# Supplementary material for: Complete telomere-to-telomere genomes uncover virulence evolution conferred by chromosome fusion in oomycete plant pathogens
Source: Nat Commun. 2024 May 30;15:4624. doi: 10.1038/s41467-024-49061-y (PMC11139960; doi:10.1038/s41467-024-49061-y)
Supplement: Supplementary file 4 — Supplementary Data 1 [file 41467_2024_49061_MOESM4_ESM.xlsx]

## Sheet: Supplementary Data 1
	Supplementary Data 1. Comparisons of P. sojae 2023, 2019, and 3.0 genome assemblies
	Features	P. sojae 3.0	P. sojae 2019	P. sojae 2023
	Total size (Mb)	82.6	86	85.1
	Scaffold/contig nunmber	82	70	12
	N50 (Mb)	7.6	2	8.1
	Largest scaffold/contig (Mb)	13.4	6.5	12.4
	Smallest scaffold/contig	2.0 kb	11.4 kb	3.8 Mb
	GC content (%)	54.6	54.7	54.7
	Repeat (%)	33.8	37.2	41.2
	Repeat (Mb)	27.9	31.9	35.1
	Telomere number	6	12	23
	Telomere-telomere number	1	0	11
	Telomere mean length	312 bp	293 bp	447 bp
