# Supplementary material for: Complete telomere-to-telomere genomes uncover virulence evolution conferred by chromosome fusion in oomycete plant pathogens
Source: Nat Commun. 2024 May 30;15:4624. doi: 10.1038/s41467-024-49061-y (PMC11139960; doi:10.1038/s41467-024-49061-y)
Supplement: Supplementary file 5 — Supplementary Data 2 [file 41467_2024_49061_MOESM5_ESM.xlsx]

## Sheet: Supplementary Data 2
		Supplementary Data 2. Whole genome gene annotation of P. sojae 2023
		Chr ID	Gene ID	Transposons related	BLASTP hit in P. sojae1.1	Align. length	Identity (%)	Effector	RxLR/CRN ID	Secreted protein	CAZyme	Transporter	Protein kinase	Transcription factor		HGT (Thomas A Richards et al.)	Relative dis. to centromere	Relative dis. to telomere
		Chr01	G00001	Yes	Ps_137123	480	84.167	-		-	-	-	-	-	:	-	0.999207	0.000792912
		Chr01	G00002	-	Ps_133936	287	99.303	-		-	-	-	-	-	:	-	0.995229	0.00477107
		Chr01	G00003	-	Ps_133937	355	99.718	-		-	-	Proton-dependent Oligopeptide Transporter (POT/PTR) Family	-	-	:	-	0.994531	0.00546893
		Chr01	G00004	-	Ps_133938	293	100	-		-	-	Proton-dependent Oligopeptide Transporter (POT/PTR) Family	-	-	:	-	0.994106	0.00589371
		Chr01	G00005	-	Ps_133936	279	65.591	-		-	-	-	-	-	:	-	0.993716	0.00628406
		Chr01	G00006	-	Ps_133330	600	53.333	-		-	-	Proton-dependent Oligopeptide Transporter (POT/PTR) Family	-	-	:	-	0.993405	0.00659482
		Chr01	G00007	-	Ps_133333	368	69.837	-		-	-	-	-	-	:	-	0.993141	0.00685861
		Chr01	G00008	-	Ps_133330	621	62.48	-		-	-	Proton-dependent Oligopeptide Transporter (POT/PTR) Family	-	-	:	-	0.992844	0.00715597
		Chr01	G00009	-	Ps_133940	550	100	-		-	-	-	-	-	:	-	0.992326	0.00767361
		Chr01	G00010	-	Ps_133941	741	100	-		-	-	-	-	Homeodomain-like; Myb	:	-	0.991743	0.00825725
		Chr01	G00011	-	Ps_133942	523	100	-		-	-	-	-	-	:	-	0.991281	0.00871871
		Chr01	G00012	-	Ps_133943	717	100	-		-	-	-	Yes	-	:	-	0.990914	0.00908598
		Chr01	G00013	-	Ps_133944	880	100	-		-	-	-	-	-	:	-	0.990217	0.00978272
		Chr01	G00014	-	Ps_133945	627	100	-		-	-	-	-	-	:	-	0.989561	0.0104388
		Chr01	G00015	-	Ps_133946	885	100	-		-	-	-	-	-	:	-	0.988967	0.0110328
		Chr01	G00016	-	Ps_133947	324	78.395	-		-	-	-	-	-	:	-	0.988232	0.0117684
		Chr01	G00017	-	Ps_133948	351	96.866	-		-	-	-	-	Homeodomain-like	:	-	0.98764	0.0123604
		Chr01	G00018	-	Ps_133949	253	100	-		-	-	-	-	-	:	-	0.987147	0.0128529
		Chr01	G00019	Yes	Ps_140832	2528	78.204	-		-	-	-	-	-	:	-	0.986403	0.013597
		Chr01	G00020	-	Ps_133952	70	98.571	-		-	-	-	-	-	:	-	0.985163	0.0148369
		Chr01	G00021	-	Ps_133953	677	71.196	-		-	-	-	-	-	:	-	0.984701	0.0152987
		Chr01	G00022	-	Ps_133954	289	99.308	-		-	-	-	-	-	:	-	0.984435	0.0155645
		Chr01	G00023	-	Ps_145140	740	98.514	-		-	-	-	-	-	:	-	0.983838	0.0161624
		Chr01	G00024	-	Ps_145140	740	98.243	-		-	-	-	-	-	:	-	0.983203	0.0167967
		Chr01	G00025	-	Ps_145139	453	100	-		-	-	-	-	-	:	-	0.982687	0.0173134
		Chr01	G00026	-	Ps_145138	172	91.86	-		-	-	-	-	-	:	-	0.9824	0.0176001
		Chr01	G00027	Yes	Ps_133957	2395	93.653	-		-	-	-	-	Zinc finger, CCHC-type	:	-	0.980592	0.0194076
		Chr01	G00028	-	Ps_133958	353	76.487	-		-	-	-	-	-	:	-	0.97959	0.0204098
		Chr01	G00029	-	Ps_133959	335	100	-		-	-	-	-	-	:	-	0.97941	0.0205905
		Chr01	G00030	-	Ps_133960	394	100	-		-	-	-	-	-	:	-	0.979218	0.0207818
		Chr01	G00031	-	Ps_108738	426	100	-		-	-	-	-	-	:	-	0.979006	0.0209941
		Chr01	G00032	-	Ps_133962	733	100	-		-	-	-	Yes	-	:	-	0.97872	0.0212803
		Chr01	G00033	-	Ps_133963	427	100	-		-	-	-	-	-	:	-	0.978458	0.0215421
		Chr01	G00034	-	Ps_133964	1121	99.376	-		-	-	-	-	-	:	-	0.978086	0.0219142
		Chr01	G00035	-	Ps_108739	332	96.687	-		Yes	GH43	-	-	-	:	-	0.977245	0.0227555
		Chr01	G00036	-	Ps_133967	536	100	-		-	-	-	-	-	:	-	0.976744	0.023256
		Chr01	G00037	-	Ps_133968	371	99.73	-		-	-	-	-	-	:	-	0.976309	0.0236908
		Chr01	G00038	-	Ps_133970	182	93.407	-		-	-	-	-	-	:	-	0.975868	0.0241325
		Chr01	G00039	-	Ps_133971	159	100	-		-	-	-	-	-	:	-	0.975702	0.0242981
		Chr01	G00040	-	Ps_133972	334	100	-		-	-	-	-	-	:	-	0.975551	0.0244489
		Chr01	G00041	-	Ps_133973	449	100	-		-	-	-	-	-	:	-	0.975318	0.0246815
		Chr01	G00042	-	Ps_133974	694	100	-		-	-	-	-	-	:	-	0.974862	0.0251385
		Chr01	G00043	-	Ps_133975	301	100	-		-	-	-	-	-	:	-	0.974451	0.0255492
		Chr01	G00044	-	Ps_133976	1348	91.246	-		-	-	-	-	-	:	-	0.974056	0.0259444
		Chr01	G00045	-	Ps_133977	444	100	-		-	-	-	-	-	:	-	0.973624	0.0263756
		Chr01	G00046	-	Ps_133978	563	100	-		-	-	-	-	-	:	-	0.973328	0.0266719
		Chr01	G00047	-	Ps_133979	612	100	-		-	-	-	-	-	:	-	0.972993	0.0270073
		Chr01	G00048	-	Ps_133980	242	100	-		-	-	-	-	-	:	-	0.97277	0.0272303
		Chr01	G00049	-	Ps_133981	319	99.687	-		-	-	-	-	-	:	-	0.971876	0.0281243
		Chr01	G00050	-	Ps_133982	319	100	-		-	-	-	-	-	:	-	0.971193	0.0288074
		Chr01	G00051	-	Ps_133983	322	91.615	-		-	-	-	-	-	:	-	0.970906	0.029094
		Chr01	G00052	-	Ps_133984	319	100	-		-	-	-	-	-	:	-	0.970711	0.0292894
		Chr01	G00053	-	Ps_133985	972	100	-		-	-	-	-	-	:	-	0.970052	0.029948
		Chr01	G00054	-	Ps_133986	462	100	-		-	-	-	-	-	:	-	0.969662	0.0303377
		Chr01	G00055	-	Ps_133987	458	100	-		-	-	-	-	-	:	-	0.969395	0.0306048
		Chr01	G00056	-	Ps_133988	168	100	-		-	-	-	-	-	:	-	0.969208	0.0307919
		Chr01	G00057	-	Ps_133989	433	100	-		-	-	-	-	-	:	-	0.969026	0.0309745
		Chr01	G00058	-	Ps_108407	90	56.667	-		-	-	-	-	-	:	-	0.968893	0.0311069
		Chr01	G00059	-	Ps_133990	472	100	-		-	-	-	-	-	:	-	0.968564	0.0314361
		Chr01	G00060	-	PsAvh222	68	100	RxLR	Ps_AVH008	Yes	-	-	-	-	:	-	0.968245	0.0317548
		Chr01	G00061	-	Ps_133992	263	100	-		-	-	Sweet (MtN3) Family	-	-	:	-	0.967555	0.0324446
		Chr01	G00062	-	Ps_133993	166	99.398	-		-	-	-	-	-	:	-	0.96739	0.0326095
		Chr01	G00063	-	Ps_133994	428	100	-		-	-	-	-	-	:	-	0.967198	0.0328024
		Chr01	G00064	-	PsAvh205/Ps_133995	203	100	RxLR	Ps_AVH009	Yes	-	-	-	-	:	-	0.966964	0.0330364
		Chr01	G00065	-	Ps_133996	344	94.186	-		-	-	-	-	-	:	-	0.966279	0.0337206
		Chr01	G00066	Yes	Ps_133997	439	91.572	-		-	-	-	-	-	:	-	0.965855	0.0341454
		Chr01	G00067	-	Ps_133998	1294	86.785	-		-	-	-	-	-	:	-	0.965161	0.0348387
		Chr01	G00068	-	PsAvh229/Ps_134000	230	100	RxLR	Ps_AVH010	Yes	-	-	-	-	:	-	0.964149	0.0358506
		Chr01	G00069	-	PsAvh50/Ps_134001	200	100	RxLR	Ps_AVH011	Yes	-	-	-	-	:	-	0.9639	0.0360998
		Chr01	G00070	-	Ps_130340	326	43.558	-		-	-	-	-	-	:	-	0.963643	0.0363571
		Chr01	G00071	-	Ps_134002	615	100	-		-	-	-	-	-	:	-	0.963312	0.0366878
		Chr01	G00072	-	Ps_134003	643	100	-		-	-	-	-	-	:	-	0.962854	0.0371465
		Chr01	G00073	-	Ps_134004	318	100	-		-	-	-	-	-	:	-	0.962628	0.0373721
		Chr01	G00074	-	Ps_134005	318	100	-		-	-	-	-	-	:	-	0.962374	0.0376258
		Chr01	G00075	-	-	-	-	-		-	-	-	-	-	:	-	0.962198	0.0378023
		Chr01	G00076	-	Ps_134006	302	100	Protease		Yes	-	-	-	-	:	-	0.961833	0.038167
		Chr01	G00077	-	Ps_134007	246	100	-		-	-	-	-	-	:	-	0.961659	0.0383409
		Chr01	G00078	-	Ps_134008	242	89.256	-		-	-	-	-	-	:	-	0.961521	0.0384788
		Chr01	G00079	-	-	-	-	-		-	-	-	-	-	:	-	0.961227	0.0387729
		Chr01	G00080	-	Ps_139728	132	39.394	-		-	-	-	-	-	:	-	0.958367	0.0416331
		Chr01	G00081	-	Ps_134009	195	100	-		-	-	-	-	-	:	-	0.957843	0.0421566
		Chr01	G00082	Yes	Ps_138220	1366	89.824	-		-	-	-	-	Zinc finger, CCHC-type	:	-	0.957059	0.0429405
		Chr01	G00083	Yes	Ps_134014	1798	91.935	-		-	-	-	-	-	:	-	0.954381	0.045619
		Chr01	G00084	-	Ps_131232	677	79.764	-		-	-	-	-	-	:	-	0.953692	0.0463085
		Chr01	G00085	-	Ps_134015	244	99.18	-		-	-	-	-	-	:	-	0.953449	0.0465512
		Chr01	G00086	Yes	Ps_142026	250	68	-		-	-	-	-	-	:	-	0.953155	0.0468451
		Chr01	G00087	-	Ps_134017	230	100	-		-	-	-	-	Heat shock factor (HSF)-type, DNA-binding; Winged helix repressor DNA-binding	:	-	0.952673	0.0473267
		Chr01	G00088	-	Ps_134018	214	100	-		-	-	-	-	Heat shock factor (HSF)-type, DNA-binding; Winged helix repressor DNA-binding	:	-	0.952407	0.0475933
		Chr01	G00089	-	-	-	-	-		-	-	-	-	-	:	-	0.950541	0.0494591
		Chr01	G00090	-	Ps_134019	472	100	-		-	-	-	-	C2H2 zinc finger	:	-	0.94928	0.0507197
		Chr01	G00091	-	PsAvh161.1/Ps_134020	96	100	RxLR	Ps_AVH012	Yes	-	-	-	-	:	-	0.948666	0.051334
		Chr01	G00092	-	PsAvh161.2/Ps_134020	263	100	RxLR	Ps_AVH013	Yes	-	-	-	-	:	-	0.948585	0.0514146
		Chr01	G00093	-	Ps_108741	451	100	CRN	Ps_CRN001	Yes	-	-	-	-	:	-	0.948236	0.0517637
		Chr01	G00094	-	Ps_134023	425	100	-		-	-	-	-	-	:	-	0.944824	0.0551759
		Chr01	G00095	-	Ps_134024	599	93.489	-		-	-	-	-	-	:	-	0.944569	0.0554311
		Chr01	G00096	-	Ps_134025	1146	96.51	-		-	-	-	-	-	:	-	0.942999	0.0570014
		Chr01	G00097	-	Ps_134025	524	96.565	-		-	-	-	-	-	:	-	0.942505	0.0574948
		Chr01	G00098	-	Ps_134026	131	100	-		-	-	-	-	-	:	-	0.942225	0.057775
		Chr01	G00099	-	Ps_134027	584	92.295	-		-	-	-	-	-	:	-	0.942	0.0579998
		Chr01	G00100	-	Ps_134030	264	100	-		-	-	-	-	-	:	-	0.94041	0.0595902
		Chr01	G00101	-	Ps_138959	304	46.053	-		-	-	-	-	-	:	-	0.940186	0.0598145
		Chr01	G00102	-	-	-	-	-		-	-	-	-	-	:	-	0.939973	0.0600271
		Chr01	G00103	-	Ps_134031	780	100	-		-	-	-	-	-	:	-	0.939221	0.0607793
		Chr01	G00104	-	Ps_134032	706	93.909	-		-	-	-	-	-	:	-	0.938895	0.0611054
		Chr01	G00105	-	Ps_134033	2667	100	-		-	PL6	-	-	-	:	-	0.938128	0.0618721
		Chr01	G00106	Yes	Ps_134034	1328	91.867	-		-	-	-	-	-	:	-	0.935449	0.0645513
		Chr01	G00107	-	Ps_134036	142	100	-		-	-	-	-	-	:	-	0.934401	0.065599
		Chr01	G00108	-	Ps_134036	752	99.069	-		-	-	-	-	-	:	-	0.934161	0.0658391
		Chr01	G00109	-	Ps_134037	234	100	-		-	-	-	-	-	:	-	0.933928	0.0660717
		Chr01	G00110	Yes	Ps_134037	705	94.894	-		-	-	-	-	-	:	-	0.933622	0.066378
		Chr01	G00111	-	Ps_134038	464	93.103	-		-	-	-	-	-	:	-	0.932923	0.0670771
		Chr01	G00112	-	Ps_134040	446	92.825	Protease		Yes	-	-	-	-	:	-	0.929248	0.070752
		Chr01	G00113	-	Ps_134041	286	99.65	-		-	-	-	-	-	:	-	0.928451	0.0715487
		Chr01	G00114	-	Ps_134042	139	100	-		Yes	-	-	-	-	:	-	0.927331	0.0726694
		Chr01	G00115	Yes	Ps_134043	321	100	-		-	-	-	-	Zinc finger, CCHC-type	:	-	0.925867	0.0741329
		Chr01	G00116	-	Ps_145130	316	100	Protease		Yes	-	-	-	-	:	-	0.924616	0.0753843
		Chr01	G00117	-	Ps_138959	321	40.498	-		-	-	-	-	-	:	-	0.924144	0.0758559
		Chr01	G00118	-	PsAvh18a1/Ps_144844	106	100	RxLR	Ps_AVH014	Yes	-	-	-	-	:	-	0.923878	0.0761215
		Chr01	G00119	-	Ps_134061	496	49.798	-		-	-	-	-	-	:	-	0.923554	0.0764459
		Chr01	G00120	-	Ps_134044	81	100	-		Yes	-	-	-	-	:	-	0.922518	0.0774822
		Chr01	G00121	-	Ps_134045	2413	99.959	-		-	-	-	-	-	:	-	0.921921	0.078079
		Chr01	G00122	-	Ps_108742	209	100	-		-	-	-	-	-	:	-	0.921269	0.0787307
		Chr01	G00123	-	Ps_134047	434	100	-		-	-	-	-	-	:	-	0.921052	0.0789482
		Chr01	G00124	-	Ps_134048	296	100	-		-	-	-	-	-	:	-	0.920845	0.0791545
		Chr01	G00125	-	Ps_134049	295	100	-		-	-	-	-	-	:	-	0.920581	0.0794189
		Chr01	G00126	-	Ps_134050	279	100	-		-	-	-	-	-	:	-	0.920242	0.0797584
		Chr01	G00127	-	Ps_134055	131	61.069	SCP		Yes	-	-	-	-	:	-	0.919962	0.080038
		Chr01	G00128	-	Ps_134052	450	100	-		-	-	-	-	-	:	-	0.919783	0.0802165
		Chr01	G00129	-	Ps_134053	330	98.788	-		-	-	-	-	-	:	-	0.919434	0.0805662
		Chr01	G00130	-	Ps_134054	459	100	-		-	-	-	-	-	:	-	0.918382	0.0816179
		Chr01	G00131	-	Ps_134055	137	100	SCP		Yes	-	-	-	-	:	-	0.918176	0.0818236
		Chr01	G00132	-	Ps_134056	124	99.194	elicitin		Yes	-	-	-	-	:	-	0.917678	0.0823221
		Chr01	G00133	-	Ps_134056	180	99.444	elicitin		Yes	-	-	-	-	:	-	0.917463	0.082537
		Chr01	G00134	-	Ps_134057	553	99.277	-		-	-	-	-	-	:	-	0.917177	0.0828233
		Chr01	G00135	-	Ps_108743	146	100	-		-	-	-	-	-	:	-	0.916962	0.0830378
		Chr01	G00136	-	Ps_134059	450	91.111	-		-	-	-	-	-	:	-	0.916658	0.0833418
		Chr01	G00137	-	Ps_134061	628	90.764	-		-	-	-	-	-	:	-	0.916164	0.0838357
		Chr01	G00138	-	Ps_108745	199	100	-		-	-	-	-	-	:	-	0.914819	0.0851813
		Chr01	G00139	-	Ps_108745	199	100	-		-	-	-	-	-	:	-	0.914314	0.0856863
		Chr01	G00140	-	Ps_109476	105	81.905	-		-	-	-	-	-	:	-	0.914183	0.0858175
		Chr01	G00141	-	Ps_134065	471	99.788	-		-	-	-	-	-	:	-	0.914005	0.0859946
		Chr01	G00142	-	Ps_108745	199	97.99	-		-	-	-	-	-	:	-	0.913737	0.0862631
		Chr01	G00143	-	Ps_134068	508	100	-		-	-	-	-	-	:	-	0.913492	0.0865084
		Chr01	G00144	-	Ps_134069	502	100	-		-	-	-	-	-	:	-	0.913201	0.0867991
		Chr01	G00145	-	Ps_132114	173	96.532	-		-	-	-	-	-	:	-	0.91249	0.0875101
		Chr01	G00146	-	Ps_134071	477	90.985	-		-	-	-	-	-	:	-	0.91229	0.0877101
		Chr01	G00147	Yes	Ps_130944	2074	74.349	-		-	-	-	-	-	:	-	0.911632	0.0883685
		Chr01	G00148	Yes	Ps_134075	1924	91.06	-		-	-	-	-	Zinc finger, CCHC-type	:	-	0.909623	0.0903775
		Chr01	G00149	-	Ps_134076	112	99.107	-		-	-	-	-	-	:	-	0.908728	0.0912719
		Chr01	G00150	-	Ps_134077	898	88.085	-		-	-	-	-	-	:	-	0.908466	0.0915344
		Chr01	G00151	-	Ps_134078	258	86.822	-		-	-	-	-	-	:	-	0.907403	0.0925966
		Chr01	G00152	Yes	Ps_133717	1727	67.69	-		-	-	-	-	-	:	-	0.906788	0.0932122
		Chr01	G00153	-	Ps_134081	299	100	-		-	-	-	-	-	:	-	0.906215	0.0937851
		Chr01	G00154	-	Ps_134082	716	80.726	-		-	-	-	-	-	:	-	0.905648	0.0943518
		Chr01	G00155	-	Ps_134083	1197	89.641	-		-	-	-	-	-	:	-	0.905065	0.094935
		Chr01	G00156	Yes	Ps_133176	816	74.265	-		-	-	-	-	-	:	-	0.904197	0.0958034
		Chr01	G00157	-	Ps_134086	141	99.291	-		-	-	-	-	-	:	-	0.90319	0.0968095
		Chr01	G00158	-	Ps_134087	327	73.394	-		-	-	-	-	Homeodomain-like	:	-	0.902513	0.0974871
		Chr01	G00159	-	Ps_134088	285	98.947	-		-	-	-	-	Homeodomain-like	:	-	0.901763	0.0982367
		Chr01	G00160	-	Ps_145203	171	100	-		-	-	-	-	Homeodomain-like	:	-	0.901173	0.0988271
		Chr01	G00161	-	Ps_145203	286	99.65	-		-	-	-	-	Homeodomain-like	:	-	0.900869	0.0991312
		Chr01	G00162	-	Ps_144919	128	100	-		-	-	-	-	-	:	-	0.89879	0.10121
		Chr01	G00163	Yes	Ps_140665	494	82.591	-		-	-	-	-	Zinc finger, CCHC-type	:	-	0.897171	0.102829
		Chr01	G00164	Yes	Ps_136303	683	76.428	-		-	-	-	-	Zinc finger, CCHC-type	:	-	0.896899	0.103101
		Chr01	G00165	-	Ps_144587	349	96.275	-		-	-	-	-	-	:	-	0.89646	0.10354
		Chr01	G00166	Yes	Ps_138220	1368	84.137	-		-	-	-	-	Zinc finger, CCHC-type	:	-	0.895867	0.104133
		Chr01	G00167	-	Ps_144589	476	85.294	-		-	-	-	-	-	:	-	0.895135	0.104865
		Chr01	G00168	-	Ps_144589	476	85.294	-		-	-	-	-	-	:	-	0.894618	0.105382
		Chr01	G00169	-	-	-	-	-		-	-	-	-	-	:	-	0.894183	0.105817
		Chr01	G00170	Yes	Ps_144590	768	97.526	-		-	-	-	-	Zinc finger, CCHC-type	:	-	0.893567	0.106433
		Chr01	G00171	Yes	Ps_144591	1318	98.027	-		-	-	-	-	Zinc finger, CCHC-type	:	-	0.893066	0.106934
		Chr01	G00172	-	Ps_144589	182	47.802	-		-	-	-	-	-	:	-	0.892419	0.107581
		Chr01	G00173	-	Ps_139741	383	99.217	-		-	-	-	-	-	:	-	0.891072	0.108928
		Chr01	G00174	-	Ps_144589	182	47.802	-		-	-	-	-	-	:	-	0.890576	0.109424
		Chr01	G00175	-	-	-	-	-		-	-	-	-	-	:	-	0.889896	0.110104
		Chr01	G00176	-	Ps_144805	183	32.787	-		-	-	-	-	-	:	-	0.888548	0.111452
		Chr01	G00177	-	Ps_139745	129	96.124	-		-	-	-	-	-	:	-	0.887541	0.112459
		Chr01	G00178	-	Ps_139742	991	99.798	-		-	-	-	-	-	:	-	0.88728	0.11272
		Chr01	G00179	-	Ps_139743	685	100	-		-	-	-	-	-	:	-	0.886796	0.113204
		Chr01	G00180	-	Ps_139744	480	100	-		-	-	-	-	-	:	-	0.886352	0.113648
		Chr01	G00181	-	Ps_139746	1031	100	-		-	-	-	-	-	:	-	0.885814	0.114186
		Chr01	G00182	-	Ps_109232	337	100	-		-	-	-	-	-	:	-	0.885272	0.114728
		Chr01	G00183	-	Ps_139748	129	76.744	-		-	-	-	-	-	:	-	0.885116	0.114884
		Chr01	G00184	-	Ps_139749	810	100	-		-	-	-	-	-	:	-	0.884879	0.115121
		Chr01	G00185	-	Ps_139750	789	100	-		-	-	-	-	-	:	-	0.884493	0.115507
		Chr01	G00186	Yes	Ps_136990	2173	89.231	-		-	-	-	-	-	:	-	0.883409	0.116591
		Chr01	G00187	-	Ps_139752	1067	94.845	-		-	-	-	-	-	:	-	0.882469	0.117531
		Chr01	G00188	-	Ps_139753	434	99.77	-		-	-	-	-	-	:	-	0.881695	0.118305
		Chr01	G00189	-	Ps_139757	777	49.292	-		-	-	-	-	-	:	-	0.881402	0.118598
		Chr01	G00190	-	Ps_139754	768	100	-		-	-	-	-	-	:	-	0.881061	0.118939
		Chr01	G00191	-	-	-	-	-		-	-	-	-	-	:	-	0.880794	0.119206
		Chr01	G00192	-	Ps_139755	777	100	-		-	-	-	-	-	:	-	0.880445	0.119555
		Chr01	G00193	-	Ps_139756	684	99.708	-		-	-	-	-	-	:	-	0.880024	0.119976
		Chr01	G00194	-	Ps_139756	223	99.103	-		-	-	-	-	-	:	-	0.8796	0.1204
		Chr01	G00195	-	Ps_139757	780	99.615	-		-	-	-	-	-	:	-	0.87931	0.12069
		Chr01	G00196	-	Ps_139758	438	99.772	-		-	-	-	-	-	:	-	0.878951	0.121049
		Chr01	G00197	-	Ps_139759	94	100	-		-	-	-	-	-	:	-	0.878591	0.121409
		Chr01	G00198	-	Ps_139760	677	99.409	-		-	CE1	-	-	-	:	-	0.878366	0.121634
		Chr01	G00199	-	Ps_139761	378	100	-		-	-	-	Yes	-	:	-	0.87807	0.12193
		Chr01	G00200	-	Ps_139762	515	99.806	-		-	-	-	-	-	:	-	0.877769	0.122231
		Chr01	G00201	-	Ps_139763	762	99.344	-		-	-	-	-	-	:	-	0.87745	0.12255
		Chr01	G00202	-	Ps_109234	315	100	-		-	-	-	-	-	:	-	0.876914	0.123086
		Chr01	G00203	-	Ps_139765	607	99.671	-		-	-	-	Yes	-	:	-	0.876668	0.123332
		Chr01	G00204	-	Ps_109234	315	100	-		-	-	-	-	-	:	-	0.876169	0.123831
		Chr01	G00205	-	Ps_139767	1021	99.804	-		-	-	-	-	-	:	-	0.875752	0.124248
		Chr01	G00206	-	Ps_139768	337	100	-		-	-	-	-	-	:	-	0.875364	0.124636
		Chr01	G00207	-	-	-	-	-		-	-	-	-	-	:	-	0.875264	0.124736
		Chr01	G00208	-	Ps_139774	587	82.964	-		-	-	-	-	-	:	-	0.874712	0.125288
		Chr01	G00209	-	Ps_139770	416	100	-		-	-	-	-	-	:	-	0.874012	0.125988
		Chr01	G00210	-	Ps_139765	445	39.101	-		-	-	-	Yes	-	:	-	0.873699	0.126301
		Chr01	G00211	-	Ps_139761	179	84.916	-		-	-	-	Yes	-	:	-	0.873378	0.126622
		Chr01	G00212	-	Ps_139771	216	99.537	-		-	-	-	-	-	:	-	0.872872	0.127128
		Chr01	G00213	-	Ps_109235	391	94.629	-		-	-	-	-	-	:	-	0.872601	0.127399
		Chr01	G00214	-	Ps_139773	208	99.519	-		-	-	-	-	-	:	-	0.87245	0.12755
		Chr01	G00215	-	Ps_139774	587	82.964	-		-	-	-	-	-	:	-	0.871813	0.128187
		Chr01	G00216	-	Ps_139775	273	99.634	-		-	-	-	-	-	:	-	0.871161	0.128839
		Chr01	G00217	-	Ps_139776	382	99.738	-		-	-	-	-	-	:	-	0.870794	0.129206
		Chr01	G00218	-	Ps_139777	134	78.358	-		-	-	-	-	-	:	-	0.870429	0.129571
		Chr01	G00219	-	Ps_139782	378	82.275	-		-	-	-	-	-	:	-	0.869338	0.130662
		Chr01	G00220	-	Ps_139781	310	100	-		-	-	-	-	-	:	-	0.868949	0.131051
		Chr01	G00221	-	Ps_139780	289	100	-		-	-	-	-	Zinc finger, DHHC-type	:	-	0.868327	0.131673
		Chr01	G00222	-	Ps_139779	305	100	-		-	-	-	-	-	:	-	0.86813	0.13187
		Chr01	G00223	-	Ps_139782	380	100	-		-	-	-	-	-	:	-	0.867761	0.132239
		Chr01	G00224	-	Ps_139783	385	100	-		-	-	-	-	-	:	-	0.867297	0.132703
		Chr01	G00225	-	Ps_139784	318	94.654	-		-	-	-	-	-	:	-	0.867044	0.132956
		Chr01	G00226	-	Ps_139788	379	73.615	-		-	-	-	-	-	:	-	0.866504	0.133496
		Chr01	G00227	-	Ps_139786	585	100	-		-	-	-	-	-	:	-	0.865599	0.134401
		Chr01	G00228	-	Ps_139787	160	100	-		-	-	-	-	-	:	-	0.864994	0.135006
		Chr01	G00229	-	Ps_139788	385	100	-		-	-	-	-	-	:	-	0.864833	0.135167
		Chr01	G00230	-	Ps_139789	390	100	-		-	-	-	-	-	:	-	0.864605	0.135395
		Chr01	G00231	-	Ps_159185	153	100	CRN	Ps_CRN002	Yes	-	-	-	-	:	-	0.864459	0.135541
		Chr01	G00232	-	Ps_139788	233	85.837	-		-	-	-	-	-	:	-	0.864395	0.135605
		Chr01	G00233	-	Ps_109236	262	100	-		-	-	-	-	-	:	-	0.864231	0.135769
		Chr01	G00234	-	Ps_139815	646	65.944	-		-	-	-	-	-	:	-	0.864014	0.135986
		Chr01	G00235	-	Ps_139793	418	99.761	-		Yes	-	-	-	-	:	-	0.863768	0.136232
		Chr01	G00236	-	Ps_139789	148	77.027	-		-	-	-	-	-	:	-	0.862971	0.137029
		Chr01	G00237	-	Ps_139794	175	100	-		-	-	-	-	-	:	-	0.862857	0.137143
		Chr01	G00238	-	Ps_139795	3295	98.483	-		-	-	-	Yes	-	:	-	0.862149	0.137851
		Chr01	G00239	-	Ps_109237	111	98.198	-		-	-	-	-	-	:	-	0.861347	0.138653
		Chr01	G00240	-	Ps_139797	240	95.417	-		-	-	-	-	-	:	-	0.861144	0.138856
		Chr01	G00241	-	Ps_139798	492	100	-		-	-	Amino Acid/Auxin Permease (AAAP) Family	-	-	:	-	0.860151	0.139849
		Chr01	G00242	-	Ps_139799	503	100	-		-	-	-	-	-	:	-	0.859777	0.140223
		Chr01	G00243	-	Ps_139800	585	96.923	-		-	-	-	-	-	:	-	0.859258	0.140742
		Chr01	G00244	-	Ps_139800	383	99.739	-		-	-	-	-	-	:	-	0.858933	0.141067
		Chr01	G00245	-	Ps_139801	163	100	-		-	-	-	-	-	:	-	0.858754	0.141246
		Chr01	G00246	-	Ps_139802	758	100	-		-	-	-	-	-	:	-	0.857754	0.142246
		Chr01	G00247	-	Ps_139803	421	100	-		-	-	-	-	-	:	-	0.857456	0.142544
		Chr01	G00248	-	Ps_139804	537	100	-		-	-	-	-	-	:	-	0.856995	0.143005
		Chr01	G00249	-	-	-	-	-		-	-	-	-	-	:	-	0.856175	0.143825
		Chr01	G00250	-	Ps_139805	129	80.62	-		-	-	-	-	-	:	-	0.855835	0.144165
		Chr01	G00251	Yes	Ps_139806	1193	96.731	-		-	-	-	-	-	:	-	0.854856	0.145144
		Chr01	G00252	-	Ps_144786	166	83.735	-		-	-	-	-	-	:	-	0.854432	0.145568
		Chr01	G00253	-	Ps_139808	435	94.253	-		-	-	-	-	-	:	-	0.853867	0.146133
		Chr01	G00254	-	Ps_139809	377	100	-		-	-	-	-	Homeodomain-like	:	-	0.853364	0.146636
		Chr01	G00255	-	Ps_139760	149	47.651	-		-	CE1	-	-	-	:	-	0.853125	0.146875
		Chr01	G00256	-	Ps_139810	335	99.701	-		-	-	-	-	-	:	-	0.852767	0.147233
		Chr01	G00257	-	Ps_139811	977	99.898	-		-	-	-	-	-	:	-	0.852409	0.147591
		Chr01	G00258	-	Ps_139812	246	100	-		-	-	-	-	-	:	-	0.852115	0.147885
		Chr01	G00259	-	Ps_139813	255	85.49	-		-	-	-	-	-	:	-	0.851391	0.148609
		Chr01	G00260	-	Ps_139815	671	99.851	-		-	-	-	-	-	:	-	0.851028	0.148972
		Chr01	G00261	-	Ps_144778	106	99.057	-		-	-	-	-	-	:	-	0.849236	0.150764
		Chr01	G00262	-	-	-	-	-		-	-	-	-	-	:	-	0.84809	0.15191
		Chr01	G00263	-	Ps_129302	331	77.644	-		-	-	-	-	-	:	-	0.847158	0.152842
		Chr01	G00264	-	Ps_144778	129	99.225	-		-	-	-	-	-	:	-	0.847035	0.152965
		Chr01	G00265	-	Ps_109238	244	99.59	NLP		Yes	-	-	-	-	:	-	0.846618	0.153382
		Chr01	G00266	-	Ps_139818	278	99.281	-		-	-	-	-	-	:	-	0.846254	0.153746
		Chr01	G00267	-	Ps_139819	179	100	-		-	-	-	-	-	:	-	0.845671	0.154329
		Chr01	G00268	-	Ps_139820	577	89.948	-		-	-	-	-	-	:	-	0.845462	0.154538
		Chr01	G00269	-	Ps_139821	299	97.659	-		-	-	-	-	-	:	-	0.84451	0.15549
		Chr01	G00270	Yes	Ps_135231	496	69.96	-		-	-	-	-	Zinc finger, CCHC-type	:	-	0.843792	0.156208
		Chr01	G00271	-	Ps_144507	489	100	-		Yes	GT60	-	-	-	:	-	0.830834	0.169166
		Chr01	G00272	-	Ps_109644	253	99.605	NLP		Yes	-	-	-	-	:	-	0.83065	0.16935
		Chr01	G00273	-	Ps_144505	161	100	-		Yes	-	-	-	-	:	-	0.830553	0.169447
		Chr01	G00274	-	Ps_144504	640	99.688	-		-	-	-	-	-	:	-	0.83035	0.16965
		Chr01	G00275	-	Ps_144503	536	100	-		-	GT60	-	-	-	:	-	0.829982	0.170018
		Chr01	G00276	-	Ps_144502	524	100	-		-	GT60	-	-	-	:	-	0.829663	0.170337
		Chr01	G00277	-	PsAvh451/Ps_137684	63	98.413	RxLR	Ps_AVH015	Yes	-	-	-	-	:	-	0.828719	0.171281
		Chr01	G00278	Yes	Ps_144126	455	79.341	-		-	-	-	-	Zinc finger, CCHC-type	:	-	0.827947	0.172053
		Chr01	G00279	-	-	-	-	-		-	-	-	-	-	:	-	0.827719	0.172281
		Chr01	G00280	-	Ps_144126	453	98.013	-		-	-	-	-	Zinc finger, CCHC-type	:	-	0.827559	0.172441
		Chr01	G00281	-	Ps_144127	354	100	-		-	-	-	-	-	:	-	0.82675	0.17325
		Chr01	G00282	-	Ps_144502	551	74.955	-		-	GT60	-	-	-	:	-	0.826349	0.173651
		Chr01	G00283	-	Ps_144127	354	100	-		-	-	-	-	-	:	-	0.825965	0.174035
		Chr01	G00284	-	Ps_144501	281	100	-		Yes	-	-	-	-	:	-	0.825332	0.174668
		Chr01	G00285	-	Ps_144500	620	99.839	-		-	-	-	-	-	:	-	0.825116	0.174884
		Chr01	G00286	-	Ps_144499	152	98.684	-		Yes	-	-	-	-	:	-	0.824832	0.175168
		Chr01	G00287	-	Ps_131083	289	76.471	-		Yes	GH17	-	-	-	:	-	0.82417	0.17583
		Chr01	G00288	-	Ps_109643	230	96.957	-		-	-	-	-	-	:	-	0.823926	0.176074
		Chr01	G00289	-	Ps_144496	238	99.16	-		-	-	-	-	-	:	-	0.823777	0.176223
		Chr01	G00290	-	Ps_109642	501	100	-		-	-	-	-	-	:	-	0.823426	0.176574
		Chr01	G00291	-	Ps_109612	429	99.767	-		Yes	-	-	-	-	:	-	0.822438	0.177562
		Chr01	G00292	-	Ps_144130	205	100	-		-	-	-	-	Zinc finger, DHHC-type	:	-	0.82226	0.17774
		Chr01	G00293	-	Ps_155477	1369	63.55	-		-	-	-	-	-	:	-	0.82174	0.17826
		Chr01	G00294	-	Ps_157676	365	75.068	-		-	-	-	-	-	:	-	0.821352	0.178648
		Chr01	G00295	-	Ps_143909	382	87.435	-		Yes	-	-	-	-	:	-	0.814419	0.185581
		Chr01	G00296	-	Ps_143907	1995	93.935	-		-	-	-	-	-	:	-	0.813153	0.186847
		Chr01	G00297	-	Ps_143906	378	88.624	-		-	-	-	-	-	:	-	0.812262	0.187738
		Chr01	G00298	-	Ps_143905	165	96.97	-		-	-	-	-	-	:	-	0.81191	0.18809
		Chr01	G00299	-	Ps_143904	1470	94.218	-		-	-	-	-	-	:	-	0.811113	0.188887
		Chr01	G00300	-	Ps_143903	410	100	-		-	-	-	-	-	:	-	0.81043	0.18957
		Chr01	G00301	-	Ps_143902	563	95.204	-		-	-	-	-	-	:	-	0.809916	0.190084
		Chr01	G00302	-	Ps_143900	795	97.862	-		Yes	-	-	-	-	:	-	0.809044	0.190956
		Chr01	G00303	-	Ps_143899	580	92.759	-		-	-	-	-	-	:	-	0.808511	0.191489
		Chr01	G00304	-	Ps_143898	579	100	-		-	-	-	-	-	:	-	0.808116	0.191884
		Chr01	G00305	-	Ps_143897	444	88.964	-		-	-	-	-	-	:	-	0.807707	0.192293
		Chr01	G00306	-	Ps_143896	567	96.12	-		-	-	-	-	-	:	-	0.807187	0.192813
		Chr01	G00307	-	Ps_143896	576	94.444	-		-	-	-	-	-	:	-	0.806828	0.193172
		Chr01	G00308	-	Ps_145467	216	100	-		-	-	-	-	-	:	-	0.806394	0.193606
		Chr01	G00309	-	Ps_125679	30	100	-		-	-	-	-	-	:	-	0.806177	0.193823
		Chr01	G00310	-	Ps_144932	164	99.39	-		-	-	-	-	-	:	-	0.805914	0.194086
		Chr01	G00311	-	Ps_144931	177	34.463	-		-	-	-	-	-	:	-	0.805712	0.194288
		Chr01	G00312	-	Ps_144931	192	100	-		-	-	-	-	-	:	-	0.805521	0.194479
		Chr01	G00313	-	Ps_144931	192	100	-		-	-	-	-	-	:	-	0.805263	0.194737
		Chr01	G00314	-	Ps_144931	192	100	-		-	-	-	-	-	:	-	0.805027	0.194973
		Chr01	G00315	-	Ps_144931	177	34.463	-		-	-	-	-	-	:	-	0.804837	0.195163
		Chr01	G00316	-	Ps_144932	160	96.25	-		-	-	-	-	-	:	-	0.804516	0.195484
		Chr01	G00317	-	Ps_144933	414	100	-		-	-	-	-	-	:	-	0.804266	0.195734
		Chr01	G00318	Yes	Ps_130012	1654	78.718	-		-	-	-	-	-	:	-	0.803252	0.196748
		Chr01	G00319	-	Ps_143894	734	82.153	-		-	-	-	-	-	:	-	0.802452	0.197548
		Chr01	G00320	Yes	Ps_143891	479	77.662	-		-	-	-	-	Zinc finger, CCHC-type	:	-	0.800285	0.199715
		Chr01	G00321	-	Ps_138991	120	100	-		-	-	-	-	-	:	-	0.783636	0.216364
		Chr01	G00322	-	Ps_138990	145	100	-		-	-	-	-	-	:	-	0.783365	0.216635
		Chr01	G00323	-	Ps_138989	685	100	-		-	-	-	-	-	:	-	0.783175	0.216825
		Chr01	G00324	Yes	Ps_138987	1184	92.821	-		-	-	-	-	-	:	-	0.782619	0.217381
		Chr01	G00325	Yes	Ps_138987	674	91.84	-		-	-	-	-	-	:	-	0.782185	0.217815
		Chr01	G00326	-	Ps_138986	941	94.155	-		-	-	-	-	-	:	-	0.781351	0.218649
		Chr01	G00327	Yes	Ps_138986	1007	98.61	-		-	-	-	-	-	:	-	0.780751	0.219249
		Chr01	G00328	-	Ps_109182	321	100	-		-	-	-	-	-	:	-	0.778258	0.221742
		Chr01	G00329	-	Ps_138984	302	100	-		-	-	-	-	Homeodomain-like	:	-	0.77804	0.22196
		Chr01	G00330	-	Ps_157905	306	97.386	-		-	-	-	-	-	:	-	0.777646	0.222354
		Chr01	G00331	-	Ps_138982	193	75.648	-		-	-	-	-	-	:	-	0.777482	0.222518
		Chr01	G00332	-	Ps_157903	442	80.317	-		-	-	-	-	-	:	-	0.777276	0.222724
		Chr01	G00333	-	Ps_138980	494	100	-		-	-	-	-	Homeodomain-like	:	-	0.77703	0.22297
		Chr01	G00334	-	Ps_138979	225	100	-		-	-	-	-	-	:	-	0.776685	0.223315
		Chr01	G00335	-	Ps_138978	200	99.5	-		-	-	-	-	-	:	-	0.77601	0.22399
		Chr01	G00336	Yes	Ps_138977	295	100	-		-	-	-	-	Zinc finger, CCHC-type	:	-	0.775819	0.224181
		Chr01	G00337	Yes	Ps_138976	936	91.026	-		-	-	-	-	-	:	-	0.775486	0.224514
		Chr01	G00338	-	Ps_138975	709	100	-		-	-	-	-	-	:	-	0.775078	0.224922
		Chr01	G00339	-	Ps_138974	685	100	-		-	-	-	-	-	:	-	0.774406	0.225594
		Chr01	G00340	-	Ps_138973	163	47.239	-		-	-	-	-	-	:	-	0.773717	0.226283
		Chr01	G00341	-	Ps_138973	522	96.935	-		-	-	-	-	-	:	-	0.773261	0.226739
		Chr01	G00342	-	Ps_138973	522	96.743	-		-	-	-	-	-	:	-	0.772745	0.227255
		Chr01	G00343	-	Ps_138971	613	100	-		-	-	-	-	-	:	-	0.772357	0.227643
		Chr01	G00344	-	Ps_136827	223	39.462	-		-	-	-	-	-	:	-	0.772098	0.227902
		Chr01	G00345	-	Ps_138970	249	100	-		-	-	-	-	-	:	-	0.771843	0.228157
		Chr01	G00346	-	Ps_138969	206	99.515	-		-	-	-	-	-	:	-	0.768722	0.231278
		Chr01	G00347	-	Ps_119846	817	100	-		-	-	-	-	Nucleic acid-binding, OB-fold	:	-	0.768304	0.231696
		Chr01	G00348	-	Ps_138966	582	100	-		Yes	-	-	-	-	:	-	0.767852	0.232148
		Chr01	G00349	-	Ps_138964	199	96.482	-		-	-	-	-	-	:	-	0.767492	0.232508
		Chr01	G00350	-	Ps_138963	703	85.206	-		-	-	-	-	-	:	-	0.767291	0.232709
		Chr01	G00351	-	Ps_119891	196	99.49	-		-	-	-	-	-	:	-	0.766928	0.233072
		Chr01	G00352	-	Ps_138961	402	77.612	-		-	-	-	-	-	:	-	0.766366	0.233634
		Chr01	G00353	-	Ps_138960	290	82.414	-		-	-	-	-	-	:	-	0.766068	0.233932
		Chr01	G00354	-	Ps_138959	720	79.306	-		-	-	-	-	-	:	-	0.765794	0.234206
		Chr01	G00355	-	Ps_138959	85	70.588	-		-	-	-	-	-	:	-	0.765493	0.234507
		Chr01	G00356	-	Ps_138958	620	92.097	-		-	-	-	-	-	:	-	0.765067	0.234933
		Chr01	G00357	Yes	Ps_141874	1477	79.35	-		-	-	-	-	Zinc finger, CCHC-type	:	-	0.76459	0.23541
		Chr01	G00358	Yes	Ps_138956	1364	94.795	-		-	-	-	-	-	:	-	0.763912	0.236088
		Chr01	G00359	-	Ps_138955	514	97.276	-		-	-	-	-	-	:	-	0.762388	0.237612
		Chr01	G00360	-	Ps_138954	153	100	RxLR	Ps_AVH007	-	-	-	-	-	:	-	0.761823	0.238177
		Chr01	G00361	-	Ps_138953	797	100	-		Yes	GH3	-	-	-	:	-	0.761217	0.238783
		Chr01	G00362	-	Ps_138952	751	90.546	-		-	-	-	-	-	:	-	0.760593	0.239407
		Chr01	G00363	-	Ps_138951	378	87.566	-		-	-	-	-	-	:	-	0.760251	0.239749
		Chr01	G00364	-	Ps_138950	203	97.044	-		-	-	-	-	-	:	-	0.759694	0.240306
		Chr01	G00365	-	Ps_136396	129	60.465	-		-	-	-	-	-	:	-	0.759206	0.240794
		Chr01	G00366	-	Ps_138949	916	89.52	-		-	-	-	-	-	:	-	0.758514	0.241486
		Chr01	G00367	-	Ps_138948	551	99.637	-		-	-	-	-	-	:	-	0.758114	0.241886
		Chr01	G00368	Yes	Ps_138947	335	99.701	-		-	-	-	-	Zinc finger, CCHC-type	:	-	0.757622	0.242378
		Chr01	G00369	-	Ps_138946	181	100	-		-	-	-	-	-	:	-	0.756923	0.243077
		Chr01	G00370	-	Ps_138944	486	99.588	-		-	-	-	-	-	:	-	0.755935	0.244065
		Chr01	G00371	-	Ps_138946	181	100	-		-	-	-	-	-	:	-	0.755593	0.244407
		Chr01	G00372	Yes	Ps_143245	682	83.138	-		-	-	-	-	-	:	-	0.755342	0.244658
		Chr01	G00373	-	Ps_138941	382	99.215	-		-	-	-	-	-	:	-	0.754737	0.245263
		Chr01	G00374	-	Ps_138940	809	99.629	-		-	-	-	-	-	:	-	0.754456	0.245544
		Chr01	G00375	-	Ps_138939	170	35.882	-		Yes	-	-	-	-	:	-	0.753621	0.246379
		Chr01	G00376	Yes	Ps_132891	487	86.448	-		-	-	-	-	-	:	-	0.752185	0.247815
		Chr01	G00377	-	Ps_136900	239	93.305	-		-	-	-	-	-	:	-	0.752001	0.247999
		Chr01	G00378	-	-	-	-	-		-	-	-	-	-	:	-	0.751323	0.248677
		Chr01	G00379	-	PsAvh20	162	98.765	RxLR	Ps_AVH006	Yes	-	-	-	-	:	-	0.748744	0.251256
		Chr01	G00380	-	Ps_138936	219	99.087	-		-	-	-	-	-	:	-	0.748189	0.251811
		Chr01	G00381	-	Ps_143186	440	77.727	-		-	-	-	-	Centromere protein B, DNA-binding region; Homeodomain-like	:	-	0.747636	0.252364
		Chr01	G00382	-	Ps_138934	243	87.654	-		-	-	-	-	-	:	-	0.746897	0.253103
		Chr01	G00383	-	Ps_138934	361	100	-		-	-	-	-	-	:	-	0.7467	0.2533
		Chr01	G00384	-	Ps_138933	671	100	-		-	-	-	-	-	:	-	0.746314	0.253686
		Chr01	G00385	-	Ps_138932	247	100	-		-	-	-	-	Homeodomain-like	:	-	0.745515	0.254485
		Chr01	G00386	-	Ps_138930	399	99.248	-		-	-	-	-	-	:	-	0.74524	0.25476
		Chr01	G00387	-	PsAvh362	136	100	RxLR	Ps_AVH016	Yes	-	-	-	-	:	-	0.744278	0.255722
		Chr01	G00388	-	Ps_128164	748	62.433	-		-	-	-	-	-	:	-	0.743686	0.256314
		Chr01	G00389	-	Ps_138928	207	100	-		Yes	-	-	-	-	:	-	0.743368	0.256632
		Chr01	G00390	-	Ps_138927	410	99.756	-		-	-	-	-	-	:	-	0.743111	0.256889
		Chr01	G00391	-	Ps_138926	169	98.817	-		-	-	-	-	-	:	-	0.742876	0.257124
		Chr01	G00392	-	Ps_138925	458	99.782	-		-	-	-	-	-	:	-	0.742682	0.257318
		Chr01	G00393	-	Ps_138923	892	95.74	-		-	-	-	-	-	:	-	0.741321	0.258679
		Chr01	G00394	-	Ps_138922	571	100	-		-	-	-	-	-	:	-	0.740882	0.259118
		Chr01	G00395	-	Ps_138921	1209	100	-		-	-	-	-	-	:	-	0.740291	0.259709
		Chr01	G00396	-	Ps_138920	293	100	-		-	-	-	Yes	-	:	-	0.739614	0.260386
		Chr01	G00397	-	Ps_119873	243	93.004	NLP		Yes	-	-	-	-	:	-	0.739455	0.260545
		Chr01	G00398	Yes	Ps_140795	649	83.667	-		-	-	-	-	-	:	-	0.738441	0.261559
		Chr01	G00399	-	Ps_138913	368	99.457	-		Yes	CBM13	-	-	-	:	-	0.736938	0.263062
		Chr01	G00400	-	Ps_138914	418	99.761	-		Yes	-	-	-	-	:	-	0.735828	0.264172
		Chr01	G00401	-	Ps_138913	437	99.771	-		Yes	CBM13	-	-	-	:	-	0.735339	0.264661
		Chr01	G00402	Yes	Ps_138912	1344	96.652	-		-	-	-	-	Zinc finger, CCHC-type	:	-	0.73484	0.26516
		Chr01	G00403	Yes	Ps_138910	1007	94.141	-		-	-	-	-	-	:	-	0.733592	0.266408
		Chr01	G00404	-	Ps_136667	284	92.606	-		-	-	-	-	-	:	-	0.732542	0.267458
		Chr01	G00405	Yes	Ps_128416	778	81.234	-		-	-	-	-	-	:	-	0.731284	0.268716
		Chr01	G00406	Yes	Ps_128416	778	81.234	-		-	-	-	-	-	:	-	0.730608	0.269392
		Chr01	G00407	-	Ps_136198	511	97.456	-		-	-	-	-	-	:	-	0.729519	0.270481
		Chr01	G00408	-	Ps_136197	121	100	-		-	-	-	-	-	:	-	0.728775	0.271225
		Chr01	G00409	-	Ps_130980	274	30.657	-		-	-	-	-	-	:	-	0.728634	0.271366
		Chr01	G00410	-	Ps_136196	121	100	-		-	-	-	-	-	:	-	0.727791	0.272209
		Chr01	G00411	-	Ps_131564	138	85.507	-		-	-	-	-	-	:	-	0.727499	0.272501
		Chr01	G00412	-	Ps_138989	356	92.135	-		-	-	-	-	-	:	-	0.726711	0.273289
		Chr01	G00413	-	Ps_136193	167	100	-		Yes	-	-	-	-	:	-	0.725679	0.274321
		Chr01	G00414	-	Ps_142917	176	84.091	-		-	-	-	-	-	:	-	0.725288	0.274712
		Chr01	G00415	-	Ps_136191	150	100	-		Yes	-	-	-	-	:	-	0.724717	0.275283
		Chr01	G00416	-	Ps_136190	858	99.767	-		-	-	-	-	-	:	-	0.724269	0.275731
		Chr01	G00417	-	Ps_136187	141	100	-		-	-	-	-	-	:	-	0.72381	0.27619
		Chr01	G00418	-	Ps_136186	1741	100	-		-	-	-	Yes	-	:	-	0.723368	0.276632
		Chr01	G00419	-	Ps_136186	494	91.498	-		-	-	-	Yes	-	:	-	0.722743	0.277257
		Chr01	G00420	-	Ps_136185	746	99.732	-		-	-	-	-	-	:	-	0.722203	0.277797
		Chr01	G00421	-	Ps_136184	514	85.409	-		Yes	-	-	-	-	:	-	0.721841	0.278159
		Chr01	G00422	-	Ps_136183	168	81.548	-		-	-	-	-	-	:	-	0.721314	0.278686
		Chr01	G00423	-	Ps_136182	237	100	-		-	-	-	-	-	:	-	0.720862	0.279138
		Chr01	G00424	-	Ps_136180	241	100	-		-	-	-	-	-	:	-	0.719675	0.280325
		Chr01	G00425	-	Ps_108926	250	100	-		-	-	-	-	-	:	-	0.719178	0.280822
		Chr01	G00426	-	Ps_136178	238	100	-		-	-	-	-	-	:	-	0.718823	0.281177
		Chr01	G00427	-	Ps_136177	416	100	-		-	-	-	-	-	:	-	0.718649	0.281351
		Chr01	G00428	-	Ps_136176	233	100	-		-	-	Sweet (MtN3) Family	-	-	:	-	0.718078	0.281922
		Chr01	G00429	-	Ps_136175	452	100	-		-	-	-	-	-	:	-	0.717628	0.282372
		Chr01	G00430	-	Ps_108925	289	100	-		-	-	-	-	-	:	-	0.717417	0.282583
		Chr01	G00431	-	Ps_157373	883	94.677	-		-	-	-	-	-	:	-	0.71704	0.28296
		Chr01	G00432	-	Ps_136172	204	99.51	-		-	-	-	-	-	:	-	0.716626	0.283374
		Chr01	G00433	-	Ps_136171	574	97.561	-		-	-	Sweet (MtN3) Family	-	-	:	-	0.716411	0.283589
		Chr01	G00434	-	Ps_157368	323	100	-		-	-	Sweet (MtN3) Family	-	-	:	-	0.716071	0.283929
		Chr01	G00435	-	Ps_136169	265	100	-		-	-	Sweet (MtN3) Family	-	-	:	-	0.715759	0.284241
		Chr01	G00436	-	Ps_136169	182	89.56	-		-	-	Sweet (MtN3) Family	-	-	:	-	0.715577	0.284423
		Chr01	G00437	-	Ps_136168	258	100	-		-	-	Sweet (MtN3) Family	-	-	:	-	0.715379	0.284621
		Chr01	G00438	-	Ps_136166	178	93.258	-		-	-	-	-	-	:	-	0.71495	0.28505
		Chr01	G00439	-	Ps_136165	268	100	-		-	-	Sweet (MtN3) Family	-	-	:	-	0.714767	0.285233
		Chr01	G00440	-	Ps_136164	202	71.287	-		-	-	Sweet (MtN3) Family	-	-	:	-	0.714592	0.285408
		Chr01	G00441	-	Ps_136164	266	100	-		-	-	Sweet (MtN3) Family	-	-	:	-	0.714425	0.285575
		Chr01	G00442	-	Ps_136163	266	100	-		-	-	Sweet (MtN3) Family	-	-	:	-	0.71424	0.28576
		Chr01	G00443	-	Ps_136162	907	100	-		-	-	-	-	-	:	-	0.713847	0.286153
		Chr01	G00444	-	Ps_136162	730	40.822	-		-	-	-	-	-	:	-	0.713427	0.286573
		Chr01	G00445	-	Ps_137451	156	91.026	-		-	-	-	-	-	:	-	0.712444	0.287556
		Chr01	G00446	Yes	Ps_134458	705	92.199	-		-	-	-	-	-	:	-	0.710804	0.289196
		Chr01	G00447	-	Ps_136158	561	86.453	-		-	-	-	-	-	:	-	0.709986	0.290014
		Chr01	G00448	-	Ps_140575	393	78.88	-		-	-	-	-	-	:	-	0.70946	0.29054
		Chr01	G00449	Yes	Ps_136201	551	95.1	-		-	-	-	-	-	:	-	0.709176	0.290824
		Chr01	G00450	-	Ps_136154	306	95.752	-		-	GT4	-	-	-	:	-	0.70787	0.29213
		Chr01	G00451	-	Ps_141787	383	93.734	-		-	-	-	-	-	:	-	0.707552	0.292448
		Chr01	G00452	-	Ps_136152	128	99.219	-		-	-	-	-	-	:	-	0.707019	0.292981
		Chr01	G00453	-	Ps_144805	215	57.674	-		-	-	-	-	-	:	-	0.706506	0.293494
		Chr01	G00454	-	Ps_126580	344	100	-		-	-	-	-	-	:	-	0.704829	0.295171
		Chr01	G00455	-	Ps_144805	252	50	-		-	-	-	-	-	:	-	0.704409	0.295591
		Chr01	G00456	-	Ps_144805	767	74.316	-		-	-	-	-	-	:	-	0.703114	0.296886
		Chr01	G00457	-	Ps_144804	592	100	-		-	-	-	-	-	:	-	0.70243	0.29757
		Chr01	G00458	-	Ps_109679	382	99.738	-		-	-	-	-	-	:	-	0.702138	0.297862
		Chr01	G00459	-	Ps_109679	382	99.738	-		-	-	-	-	-	:	-	0.701836	0.298164
		Chr01	G00460	-	Ps_136149	137	100	-		-	-	-	-	-	:	-	0.700462	0.299538
		Chr01	G00461	-	Ps_136148	328	100	-		-	-	Sweet (MtN3) Family	-	-	:	-	0.699851	0.300149
		Chr01	G00462	-	Ps_136147	269	100	-		-	-	Sweet (MtN3) Family	-	-	:	-	0.699692	0.300308
		Chr01	G00463	-	Ps_136146	169	89.941	-		-	-	Sweet (MtN3) Family	-	-	:	-	0.699559	0.300441
		Chr01	G00464	-	Ps_136145	247	100	-		-	-	Sweet (MtN3) Family	-	-	:	-	0.699396	0.300604
		Chr01	G00465	-	Ps_136144	273	100	-		-	-	Sweet (MtN3) Family	-	-	:	-	0.699228	0.300772
		Chr01	G00466	-	Ps_157364	246	96.341	-		-	-	Sweet (MtN3) Family	-	-	:	-	0.698973	0.301027
		Chr01	G00467	-	Ps_157364	500	86.4	-		-	-	Sweet (MtN3) Family	-	-	:	-	0.698742	0.301258
		Chr01	G00468	-	Ps_136141	160	94.375	-		-	-	-	-	-	:	-	0.698315	0.301685
		Chr01	G00469	-	Ps_136140	357	100	-		-	-	-	-	-	:	-	0.698019	0.301981
		Chr01	G00470	-	Ps_136139	283	100	-		-	-	-	-	-	:	-	0.697798	0.302202
		Chr01	G00471	-	Ps_136138	192	100	-		-	-	Sweet (MtN3) Family	-	-	:	-	0.697212	0.302788
		Chr01	G00472	-	Ps_136137	176	100	-		-	-	-	-	-	:	-	0.696459	0.303541
		Chr01	G00473	-	Ps_136136	421	83.373	-		-	-	Sweet (MtN3) Family	-	-	:	-	0.695719	0.304281
		Chr01	G00474	-	Ps_126120	129	41.86	-		-	-	-	-	-	:	-	0.695367	0.304633
		Chr01	G00475	-	Ps_136135	276	100	-		-	-	Sweet (MtN3) Family	-	-	:	-	0.694975	0.305025
		Chr01	G00476	-	Ps_136134	258	100	-		-	-	Sweet (MtN3) Family	-	-	:	-	0.694769	0.305231
		Chr01	G00477	-	Ps_136133	258	100	-		-	-	Sweet (MtN3) Family	-	-	:	-	0.694582	0.305418
		Chr01	G00478	-	Ps_136132	420	89.048	-		Yes	-	-	-	-	:	-	0.694344	0.305656
		Chr01	G00479	Yes	Ps_136131	1024	94.141	-		-	-	-	-	-	:	-	0.693897	0.306103
		Chr01	G00480	Yes	Ps_136131	407	100	-		-	-	-	-	-	:	-	0.693552	0.306448
		Chr01	G00481	-	Ps_132183	686	83.965	-		-	-	-	-	-	:	-	0.693302	0.306698
		Chr01	G00482	-	Ps_136129	97	98.969	-		-	-	-	-	-	:	-	0.692403	0.307597
		Chr01	G00483	Yes	Ps_136128	344	100	-		-	-	-	-	-	:	-	0.691258	0.308742
		Chr01	G00484	-	Ps_140830	285	78.596	-		-	-	-	-	-	:	-	0.690992	0.309008
		Chr01	G00485	-	Ps_136125	383	92.428	-		-	-	-	-	-	:	-	0.689644	0.310356
		Chr01	G00486	-	Ps_136125	67	100	-		-	-	-	-	-	:	-	0.689504	0.310496
		Chr01	G00487	-	Ps_108923	683	98.975	-		-	-	-	-	-	:	-	0.688683	0.311317
		Chr01	G00488	-	Ps_136123	227	100	-		-	-	Sweet (MtN3) Family	-	-	:	-	0.688384	0.311616
		Chr01	G00489	-	Ps_136122	531	100	-		-	-	-	-	-	:	-	0.688134	0.311866
		Chr01	G00490	-	-	-	-	-		-	-	-	-	-	:	-	0.687968	0.312032
		Chr01	G00491	-	Ps_136121	109	95.413	-		-	-	Sweet (MtN3) Family	-	-	:	-	0.687814	0.312186
		Chr01	G00492	-	Ps_136120	279	100	-		-	-	-	-	-	:	-	0.687627	0.312373
		Chr01	G00493	-	Ps_136119	357	100	-		-	-	-	-	-	:	-	0.687396	0.312604
		Chr01	G00494	-	Ps_157362	1351	94.004	-		-	-	-	-	-	:	-	0.686292	0.313708
		Chr01	G00495	-	-	-	-	-		-	-	-	-	-	:	-	0.685757	0.314243
		Chr01	G00496	-	Ps_136116	1173	100	-		-	-	-	-	-	:	-	0.685102	0.314898
		Chr01	G00497	-	Ps_136115	329	94.529	-		-	-	-	-	-	:	-	0.684743	0.315257
		Chr01	G00498	-	Ps_136114	433	100	CRN	Ps_CRN003	-	-	-	-	-	:	-	0.684062	0.315938
		Chr01	G00499	-	Ps_136113	812	100	-		-	-	-	-	-	:	-	0.683406	0.316594
		Chr01	G00500	-	Ps_136112	226	100	-		-	-	-	-	-	:	-	0.683156	0.316844
		Chr01	G00501	-	Ps_136111	951	100	-		-	-	-	-	-	:	-	0.682765	0.317235
		Chr01	G00502	-	Ps_136110	746	97.587	-		-	-	-	-	-	:	-	0.682168	0.317832
		Chr01	G00503	-	Ps_136109	221	100	-		-	-	-	-	C2H2 zinc finger	:	-	0.681808	0.318192
		Chr01	G00504	-	Ps_136108	525	99.619	-		-	-	-	-	-	:	-	0.680855	0.319145
		Chr01	G00505	-	Ps_136107	543	100	-		-	-	-	-	-	:	-	0.680585	0.319415
		Chr01	G00506	-	-	-	-	-		-	-	-	-	-	:	-	0.680202	0.319798
		Chr01	G00507	-	Ps_135515	151	42.384	-		-	-	-	-	-	:	-	0.680013	0.319987
		Chr01	G00508	-	Ps_108922	164	100	-		-	-	-	-	-	:	-	0.679792	0.320208
		Chr01	G00509	-	Ps_136105	146	100	-		-	-	-	-	-	:	-	0.679672	0.320328
		Chr01	G00510	-	Ps_136104	159	100	-		-	-	-	-	-	:	-	0.679555	0.320445
		Chr01	G00511	-	Ps_136103	673	99.851	-		-	-	-	-	-	:	-	0.679292	0.320708
		Chr01	G00512	-	Ps_136102	237	100	-		-	-	-	-	-	:	-	0.679068	0.320932
		Chr01	G00513	-	Ps_139316	367	58.583	-		Yes	-	-	-	-	:	-	0.678782	0.321218
		Chr01	G00514	-	Ps_136100	222	99.099	-		-	-	Sweet (MtN3) Family	-	-	:	-	0.678599	0.321401
		Chr01	G00515	-	Ps_136099	284	99.648	-		-	-	Sweet (MtN3) Family	-	-	:	-	0.67843	0.32157
		Chr01	G00516	-	Ps_136098	291	99.313	-		-	-	Sweet (MtN3) Family	-	-	:	-	0.678194	0.321806
		Chr01	G00517	-	Ps_136097	466	93.133	-		-	-	-	-	-	:	-	0.677928	0.322072
		Chr01	G00518	-	Ps_136096	208	75.962	-		-	-	Sweet (MtN3) Family	-	-	:	-	0.677613	0.322387
		Chr01	G00519	-	-	-	-	-		-	-	-	-	-	:	-	0.676669	0.323331
		Chr01	G00520	-	Ps_138684	350	76	-		-	-	-	-	-	:	-	0.676361	0.323639
		Chr01	G00521	-	Ps_136095	194	67.526	-		-	-	-	-	-	:	-	0.675956	0.324044
		Chr01	G00522	-	Ps_136095	194	67.526	-		-	-	-	-	-	:	-	0.675607	0.324393
		Chr01	G00523	-	Ps_117491	413	92.736	-		-	-	-	-	-	:	-	0.673865	0.326135
		Chr01	G00524	-	Ps_136091	75	97.333	-		-	-	-	-	-	:	-	0.67347	0.32653
		Chr01	G00525	-	Ps_136090	576	100	-		-	-	Major Facilitator Superfamily (MFS)	-	-	:	-	0.673266	0.326734
		Chr01	G00526	-	Ps_136089	515	99.612	-		-	-	-	-	-	:	-	0.672864	0.327136
		Chr01	G00527	-	Ps_136088	989	99.899	-		Yes	-	-	-	-	:	-	0.672483	0.327517
		Chr01	G00528	-	Ps_108921	281	97.865	-		-	-	-	-	-	:	-	0.672115	0.327885
		Chr01	G00529	-	-	-	-	-		-	-	-	-	-	:	-	0.671337	0.328663
		Chr01	G00530	-	Ps_136086	357	99.72	CRN	Ps_CRN004	-	-	-	-	-	:	-	0.670824	0.329176
		Chr01	G00531	-	Ps_136086	129	97.674	CRN	Ps_CRN005	-	-	-	-	-	:	-	0.670704	0.329296
		Chr01	G00532	-	Ps_136085	473	97.04	-		-	-	-	-	-	:	-	0.670505	0.329495
		Chr01	G00533	-	Ps_136084	673	99.851	-		-	-	-	-	-	:	-	0.669924	0.330076
		Chr01	G00534	-	Ps_136083	775	100	-		-	-	-	-	-	:	-	0.669438	0.330562
		Chr01	G00535	-	Ps_136082	760	100	-		-	-	-	-	-	:	-	0.669114	0.330886
		Chr01	G00536	-	Ps_136081	273	99.634	-		-	-	-	-	-	:	-	0.667995	0.332005
		Chr01	G00537	-	Ps_136080	505	99.208	-		-	-	-	-	-	:	-	0.667723	0.332277
		Chr01	G00538	-	Ps_136077	877	84.379	-		Yes	-	-	-	-	:	-	0.665804	0.334196
		Chr01	G00539	-	Ps_136076	761	100	-		-	-	Dicarboxylate/Amino Acid:Cation (Na+ or H+) Symporter (DAACS) Family	-	-	:	-	0.665151	0.334849
		Chr01	G00540	-	Ps_136075	588	100	-		-	-	-	-	-	:	-	0.664708	0.335292
		Chr01	G00541	-	Ps_136074	356	98.876	-		-	-	-	-	-	:	-	0.664462	0.335538
		Chr01	G00542	-	Ps_136073	205	100	-		Yes	-	-	-	-	:	-	0.664123	0.335877
		Chr01	G00543	-	Ps_136072	1029	100	-		Yes	-	-	-	-	:	-	0.66277	0.33723
		Chr01	G00544	-	Ps_136071	1255	97.291	-		-	-	-	-	-	:	-	0.662195	0.337805
		Chr01	G00545	-	Ps_136070	619	100	-		Yes	-	-	-	-	:	-	0.66178	0.33822
		Chr01	G00546	-	-	-	-	-		-	-	-	-	-	:	-	0.661386	0.338614
		Chr01	G00547	-	Ps_136069	670	99.851	-		-	-	-	-	-	:	-	0.661217	0.338783
		Chr01	G00548	-	-	-	-	RxLR	Ps_AVH005	-	-	-	-	-	:	-	0.660686	0.339314
		Chr01	G00549	-	Ps_117464	795	100	-		-	-	-	-	-	:	-	0.660309	0.339691
		Chr01	G00550	-	Ps_159024	254	89.764	CRN	Ps_CRN006	Yes	-	-	-	-	:	-	0.646001	0.353999
		Chr01	G00551	-	Ps_158640	201	30.348	-		-	-	-	-	-	:	-	0.645795	0.354205
		Chr01	G00552	-	Ps_130042	213	100	-		-	-	-	-	-	:	-	0.645349	0.354651
		Chr01	G00553	-	Ps_159024	479	85.386	CRN	Ps_CRN007	Yes	-	-	-	-	:	-	0.644727	0.355273
		Chr01	G00554	-	Ps_130042	213	100	-		-	-	-	-	-	:	-	0.644046	0.355954
		Chr01	G00555	-	Ps_145584	144	100	-		-	-	-	-	-	:	-	0.643545	0.356455
		Chr01	G00556	-	Ps_130040	984	98.476	-		-	-	-	-	Zinc finger, CCHC-type	:	-	0.643274	0.356726
		Chr01	G00557	-	Ps_130039	595	100	-		-	-	-	-	HMG	:	-	0.642827	0.357173
		Chr01	G00558	-	Ps_130038	497	99.799	-		-	-	Glycoside-Pentoside-Hexuronide (GPH):Cation Symporter Family	-	-	:	-	0.642454	0.357546
		Chr01	G00559	-	Ps_155978	275	72.727	YxSL		Yes	-	-	-	-	:	-	0.642024	0.357976
		Chr01	G00560	-	Ps_155977	249	99.197	YxSL		-	-	-	-	-	:	-	0.641814	0.358186
		Chr01	G00561	-	Ps_130035	321	100	YxSL		Yes	-	-	-	-	:	-	0.641384	0.358616
		Chr01	G00562	-	Ps_130034	502	93.426	-		-	-	-	-	-	:	-	0.641076	0.358924
		Chr01	G00563	-	Ps_130033	278	99.281	YxSL		Yes	-	-	-	-	:	-	0.6408	0.3592
		Chr01	G00564	-	-	-	-	-		-	-	-	-	-	:	-	0.640483	0.359517
		Chr01	G00565	-	Ps_130031	332	100	YxSL		-	-	-	-	-	:	-	0.639788	0.360212
		Chr01	G00566	-	Ps_130030	274	93.796	YxSL		Yes	-	-	-	-	:	-	0.639608	0.360392
		Chr01	G00567	-	Ps_130029	389	93.059	-		-	-	-	-	-	:	-	0.639085	0.360915
		Chr01	G00568	-	Ps_130028	233	90.558	-		-	-	-	-	-	:	-	0.638708	0.361292
		Chr01	G00569	-	Ps_130027	921	99.891	-		-	-	-	-	Nucleic acid-binding, OB-fold	:	-	0.638339	0.361661
		Chr01	G00570	-	Ps_130025	126	100	-		-	-	-	-	-	:	-	0.637928	0.362072
		Chr01	G00571	-	Ps_130024	678	100	-		-	-	Dicarboxylate/Amino Acid:Cation (Na+ or H+) Symporter (DAACS) Family	-	-	:	-	0.637645	0.362355
		Chr01	G00572	-	Ps_133562	216	94.444	-		Yes	-	-	-	-	:	-	0.637313	0.362687
		Chr01	G00573	-	Ps_131326	111	88.288	-		-	-	-	-	-	:	-	0.637181	0.362819
		Chr01	G00574	-	Ps_131390	239	88.285	-		-	-	-	-	Homeodomain-like	:	-	0.637003	0.362997
		Chr01	G00575	Yes	Ps_132874	1365	97.436	-		-	-	-	-	Zinc finger, CCHC-type	:	-	0.636509	0.363491
		Chr01	G00576	-	Ps_130021	396	99.747	-		-	-	-	Yes	-	:	-	0.635851	0.364149
		Chr01	G00577	-	Ps_130020	203	100	-		-	-	-	-	-	:	-	0.635687	0.364313
		Chr01	G00578	-	Ps_130019	179	100	-		-	-	-	-	Zinc finger, CCHC-type	:	-	0.635578	0.364422
		Chr01	G00579	-	Ps_130018	589	96.944	-		-	-	-	-	-	:	-	0.635337	0.364663
		Chr01	G00580	-	Ps_130017	187	100	-		-	-	-	-	-	:	-	0.634906	0.365094
		Chr01	G00581	-	Ps_130016	477	85.744	-		-	-	-	-	-	:	-	0.63467	0.36533
		Chr01	G00582	Yes	Ps_136255	1002	87.026	-		-	-	-	-	-	:	-	0.634234	0.365766
		Chr01	G00583	-	Ps_130013	1032	97.771	-		-	-	-	-	Zinc finger, CCHC-type	:	-	0.633664	0.366336
		Chr01	G00584	Yes	Ps_130012	1859	88.596	-		-	-	-	-	-	:	-	0.630437	0.369563
		Chr01	G00585	-	Ps_155973	143	100	-		-	-	-	-	-	:	-	0.628368	0.371632
		Chr01	G00586	-	Ps_130009	321	100	-		-	-	-	-	-	:	-	0.628148	0.371852
		Chr01	G00587	-	Ps_130007	431	100	-		-	-	-	-	-	:	-	0.627364	0.372636
		Chr01	G00588	-	Ps_130006	491	99.389	-		-	-	-	-	-	:	-	0.627129	0.372871
		Chr01	G00589	-	Ps_130005	649	100	-		-	-	-	-	-	:	-	0.626753	0.373247
		Chr01	G00590	-	-	-	-	-		-	-	-	-	-	:	-	0.626209	0.373791
		Chr01	G00591	-	Ps_130004	454	100	-		-	-	-	-	-	:	-	0.625414	0.374586
		Chr01	G00592	-	Ps_130003	189	88.889	-		-	-	-	-	-	:	-	0.625249	0.374751
		Chr01	G00593	-	Ps_130002	270	100	-		-	-	-	-	-	:	-	0.624007	0.375993
		Chr01	G00594	-	Ps_155970	735	90.204	-		-	-	-	-	-	:	-	0.623482	0.376518
		Chr01	G00595	-	Ps_130000	230	98.696	YxSL		Yes	-	-	-	-	:	-	0.623002	0.376998
		Chr01	G00596	-	Ps_129999	420	100	-		-	-	-	Yes	-	:	-	0.622748	0.377252
		Chr01	G00597	-	Ps_129998	308	97.403	-		-	-	-	-	-	:	-	0.622532	0.377468
		Chr01	G00598	-	Ps_129996	698	97.708	-		-	-	-	-	-	:	-	0.622226	0.377774
		Chr01	G00599	-	Ps_129995	991	99.596	-		-	-	-	-	-	:	-	0.621451	0.378549
		Chr01	G00600	-	Ps_155968	639	87.011	-		-	-	-	-	-	:	-	0.621061	0.378939
		Chr01	G00601	-	Ps_108439	1036	100	-		-	-	-	-	-	:	-	0.62063	0.37937
		Chr01	G00602	-	Ps_129992	402	100	-		-	-	-	-	-	:	-	0.620235	0.379765
		Chr01	G00603	-	Ps_129991	127	100	-		-	-	-	-	-	:	-	0.620059	0.379941
		Chr01	G00604	-	Ps_129990	342	100	-		-	-	-	-	-	:	-	0.619909	0.380091
		Chr01	G00605	-	Ps_155964	183	84.699	-		-	-	-	-	-	:	-	0.619756	0.380244
		Chr01	G00606	-	Ps_129989	533	97.749	-		-	-	-	-	-	:	-	0.619504	0.380496
		Chr01	G00607	-	Ps_129988	1105	100	-		-	-	-	-	-	:	-	0.619104	0.380896
		Chr01	G00608	-	Ps_155959	896	89.844	-		-	-	-	-	-	:	-	0.618633	0.381367
		Chr01	G00609	-	Ps_155959	426	99.061	-		-	-	-	-	-	:	-	0.618299	0.381701
		Chr01	G00610	-	Ps_112457	139	100	-		-	-	-	-	-	:	-	0.617785	0.382215
		Chr01	G00611	-	Ps_155955	190	93.158	-		-	-	-	-	-	:	-	0.617255	0.382745
		Chr01	G00612	-	Ps_108438	541	100	-		-	-	-	-	Nucleic acid-binding, OB-fold	:	-	0.616969	0.383031
		Chr01	G00613	-	-	-	-	-		-	-	-	-	-	:	-	0.616759	0.383241
		Chr01	G00614	-	Ps_155952	487	94.867	-		-	-	-	-	-	:	-	0.616583	0.383417
		Chr01	G00615	-	Ps_129982	148	100	-		Yes	-	-	-	-	:	-	0.616388	0.383612
		Chr01	G00616	-	Ps_108437	104	100	-		-	-	-	-	-	:	-	0.616313	0.383687
		Chr01	G00617	-	Ps_109168	137	92.701	-		-	-	-	-	-	:	-	0.616192	0.383808
		Chr01	G00618	-	Ps_155950	322	100	-		-	-	-	-	-	:	-	0.616045	0.383955
		Chr01	G00619	-	Ps_155949	80	100	-		Yes	-	-	-	-	:	-	0.615911	0.384089
		Chr01	G00620	-	Ps_129977	512	100	-		Yes	-	-	-	-	:	-	0.615666	0.384334
		Chr01	G00621	-	Ps_129976	309	91.909	-		-	-	-	-	-	:	-	0.615439	0.384561
		Chr01	G00622	-	Ps_155946	362	100	-		-	-	-	-	-	:	-	0.615197	0.384803
		Chr01	G00623	-	Ps_129974	927	100	-		-	-	-	-	-	:	-	0.614907	0.385093
		Chr01	G00624	-	Ps_155944	371	81.132	-		-	-	-	-	-	:	-	0.614509	0.385491
		Chr01	G00625	-	Ps_155944	588	93.367	-		-	-	-	-	-	:	-	0.614131	0.385869
		Chr01	G00626	-	Ps_108435	93	100	-		-	-	-	-	-	:	-	0.613845	0.386155
		Chr01	G00627	-	Ps_155940	1038	88.536	-		-	-	-	-	-	:	-	0.613527	0.386473
		Chr01	G00628	-	Ps_129969	738	100	-		-	-	-	-	-	:	-	0.612449	0.387551
		Chr01	G00629	-	Ps_155938	415	98.072	-		Yes	-	-	-	-	:	-	0.612019	0.387981
		Chr01	G00630	-	Ps_155937	965	98.342	-		-	-	-	-	-	:	-	0.611585	0.388415
		Chr01	G00631	-	Ps_129966	265	100	-		-	-	-	-	-	:	-	0.611227	0.388773
		Chr01	G00632	-	Ps_129965	1340	98.358	-		-	-	-	-	-	:	-	0.610699	0.389301
		Chr01	G00633	-	Ps_155932	901	91.454	-		-	-	-	-	-	:	-	0.60994	0.39006
		Chr01	G00634	-	Ps_155931	98	90.816	-		-	-	-	-	-	:	-	0.609506	0.390494
		Chr01	G00635	-	Ps_129963	549	94.9	-		-	-	-	Yes	-	:	-	0.609129	0.390871
		Chr01	G00636	-	-	-	-	-		-	-	-	-	-	:	-	0.60873	0.39127
		Chr01	G00637	-	Ps_155929	1273	89.081	-		-	-	-	-	-	:	-	0.60824	0.39176
		Chr01	G00638	-	Ps_129960	298	100	-		-	-	-	-	-	:	-	0.607745	0.392255
		Chr01	G00639	-	Ps_129958	752	98.803	-		-	-	-	-	-	:	-	0.607357	0.392643
		Chr01	G00640	-	Ps_129957	408	100	-		-	-	-	-	-	:	-	0.606679	0.393321
		Chr01	G00641	-	Ps_129956	342	94.444	-		-	-	-	-	-	:	-	0.605753	0.394247
		Chr01	G00642	-	Ps_155926	490	89.184	-		-	-	-	-	-	:	-	0.605332	0.394668
		Chr01	G00643	-	Ps_155925	253	89.328	-		-	-	-	-	-	:	-	0.605079	0.394921
		Chr01	G00644	-	Ps_108433	408	98.284	-		-	-	-	-	-	:	-	0.604814	0.395186
		Chr01	G00645	-	Ps_129952	279	99.642	-		-	-	Mitochondrial Carrier (MC) Family	-	-	:	-	0.604384	0.395616
		Chr01	G00646	-	Ps_108432	421	100	-		-	-	-	-	-	:	-	0.604117	0.395883
		Chr01	G00647	-	-	-	-	-		-	-	-	-	-	:	-	0.603782	0.396218
		Chr01	G00648	-	Ps_129949	529	100	-		-	-	-	-	-	:	-	0.603552	0.396448
		Chr01	G00649	-	-	-	-	-		-	-	-	-	-	:	-	0.603308	0.396692
		Chr01	G00650	-	Ps_129947	191	100	-		-	-	-	-	-	:	-	0.602947	0.397053
		Chr01	G00651	-	Ps_129946	433	99.769	-		-	-	-	-	-	:	-	0.602613	0.397387
		Chr01	G00652	-	Ps_129945	1860	98.978	-		-	-	-	-	-	:	-	0.602073	0.397927
		Chr01	G00653	-	Ps_109169	217	34.562	-		-	-	-	-	-	:	-	0.601596	0.398404
		Chr01	G00654	-	Ps_136391	66	92.424	-		-	-	-	-	-	:	-	0.601455	0.398545
		Chr01	G00655	-	Ps_129943	563	100	-		-	-	-	-	Zinc finger, CCHC-type	:	-	0.601267	0.398733
		Chr01	G00656	-	Ps_155920	246	100	-		-	-	-	-	-	:	-	0.600898	0.399102
		Chr01	G00657	-	Ps_155919	341	84.164	-		-	-	-	-	-	:	-	0.600532	0.399468
		Chr01	G00658	-	Ps_129940	459	100	-		-	-	-	-	-	:	-	0.600222	0.399778
		Chr01	G00659	-	Ps_129939	560	89.643	-		-	-	-	-	-	:	-	0.599938	0.400062
		Chr01	G00660	-	Ps_129938	300	100	-		-	-	-	-	-	:	-	0.599707	0.400293
		Chr01	G00661	-	Ps_129937	459	98.911	-		-	-	-	-	-	:	-	0.599441	0.400559
		Chr01	G00662	-	Ps_129936	683	100	-		-	-	-	-	-	:	-	0.59916	0.40084
		Chr01	G00663	-	Ps_129935	371	100	-		-	-	-	-	-	:	-	0.598794	0.401206
		Chr01	G00664	-	Ps_129934	386	100	-		-	-	-	-	-	:	-	0.598548	0.401452
		Chr01	G00665	-	Ps_108429	730	99.863	-		-	-	-	-	-	:	-	0.597936	0.402064
		Chr01	G00666	-	-	-	-	-		-	-	-	-	-	:	-	0.597569	0.402431
		Chr01	G00667	-	Ps_129932	646	100	-		-	-	-	-	-	:	-	0.597341	0.402659
		Chr01	G00668	-	Ps_129931	328	99.695	-		-	-	-	-	-	:	-	0.597092	0.402908
		Chr01	G00669	-	Ps_155912	364	97.253	-		-	-	-	-	-	:	-	0.596939	0.403061
		Chr01	G00670	-	Ps_129929	303	97.36	-		Yes	-	-	-	-	:	-	0.596674	0.403326
		Chr01	G00671	-	-	-	-	-		-	-	-	-	-	:	-	0.596314	0.403686
		Chr01	G00672	-	-	-	-	-		-	-	-	-	-	:	-	0.595967	0.404033
		Chr01	G00673	-	Ps_129928	1030	99.903	-		-	-	-	-	-	:	-	0.595294	0.404706
		Chr01	G00674	-	Ps_129927	467	100	-		-	-	-	-	-	:	-	0.594386	0.405614
		Chr01	G00675	-	Ps_129927	389	100	-		-	-	-	-	-	:	-	0.594163	0.405837
		Chr01	G00676	-	Ps_129926	275	100	-		-	-	-	-	-	:	-	0.59394	0.40606
		Chr01	G00677	-	Ps_129925	194	100	-		-	-	-	-	-	:	-	0.593706	0.406294
		Chr01	G00678	-	-	-	-	-		-	-	-	-	-	:	-	0.593498	0.406502
		Chr01	G00679	-	Ps_129924	287	100	-		-	-	-	-	-	:	-	0.593366	0.406634
		Chr01	G00680	-	Ps_129923	331	100	-		-	-	-	-	-	:	-	0.593126	0.406874
		Chr01	G00681	-	Ps_129922	288	100	-		-	-	-	-	-	:	-	0.592879	0.407121
		Chr01	G00682	-	Ps_155908	404	80.693	-		-	-	-	-	Homeodomain-like; Myb	:	-	0.592698	0.407302
		Chr01	G00683	-	Ps_108428	339	97.935	-		-	-	-	-	-	:	-	0.591266	0.408734
		Chr01	G00684	-	Ps_108427	240	97.917	-		-	-	-	-	-	:	-	0.590868	0.409132
		Chr01	G00685	-	Ps_129917	220	100	-		-	-	-	-	-	:	-	0.59072	0.40928
		Chr01	G00686	-	Ps_108426	210	100	-		-	-	-	-	-	:	-	0.590568	0.409432
		Chr01	G00687	-	Ps_129915	324	100	-		-	-	-	-	-	:	-	0.590383	0.409617
		Chr01	G00688	-	Ps_129914	277	100	-		-	-	-	-	-	:	-	0.590013	0.409987
		Chr01	G00689	-	Ps_129913	310	100	-		-	-	-	-	-	:	-	0.589861	0.410139
		Chr01	G00690	-	Ps_129912	257	95.331	-		-	-	-	-	-	:	-	0.589679	0.410321
		Chr01	G00691	-	Ps_129911	695	96.115	-		-	-	-	Yes	-	:	-	0.589269	0.410731
		Chr01	G00692	-	Ps_155906	399	58.647	-		-	-	-	-	Zinc finger, GRF-type	:	-	0.588976	0.411024
		Chr01	G00693	-	Ps_129909	630	99.841	-		-	-	-	-	-	:	-	0.58865	0.41135
		Chr01	G00694	-	Ps_129908	852	95.892	-		-	-	-	-	-	:	-	0.587091	0.412909
		Chr01	G00695	Yes	Ps_129907	1034	95.164	-		-	-	-	-	-	:	-	0.586577	0.413423
		Chr01	G00696	-	Ps_144775	191	50.262	-		-	-	-	-	-	:	-	0.585955	0.414045
		Chr01	G00697	-	Ps_132449	454	79.515	-		-	-	-	-	-	:	-	0.585419	0.414581
		Chr01	G00698	-	Ps_129904	333	85.586	-		-	-	-	-	Homeodomain-like	:	-	0.584092	0.415908
		Chr01	G00699	-	Ps_129903	261	90.038	-		-	-	-	-	-	:	-	0.583845	0.416155
		Chr01	G00700	-	Ps_129902	202	100	-		-	-	-	-	-	:	-	0.583601	0.416399
		Chr01	G00701	-	Ps_144900	231	100	-		Yes	-	-	-	-	:	-	0.583431	0.416569
		Chr01	G00702	-	Ps_144901	189	100	-		-	-	-	-	-	:	-	0.583312	0.416688
		Chr01	G00703	-	Ps_145197	193	84.974	-		-	-	-	-	-	:	-	0.583191	0.416809
		Chr01	G00704	-	Ps_109689	688	100	-		Yes	-	-	-	-	:	-	0.582983	0.417017
		Chr01	G00705	-	Ps_109689	688	100	-		Yes	-	-	-	-	:	-	0.582492	0.417508
		Chr01	G00706	-	Ps_145197	204	100	-		-	-	-	-	-	:	-	0.58229	0.41771
		Chr01	G00707	-	Ps_144901	189	99.471	-		-	-	-	-	-	:	-	0.582156	0.417844
		Chr01	G00708	-	Ps_129899	184	100	-		-	-	-	-	-	:	-	0.582023	0.417977
		Chr01	G00709	-	Ps_155904	622	89.389	-		-	-	-	-	-	:	-	0.581147	0.418853
		Chr01	G00710	-	Ps_155903	642	94.393	-		-	-	-	-	-	:	-	0.580848	0.419152
		Chr01	G00711	-	Ps_129895	631	96.355	-		-	-	-	-	-	:	-	0.580347	0.419653
		Chr01	G00712	-	Ps_129894	567	100	-		-	-	-	-	-	:	-	0.580041	0.419959
		Chr01	G00713	-	Ps_155902	426	93.662	-		-	-	-	-	-	:	-	0.579751	0.420249
		Chr01	G00714	-	Ps_155900	161	91.925	-		-	-	-	-	-	:	-	0.579412	0.420588
		Chr01	G00715	-	Ps_155899	317	95.268	RxLR	Ps_AVH004	-	-	-	-	-	:	-	0.579081	0.420919
		Chr01	G00716	-	Ps_155898	681	97.504	-		-	-	-	-	Nucleic acid-binding, OB-fold	:	-	0.578581	0.421419
		Chr01	G00717	-	Ps_129889	538	100	-		-	-	-	-	-	:	-	0.578073	0.421927
		Chr01	G00718	-	-	-	-	-		-	-	-	-	-	:	-	0.577866	0.422134
		Chr01	G00719	-	Ps_129888	219	100	-		-	-	-	-	-	:	-	0.577471	0.422529
		Chr01	G00720	-	Ps_129887	372	100	-		-	-	Drug/Metabolite Transporter (DMT) Superfamily	-	-	:	-	0.577325	0.422675
		Chr01	G00721	-	Ps_129886	539	91.466	-		-	-	-	-	-	:	-	0.576987	0.423013
		Chr01	G00722	-	Ps_129885	232	100	-		-	-	-	-	-	:	-	0.576368	0.423632
		Chr01	G00723	-	Ps_129884	158	100	-		-	-	-	-	-	:	-	0.575999	0.424001
		Chr01	G00724	-	Ps_129884	158	100	-		-	-	-	-	-	:	-	0.575664	0.424336
		Chr01	G00725	Yes	Ps_129882	604	90.066	-		-	-	-	-	-	:	-	0.57464	0.42536
		Chr01	G00726	-	Ps_129881	720	94.861	-		-	-	-	-	-	:	-	0.574032	0.425968
		Chr01	G00727	-	Ps_108424	493	96.146	-		-	-	-	-	-	:	-	0.573633	0.426367
		Chr01	G00728	-	Ps_129879	692	100	-		-	-	-	-	-	:	-	0.573264	0.426736
		Chr01	G00729	-	Ps_129878	426	100	-		-	-	-	-	-	:	-	0.57299	0.42701
		Chr01	G00730	-	Ps_155894	164	100	-		-	-	-	-	-	:	-	0.572837	0.427163
		Chr01	G00731	-	Ps_155894	517	98.259	-		-	-	-	-	-	:	-	0.572678	0.427322
		Chr01	G00732	-	Ps_155893	253	100	-		-	-	-	-	-	:	-	0.572428	0.427572
		Chr01	G00733	-	-	-	-	-		-	-	-	-	-	:	-	0.571857	0.428143
		Chr01	G00734	-	Ps_158388	229	29.694	-		-	-	Amino Acid-Polyamine-Organocation (APC) Superfamily	-	-	:	-	0.571688	0.428312
		Chr01	G00735	-	Ps_129874	416	100	-		-	-	-	-	-	:	-	0.571455	0.428545
		Chr01	G00736	-	Ps_129873	598	100	-		-	-	-	-	Homeobox; Homeodomain-like	:	-	0.571231	0.428769
		Chr01	G00737	-	Ps_129872	574	100	-		-	-	-	-	-	:	-	0.570749	0.429251
		Chr01	G00738	-	Ps_108423	257	100	-		-	-	-	-	-	:	-	0.570552	0.429448
		Chr01	G00739	-	Ps_108422	526	89.924	-		-	GT57	-	-	-	:	-	0.570332	0.429668
		Chr01	G00740	-	Ps_129869	176	100	-		-	-	-	-	-	:	-	0.570124	0.429876
		Chr01	G00741	-	Ps_108421	290	100	-		-	-	-	-	-	:	-	0.569972	0.430028
		Chr01	G00742	-	Ps_129867	338	98.225	-		-	-	-	-	-	:	-	0.569806	0.430194
		Chr01	G00743	-	Ps_155889	1369	98.977	-		-	-	-	-	-	:	-	0.569283	0.430717
		Chr01	G00744	-	Ps_129864	461	94.143	-		-	-	-	-	-	:	-	0.56886	0.43114
		Chr01	G00745	-	Ps_137379	237	33.333	-		-	-	-	-	-	:	-	0.568436	0.431564
		Chr01	G00746	-	Ps_129863	462	84.416	-		-	-	-	-	-	:	-	0.568221	0.431779
		Chr01	G00747	-	Ps_129862	537	100	-		Yes	-	-	-	-	:	-	0.567927	0.432073
		Chr01	G00748	-	Ps_129861	394	99.746	-		-	-	-	-	-	:	-	0.567596	0.432404
		Chr01	G00749	-	Ps_129860	525	97.143	-		-	-	-	-	-	:	-	0.567192	0.432808
		Chr01	G00750	-	Ps_129859	882	100	-		Yes	CBM25	-	-	-	:	-	0.566622	0.433378
		Chr01	G00751	-	Ps_112301	380	100	-		-	-	Ammonia Channel Transporter (Amt) Family	-	-	:	-	0.566255	0.433745
		Chr01	G00752	-	Ps_129857	483	99.793	-		-	-	-	-	-	:	-	0.564915	0.435085
		Chr01	G00753	-	Ps_108419	963	93.562	-		-	-	-	-	-	:	-	0.56436	0.43564
		Chr01	G00754	-	Ps_112288	299	99.666	-		-	-	-	Yes	-	:	-	0.563959	0.436041
		Chr01	G00755	-	Ps_108418	714	100	-		-	-	-	-	-	:	-	0.563658	0.436342
		Chr01	G00756	-	Ps_129854	854	100	-		-	-	-	-	-	:	-	0.56323	0.43677
		Chr01	G00757	-	Ps_108869	101	34.653	-		-	-	-	-	-	:	-	0.563	0.437
		Chr01	G00758	-	Ps_112280	300	99.333	-		-	-	-	-	-	:	-	0.56281	0.43719
		Chr01	G00759	-	Ps_112280	350	87.714	-		-	-	-	-	-	:	-	0.562397	0.437603
		Chr01	G00760	-	Ps_129851	350	100	-		-	-	-	-	-	:	-	0.562216	0.437784
		Chr01	G00761	-	Ps_129850	961	93.861	-		-	-	-	-	-	:	-	0.561715	0.438285
		Chr01	G00762	-	Ps_129849	522	100	-		-	-	-	-	-	:	-	0.561364	0.438636
		Chr01	G00763	-	Ps_129848	352	100	-		-	-	Mitochondrial Carrier (MC) Family	-	-	:	-	0.56114	0.43886
		Chr01	G00764	-	Ps_129847	248	81.048	-		-	-	-	-	-	:	-	0.560842	0.439158
		Chr01	G00765	-	Ps_155879	313	99.042	-		-	-	-	-	-	:	-	0.560291	0.439709
		Chr01	G00766	-	Ps_129845	621	100	-		-	-	-	-	-	:	-	0.559876	0.440124
		Chr01	G00767	-	Ps_129843	400	97	-		-	-	-	-	-	:	-	0.559484	0.440516
		Chr01	G00768	-	Ps_129842	826	97.821	-		-	-	Amino Acid-Polyamine-Organocation (APC) Superfamily	-	-	:	-	0.559022	0.440978
		Chr01	G00769	-	Ps_129841	387	100	-		-	-	-	-	-	:	-	0.558684	0.441316
		Chr01	G00770	-	Ps_129840	161	98.758	-		-	-	-	-	-	:	-	0.55828	0.44172
		Chr01	G00771	-	Ps_129839	613	100	-		Yes	-	-	-	-	:	-	0.558028	0.441972
		Chr01	G00772	-	Ps_155876	335	99.701	-		-	-	-	-	-	:	-	0.557809	0.442191
		Chr01	G00773	-	Ps_129837	358	100	-		-	-	-	-	-	:	-	0.557608	0.442392
		Chr01	G00774	-	Ps_129837	917	100	-		-	-	-	-	-	:	-	0.557296	0.442704
		Chr01	G00775	-	Ps_108417	791	96.207	-		-	-	-	-	-	:	-	0.556922	0.443078
		Chr01	G00776	-	Ps_155872	149	84.564	-		-	-	-	-	-	:	-	0.556633	0.443367
		Chr01	G00777	-	Ps_129835	168	100	-		-	-	-	-	-	:	-	0.556502	0.443498
		Chr01	G00778	-	Ps_155870	151	92.053	-		-	-	-	-	-	:	-	0.556337	0.443663
		Chr01	G00779	-	Ps_129834	329	97.264	-		-	-	-	-	-	:	-	0.556144	0.443856
		Chr01	G00780	-	Ps_129833	932	100	-		-	-	-	-	-	:	-	0.55584	0.44416
		Chr01	G00781	-	Ps_129832	117	100	-		-	-	-	-	-	:	-	0.555591	0.444409
		Chr01	G00782	-	Ps_112261	297	100	-		-	-	-	Yes	-	:	-	0.555209	0.444791
		Chr01	G00783	-	Ps_129830	672	98.065	-		-	-	-	-	-	:	-	0.554662	0.445338
		Chr01	G00784	-	Ps_129829	677	94.83	-		-	-	-	-	-	:	-	0.554298	0.445702
		Chr01	G00785	-	Ps_108416	265	100	-		-	-	-	Yes	-	:	-	0.553918	0.446082
		Chr01	G00786	-	-	-	-	-		-	-	-	-	-	:	-	0.553538	0.446462
		Chr01	G00787	-	Ps_155865	1241	89.041	-		-	-	-	-	-	:	-	0.552995	0.447005
		Chr01	G00788	-	Ps_129825	545	100	-		-	-	-	-	-	:	-	0.552568	0.447432
		Chr01	G00789	-	Ps_129824	176	100	-		-	-	-	-	-	:	-	0.552312	0.447688
		Chr01	G00790	-	Ps_129823	381	100	-		-	-	-	-	-	:	-	0.551583	0.448417
		Chr01	G00791	-	Ps_155863	290	100	-		-	-	-	-	-	:	-	0.551331	0.448669
		Chr01	G00792	-	Ps_129821	448	93.304	-		-	-	-	-	-	:	-	0.551125	0.448875
		Chr01	G00793	-	Ps_129820	355	100	-		-	-	-	-	-	:	-	0.550322	0.449678
		Chr01	G00794	-	Ps_129819	149	100	-		-	-	-	-	-	:	-	0.550097	0.449903
		Chr01	G00795	-	Ps_129818	529	98.488	-		-	-	-	-	-	:	-	0.549874	0.450126
		Chr01	G00796	-	Ps_112240	537	100	-		-	-	-	-	-	:	-	0.54935	0.45065
		Chr01	G00797	-	Ps_108414	252	100	-		-	-	-	-	-	:	-	0.54916	0.45084
		Chr01	G00798	-	Ps_155856	311	76.527	-		-	-	-	-	-	:	-	0.548919	0.451081
		Chr01	G00799	-	Ps_108413	513	100	-		-	-	-	-	-	:	-	0.548626	0.451374
		Chr01	G00800	-	Ps_129813	744	99.866	-		-	-	-	-	-	:	-	0.548259	0.451741
		Chr01	G00801	-	Ps_129812	493	100	-		-	-	-	-	-	:	-	0.547739	0.452261
		Chr01	G00802	-	Ps_129811	803	100	-		-	-	-	-	-	:	-	0.547006	0.452994
		Chr01	G00803	-	Ps_129810	869	88.262	-		-	-	-	-	-	:	-	0.546303	0.453697
		Chr01	G00804	-	Ps_129809	382	100	-		-	-	-	-	-	:	-	0.545711	0.454289
		Chr01	G00805	-	Ps_129808	403	100	-		-	-	-	-	-	:	-	0.545151	0.454849
		Chr01	G00806	-	Ps_129807	336	100	-		-	-	-	-	Zinc finger, DHHC-type	:	-	0.544827	0.455173
		Chr01	G00807	-	Ps_129806	593	98.82	-		-	-	-	-	-	:	-	0.544485	0.455515
		Chr01	G00808	-	Ps_129804	1226	100	-		-	-	-	-	-	:	-	0.544012	0.455988
		Chr01	G00809	-	Ps_108412	371	100	-		-	-	-	-	-	:	-	0.543535	0.456465
		Chr01	G00810	-	Ps_155853	1452	92.562	-		-	-	-	-	-	:	-	0.543111	0.456889
		Chr01	G00811	-	Ps_129801	459	91.285	-		Yes	-	-	-	-	:	-	0.540191	0.459809
		Chr01	G00812	-	Ps_129800	1534	91.851	-		-	-	-	-	-	:	-	0.539521	0.460479
		Chr01	G00813	-	Ps_129799	299	100	-		Yes	-	-	-	-	:	-	0.538978	0.461022
		Chr01	G00814	-	Ps_129798	145	88.276	-		-	-	-	-	-	:	-	0.538746	0.461254
		Chr01	G00815	-	Ps_131356	175	71.429	-		-	-	-	-	-	:	-	0.53849	0.46151
		Chr01	G00816	-	Ps_129797	159	97.484	-		-	-	-	-	-	:	-	0.537911	0.462089
		Chr01	G00817	-	Ps_129796	818	100	-		-	-	-	-	-	:	-	0.537684	0.462316
		Chr01	G00818	-	Ps_129795	859	100	-		-	-	-	-	-	:	-	0.537248	0.462752
		Chr01	G00819	-	Ps_155849	529	96.219	-		-	-	-	Yes	-	:	-	0.536808	0.463192
		Chr01	G00820	-	Ps_144607	254	100	-		-	-	-	-	-	:	-	0.535434	0.464566
		Chr01	G00821	-	Ps_129792	531	99.812	-		-	-	Major Facilitator Superfamily (MFS)	-	-	:	-	0.534783	0.465217
		Chr01	G00822	-	Ps_129791	556	98.022	-		-	-	Major Facilitator Superfamily (MFS)	-	-	:	-	0.534478	0.465522
		Chr01	G00823	-	Ps_144604	100	100	-		-	-	-	-	-	:	-	0.5342	0.4658
		Chr01	G00824	-	Ps_129790	199	100	-		-	-	-	-	-	:	-	0.533923	0.466077
		Chr01	G00825	-	Ps_129789	399	99.749	-		-	-	-	-	-	:	-	0.532668	0.467332
		Chr01	G00826	-	Ps_129788	336	100	-		-	-	-	-	-	:	-	0.532211	0.467789
		Chr01	G00827	-	Ps_129787	666	86.186	-		-	-	-	-	-	:	-	0.531651	0.468349
		Chr01	G00828	-	Ps_129786	525	100	-		-	-	-	-	-	:	-	0.531318	0.468682
		Chr01	G00829	-	Ps_129785	202	100	-		-	-	-	-	-	:	-	0.53094	0.46906
		Chr01	G00830	-	Ps_129784	425	100	-		-	-	-	-	-	:	-	0.530742	0.469258
		Chr01	G00831	-	Ps_129783	429	100	-		-	-	-	-	-	:	-	0.530422	0.469578
		Chr01	G00832	-	Ps_129782	717	100	-		-	-	-	-	-	:	-	0.530083	0.469917
		Chr01	G00833	-	Ps_129781	801	93.009	-		Yes	-	-	-	-	:	-	0.529623	0.470377
		Chr01	G00834	-	Ps_129780	534	95.88	-		-	-	-	-	-	:	-	0.529269	0.470731
		Chr01	G00835	-	Ps_155847	446	97.982	-		-	-	-	-	-	:	-	0.529008	0.470992
		Chr01	G00836	-	Ps_129778	586	93.174	-		-	-	-	-	-	:	-	0.528649	0.471351
		Chr01	G00837	-	Ps_139301	55	56.364	-		-	-	-	-	-	:	-	0.526985	0.473015
		Chr01	G00838	-	Ps_129776	815	100	-		-	-	-	-	-	:	-	0.526759	0.473241
		Chr01	G00839	-	Ps_129775	438	100	-		-	-	-	-	-	:	-	0.52639	0.47361
		Chr01	G00840	-	Ps_129774	1105	100	-		-	-	-	-	-	:	-	0.525919	0.474081
		Chr01	G00841	-	Ps_155843	688	91.715	-		-	-	-	-	-	:	-	0.525487	0.474513
		Chr01	G00842	-	Ps_129772	881	96.595	-		Yes	-	-	-	-	:	-	0.525012	0.474988
		Chr01	G00843	-	Ps_129772	362	99.448	-		Yes	-	-	-	-	:	-	0.524239	0.475761
		Chr01	G00844	-	Ps_155841	2024	92.045	-		-	-	-	-	-	:	-	0.522826	0.477174
		Chr01	G00845	-	Ps_129769	135	97.037	-		-	-	-	-	-	:	-	0.52202	0.47798
		Chr01	G00846	-	Ps_129768	461	100	-		-	-	-	-	-	:	-	0.521633	0.478367
		Chr01	G00847	-	Ps_129767	807	100	-		Yes	-	-	-	-	:	-	0.521133	0.478867
		Chr01	G00848	-	Ps_129766	399	100	Protease		Yes	-	-	-	-	:	-	0.520802	0.479198
		Chr01	G00849	-	Ps_129765	409	100	Protease		Yes	-	-	-	-	:	-	0.520589	0.479411
		Chr01	G00850	-	Ps_129764	260	92.308	-		-	-	-	-	Winged helix repressor DNA-binding	:	-	0.520338	0.479662
		Chr01	G00851	-	Ps_129763	396	96.465	-		-	-	-	-	-	:	-	0.518272	0.481728
		Chr01	G00852	Yes	Ps_129762	1092	86.63	-		-	-	-	-	Nucleic acid-binding, OB-fold	:	-	0.514971	0.485029
		Chr01	G00853	Yes	Ps_145426	324	82.716	-		-	-	-	-	-	:	-	0.512444	0.487556
		Chr01	G00854	-	Ps_129760	57	100	-		-	-	-	-	-	:	-	0.512061	0.487939
		Chr01	G00855	-	Ps_129759	908	97.467	-		-	-	-	-	-	:	-	0.511135	0.488865
		Chr01	G00856	-	Ps_129758	909	100	-		-	-	-	-	-	:	-	0.51068	0.48932
		Chr01	G00857	-	Ps_129757	917	100	-		-	-	-	-	-	:	-	0.510298	0.489702
		Chr01	G00858	-	Ps_129756	437	97.483	-		-	-	-	-	-	:	-	0.509815	0.490185
		Chr01	G00859	-	Ps_155840	309	100	-		-	-	-	-	-	:	-	0.509575	0.490425
		Chr01	G00860	-	Ps_129754	459	100	-		-	-	-	-	-	:	-	0.509383	0.490617
		Chr01	G00861	-	Ps_129753	400	99.75	-		-	-	-	-	-	:	-	0.508974	0.491026
		Chr01	G00862	-	Ps_129751	356	100	-		-	-	-	-	-	:	-	0.508405	0.491595
		Chr01	G00863	-	Ps_155838	378	73.016	-		Yes	-	-	-	-	:	-	0.508127	0.491873
		Chr01	G00864	-	Ps_155835	185	100	-		-	-	-	-	-	:	-	0.507877	0.492123
		Chr01	G00865	-	Ps_108410	592	100	-		-	-	-	-	-	:	-	0.507638	0.492362
		Chr01	G00866	-	Ps_155833	312	97.436	-		-	-	-	-	-	:	-	0.507384	0.492616
		Chr01	G00867	-	Ps_108409	421	100	-		-	-	-	-	-	:	-	0.507095	0.492905
		Chr01	G00868	-	Ps_108408	389	100	-		-	-	-	-	-	:	-	0.506689	0.493311
		Chr01	G00869	-	Ps_129743	200	100	-		-	-	-	-	-	:	-	0.5064	0.4936
		Chr01	G00870	-	Ps_129742	258	100	-		-	-	-	-	-	:	-	0.50611	0.49389
		Chr01	G00871	-	Ps_129741	584	100	-		-	-	-	-	-	:	-	0.504864	0.495136
		Chr01	G00872	-	Ps_129740	700	91.143	-		-	-	-	-	-	:	-	0.504379	0.495621
		Chr01	G00873	-	Ps_155830	258	100	-		-	-	-	-	-	:	-	0.50397	0.49603
		Chr01	G00874	-	Ps_129738	2760	99.094	-		-	-	-	-	-	:	-	0.503327	0.496673
		Chr01	G00875	-	Ps_129737	551	99.819	-		-	-	-	-	Zinc finger, CCHC-type	:	-	0.502602	0.497398
		Chr01	G00876	-	Ps_155828	342	85.673	-		-	-	-	-	-	:	-	0.50216	0.49784
		Chr01	G00877	-	Ps_108407	293	100	-		-	-	-	-	-	:	-	0.501746	0.498254
		Chr01	G00878	-	Ps_129734	704	94.602	-		-	-	-	-	-	:	-	0.501498	0.498502
		Chr01	G00879	-	Ps_129733	419	100	-		-	-	-	-	-	:	-	0.500979	0.499021
		Chr01	G00880	-	Ps_129732	194	100	-		-	-	-	-	-	:	-	0.50034	0.49966
		Chr01	G00881	-	Ps_155824	237	99.578	-		-	-	-	-	-	:	-	0.500203	0.499797
		Chr01	G00882	-	Ps_156080	92	35.87	-		-	-	-	-	-	:	-	0.499411	0.500589
		Chr01	G00883	-	Ps_129730	763	96.723	-		-	-	-	-	-	:	-	0.499071	0.500929
		Chr01	G00884	-	Ps_108406	226	100	-		-	-	-	-	-	:	-	0.498765	0.501235
		Chr01	G00885	-	Ps_155822	637	82.889	-		-	-	-	-	-	:	-	0.498377	0.501623
		Chr01	G00886	-	Ps_108405	508	100	-		-	-	-	-	Nucleic acid-binding, OB-fold	:	-	0.49793	0.50207
		Chr01	G00887	-	Ps_129726	601	100	-		-	-	-	-	Heat shock factor (HSF)-type, DNA-binding; Winged helix repressor DNA-binding	:	-	0.49766	0.50234
		Chr01	G00888	-	Ps_129725	412	100	-		-	-	-	-	Heat shock factor (HSF)-type, DNA-binding; Winged helix repressor DNA-binding	:	-	0.496665	0.503335
		Chr01	G00889	-	Ps_129724	191	100	-		-	-	-	-	Zinc finger, CCHC-type	:	-	0.496478	0.503522
		Chr01	G00890	Yes	Ps_129724	635	85.512	-		-	-	-	-	Zinc finger, CCHC-type	:	-	0.496094	0.503906
		Chr01	G00891	-	Ps_140099	458	100	-		-	-	-	-	-	:	-	0.479818	0.520182
		Chr01	G00892	-	Ps_158104	392	92.602	-		-	-	-	-	-	:	-	0.479567	0.520433
		Chr01	G00893	-	Ps_140097	599	100	-		-	-	-	-	-	:	-	0.479287	0.520713
		Chr01	G00894	-	Ps_158102	449	96.659	-		-	-	-	-	-	:	-	0.478899	0.521101
		Chr01	G00895	-	Ps_140095	490	94.694	-		-	-	-	-	-	:	-	0.478523	0.521477
		Chr01	G00896	-	Ps_140093	379	99.472	-		Yes	-	-	-	-	:	-	0.477817	0.522183
		Chr01	G00897	-	Ps_109266	474	99.578	-		-	-	-	-	-	:	-	0.477094	0.522906
		Chr01	G00898	-	Ps_140090	885	100	-		-	-	-	-	-	:	-	0.47644	0.52356
		Chr01	G00899	-	Ps_140089	463	100	-		-	-	-	-	-	:	-	0.476136	0.523864
		Chr01	G00900	-	Ps_158094	755	97.086	-		-	-	-	-	-	:	-	0.475817	0.524183
		Chr01	G00901	-	Ps_158094	417	70.743	-		-	-	-	-	-	:	-	0.475513	0.524487
		Chr01	G00902	-	Ps_109265	394	100	-		-	-	-	-	-	:	-	0.475136	0.524864
		Chr01	G00903	-	Ps_158092	482	100	-		-	-	-	-	-	:	-	0.474569	0.525431
		Chr01	G00904	-	Ps_140084	473	100	-		-	-	-	-	-	:	-	0.474321	0.525679
		Chr01	G00905	-	Ps_140083	443	94.582	-		-	-	-	-	-	:	-	0.474092	0.525908
		Chr01	G00906	-	Ps_140082	492	100	-		-	-	-	-	-	:	-	0.473817	0.526183
		Chr01	G00907	-	Ps_140081	563	99.822	-		-	-	-	-	-	:	-	0.473466	0.526534
		Chr01	G00908	-	Ps_120688	306	99.02	-		-	-	-	-	-	:	-	0.473168	0.526832
		Chr01	G00909	-	-	-	-	-		-	-	-	-	-	:	-	0.473004	0.526996
		Chr01	G00910	-	Ps_109264	230	100	-		-	-	-	-	-	:	-	0.472832	0.527168
		Chr01	G00911	-	Ps_140077	845	100	-		-	-	-	-	-	:	-	0.472329	0.527671
		Chr01	G00912	-	-	-	-	-		-	-	-	-	-	:	-	0.471922	0.528078
		Chr01	G00913	-	-	-	-	-		-	-	-	-	-	:	-	0.47156	0.52844
		Chr01	G00914	-	Ps_140075	419	100	-		-	-	-	-	-	:	-	0.471227	0.528773
		Chr01	G00915	-	Ps_140074	402	100	-		-	-	-	-	-	:	-	0.471002	0.528998
		Chr01	G00916	-	Ps_108685	147	27.891	-		-	-	-	-	-	:	-	0.470786	0.529214
		Chr01	G00917	-	-	-	-	-		-	-	-	-	-	:	-	0.470565	0.529435
		Chr01	G00918	-	Ps_145353	374	99.733	-		-	-	-	-	-	:	-	0.470303	0.529697
		Chr01	G00919	-	Ps_145094	253	38.735	-		-	-	-	-	Centromere protein B, DNA-binding region; Homeodomain-like	:	-	0.469717	0.530283
		Chr01	G00920	-	Ps_129287	137	97.08	-		-	-	-	-	-	:	-	0.469023	0.530977
		Chr01	G00921	-	Ps_109263	526	89.163	-		-	-	-	-	-	:	-	0.468704	0.531296
		Chr01	G00922	-	Ps_109263	526	93.536	-		-	-	-	-	-	:	-	0.46834	0.53166
		Chr01	G00923	-	Ps_109263	524	95.611	-		-	-	-	-	-	:	-	0.467586	0.532414
		Chr01	G00924	-	Ps_109263	526	89.163	-		-	-	-	-	-	:	-	0.467239	0.532761
		Chr01	G00925	-	Ps_140072	1233	100	-		-	-	-	-	-	:	-	0.466814	0.533186
		Chr01	G00926	-	Ps_140071	526	100	-		-	GT8	-	-	-	:	-	0.466415	0.533585
		Chr01	G00927	-	Ps_140070	1010	96.733	-		-	-	-	-	-	:	-	0.466071	0.533929
		Chr01	G00928	-	Ps_140069	267	100	-		-	-	-	-	-	:	-	0.465752	0.534248
		Chr01	G00929	-	Ps_140068	1128	100	-		-	-	-	-	-	:	-	0.465435	0.534565
		Chr01	G00930	-	Ps_140067	477	100	-		-	-	-	-	-	:	-	0.465075	0.534925
		Chr01	G00931	-	Ps_140066	747	96.519	-		-	-	-	-	-	:	-	0.464742	0.535258
		Chr01	G00932	-	Ps_140065	1210	100	-		-	-	-	-	-	:	-	0.464074	0.535926
		Chr01	G00933	-	Ps_140064	191	30.366	-		-	-	-	-	-	:	-	0.463228	0.536772
		Chr01	G00934	-	Ps_140064	320	80.938	-		-	-	-	-	-	:	-	0.4626	0.5374
		Chr01	G00935	-	Ps_140062	180	100	-		-	-	-	-	-	:	-	0.460299	0.539701
		Chr01	G00936	Yes	Ps_140061	955	82.513	-		-	-	-	-	-	:	-	0.459032	0.540968
		Chr01	G00937	-	Ps_140060	721	100	-		-	-	-	-	-	:	-	0.458257	0.541743
		Chr01	G00938	-	Ps_140059	595	97.479	-		-	-	-	-	-	:	-	0.4577	0.5423
		Chr01	G00939	-	Ps_140058	708	95.904	-		-	-	-	-	-	:	-	0.457343	0.542657
		Chr01	G00940	-	Ps_140057	3336	93.285	-		-	-	-	-	-	:	-	0.455234	0.544766
		Chr01	G00941	-	Ps_140055	567	97.002	-		-	-	-	-	-	:	-	0.453398	0.546602
		Chr01	G00942	-	Ps_140056	258	90.698	-		-	-	-	-	-	:	-	0.453097	0.546903
		Chr01	G00943	-	Ps_140057	3290	99.544	-		-	-	-	-	-	:	-	0.452055	0.547945
		Chr01	G00944	-	Ps_140052	436	91.284	-		-	-	Folate-Biopterin Transporter (FBT) Family	-	-	:	-	0.450961	0.549039
		Chr01	G00945	-	Ps_109746	254	100	-		-	-	-	-	-	:	-	0.450613	0.549387
		Chr01	G00946	-	Ps_140049	237	100	-		-	-	-	-	-	:	-	0.450447	0.549553
		Chr01	G00947	-	Ps_140048	576	95.139	-		-	-	-	-	-	:	-	0.450234	0.549766
		Chr01	G00948	-	Ps_140047	819	100	-		-	CE10	-	-	-	:	-	0.449906	0.550094
		Chr01	G00949	-	Ps_140047	172	99.419	-		-	CE10	-	-	-	:	-	0.449596	0.550404
		Chr01	G00950	-	Ps_140046	590	99.831	-		Yes	-	-	-	-	:	-	0.449315	0.550685
		Chr01	G00951	-	Ps_140045	205	100	-		-	-	-	-	-	:	-	0.448581	0.551419
		Chr01	G00952	-	Ps_140044	1274	97.959	-		-	-	-	Yes	-	:	-	0.448265	0.551735
		Chr01	G00953	-	Ps_140043	275	96.727	-		-	-	-	-	-	:	-	0.447908	0.552092
		Chr01	G00954	-	Ps_109261	342	100	-		-	-	-	-	-	:	-	0.447696	0.552304
		Chr01	G00955	-	Ps_140041	347	100	-		-	-	-	-	-	:	-	0.447495	0.552505
		Chr01	G00956	-	Ps_140040	131	100	-		-	-	-	-	-	:	-	0.447312	0.552688
		Chr01	G00957	-	Ps_120743	521	100	-		-	-	-	-	-	:	-	0.44709	0.55291
		Chr01	G00958	-	Ps_109259	859	100	-		-	-	-	-	-	:	-	0.446602	0.553398
		Chr01	G00959	-	Ps_109258	150	100	-		-	-	-	-	-	:	-	0.445899	0.554101
		Chr01	G00960	-	Ps_140036	176	100	-		-	-	-	-	-	:	-	0.445673	0.554327
		Chr01	G00961	-	Ps_140035	324	100	-		-	-	-	-	-	:	-	0.445019	0.554981
		Chr01	G00962	-	Ps_140034	215	100	-		-	-	-	-	-	:	-	0.444857	0.555143
		Chr01	G00963	Yes	Ps_140033	322	100	-		-	-	-	-	Zinc finger, CCHC-type	:	-	0.44432	0.55568
		Chr01	G00964	-	Ps_140032	118	100	-		-	-	-	-	-	:	-	0.443334	0.556666
		Chr01	G00965	-	Ps_140032	1007	92.949	-		-	-	-	-	-	:	-	0.443004	0.556996
		Chr01	G00966	-	Ps_158085	156	72.436	-		-	-	-	-	-	:	-	0.442538	0.557462
		Chr01	G00967	-	Ps_109257	272	100	-		-	-	-	-	-	:	-	0.442179	0.557821
		Chr01	G00968	-	Ps_140030	1185	99.916	-		-	-	-	-	-	:	-	0.44179	0.55821
		Chr01	G00969	-	Ps_158083	208	99.519	-		-	-	-	-	-	:	-	0.441312	0.558688
		Chr01	G00970	-	Ps_140027	502	99.402	-		-	-	-	-	-	:	-	0.440875	0.559125
		Chr01	G00971	-	Ps_140026	287	99.652	-		-	-	-	-	-	:	-	0.440502	0.559498
		Chr01	G00972	-	Ps_140024	2919	62.727	-		-	-	-	-	-	:	-	0.436941	0.563059
		Chr01	G00973	-	Ps_140023	302	100	-		-	-	-	-	-	:	-	0.432879	0.567121
		Chr01	G00974	-	Ps_140021	1081	100	-		-	-	-	-	-	:	-	0.432479	0.567521
		Chr01	G00975	-	Ps_140020	223	100	-		-	-	-	-	-	:	-	0.432147	0.567853
		Chr01	G00976	-	Ps_140019	567	100	-		-	-	-	-	-	:	-	0.431969	0.568031
		Chr01	G00977	-	Ps_140018	715	98.182	-		-	-	-	-	-	:	-	0.431613	0.568387
		Chr01	G00978	-	Ps_109256	2362	97.883	-		-	-	-	-	-	:	-	0.4309	0.5691
		Chr01	G00979	-	-	-	-	-		-	-	-	-	-	:	-	0.430353	0.569647
		Chr01	G00980	-	Ps_140016	431	94.2	-		-	-	-	Yes	-	:	-	0.430165	0.569835
		Chr01	G00981	-	Ps_109255	363	100	-		Yes	-	-	-	-	:	-	0.42995	0.57005
		Chr01	G00982	-	Ps_140014	1108	100	-		-	-	-	-	-	:	-	0.42959	0.57041
		Chr01	G00983	-	Ps_109254	406	99.754	-		-	-	-	-	-	:	-	0.429183	0.570817
		Chr01	G00984	Yes	Ps_140012	380	99.474	-		-	-	-	-	-	:	-	0.428846	0.571154
		Chr01	G00985	Yes	Ps_140012	380	100	-		-	-	-	-	-	:	-	0.428583	0.571417
		Chr01	G00986	Yes	Ps_140012	368	100	-		-	-	-	-	-	:	-	0.428322	0.571678
		Chr01	G00987	Yes	Ps_140012	368	99.728	-		-	-	-	-	-	:	-	0.42806	0.57194
		Chr01	G00988	Yes	Ps_140012	380	99.737	-		-	-	-	-	-	:	-	0.427796	0.572204
		Chr01	G00989	Yes	Ps_140012	361	99.723	-		-	-	-	-	-	:	-	0.427534	0.572466
		Chr01	G00990	Yes	Ps_140012	380	99.737	-		-	-	-	-	-	:	-	0.427272	0.572728
		Chr01	G00991	Yes	Ps_140012	368	99.457	-		-	-	-	-	-	:	-	0.427012	0.572988
		Chr01	G00992	Yes	Ps_140012	380	99.737	-		-	-	-	-	-	:	-	0.426748	0.573252
		Chr01	G00993	Yes	Ps_140012	368	100	-		-	-	-	-	-	:	-	0.426486	0.573514
		Chr01	G00994	Yes	Ps_140012	380	99.474	-		-	-	-	-	-	:	-	0.426223	0.573777
		Chr01	G00995	Yes	Ps_140012	368	99.457	-		-	-	-	-	-	:	-	0.425962	0.574038
		Chr01	G00996	Yes	Ps_140012	368	99.728	-		-	-	-	-	-	:	-	0.4257	0.5743
		Chr01	G00997	Yes	Ps_140012	380	99.737	-		-	-	-	-	-	:	-	0.425436	0.574564
		Chr01	G00998	Yes	Ps_140012	368	100	-		-	-	-	-	-	:	-	0.425174	0.574826
		Chr01	G00999	Yes	Ps_140012	380	100	-		-	-	-	-	-	:	-	0.424911	0.575089
		Chr01	G01000	Yes	Ps_140012	368	100	-		-	-	-	-	-	:	-	0.42465	0.57535
		Chr01	G01001	Yes	Ps_140012	368	99.457	-		-	-	-	-	-	:	-	0.424388	0.575612
		Chr01	G01002	Yes	Ps_140012	380	99.737	-		-	-	-	-	-	:	-	0.424124	0.575876
		Chr01	G01003	Yes	Ps_140012	380	100	-		-	-	-	-	-	:	-	0.423847	0.576153
		Chr01	G01004	-	Ps_142260	403	97.767	-		-	-	-	-	-	:	-	0.423253	0.576747
		Chr01	G01005	-	Ps_158495	946	98.309	-		-	-	-	-	-	:	-	0.422819	0.577181
		Chr01	G01006	-	Ps_158495	598	90.803	-		-	-	-	-	-	:	-	0.422329	0.577671
		Chr01	G01007	-	Ps_142263	404	100	-		-	-	Choline Transporter-like (CTL) Family	-	-	:	-	0.421706	0.578294
		Chr01	G01008	-	-	-	-	-		-	-	-	-	-	:	-	0.421474	0.578526
		Chr01	G01009	-	Ps_122447	112	63.393	-		-	-	-	-	Heteromeric CCAAT factors	:	-	0.421312	0.578688
		Chr01	G01010	-	Ps_142265	354	100	-		-	-	Drug/Metabolite Transporter (DMT) Superfamily	-	-	:	-	0.421107	0.578893
		Chr01	G01011	-	Ps_158496	201	81.095	-		-	-	-	-	-	:	-	0.420808	0.579192
		Chr01	G01012	-	Ps_158496	50	100	-		-	-	-	-	-	:	-	0.420587	0.579413
		Chr01	G01013	-	Ps_158496	298	99.329	-		-	-	-	-	-	:	-	0.420431	0.579569
		Chr01	G01014	-	Ps_109459	346	99.711	-		-	-	-	-	-	:	-	0.420216	0.579784
		Chr01	G01015	-	Ps_142269	430	99.767	-		-	-	-	-	-	:	-	0.419995	0.580005
		Chr01	G01016	-	Ps_142270	122	91.803	-		-	-	-	-	-	:	-	0.419862	0.580138
		Chr01	G01017	-	Ps_142271	725	100	-		-	-	-	-	-	:	-	0.419642	0.580358
		Chr01	G01018	-	Ps_109460	163	100	Protease		Yes	-	-	-	-	:	-	0.419444	0.580556
		Chr01	G01019	-	Ps_142273	271	100	-		-	-	-	-	-	:	-	0.419246	0.580754
		Chr01	G01020	-	Ps_142274	1255	99.841	-		-	-	-	-	-	:	-	0.418546	0.581454
		Chr01	G01021	-	Ps_128845	129	35.659	-		-	-	-	-	-	:	-	0.418039	0.581961
		Chr01	G01022	-	Ps_122677	265	100	-		-	-	-	Yes	-	:	-	0.417742	0.582258
		Chr01	G01023	-	Ps_142277	751	100	-		-	GH81	-	-	-	:	-	0.417369	0.582631
		Chr01	G01024	-	Ps_142278	1537	92.713	-		-	-	-	-	-	:	-	0.416887	0.583113
		Chr01	G01025	-	Ps_142280	145	98.621	-		-	-	-	-	-	:	-	0.41449	0.58551
		Chr01	G01026	-	Ps_142281	116	97.414	-		-	-	-	-	-	:	-	0.413393	0.586607
		Chr01	G01027	-	Ps_144492	93	87.097	-		-	-	-	-	-	:	-	0.41298	0.58702
		Chr01	G01028	-	Ps_142282	90	97.778	-		-	-	-	-	-	:	-	0.412124	0.587876
		Chr01	G01029	Yes	Ps_135738	202	92.079	-		-	-	-	-	Centromere protein B, DNA-binding region; Homeodomain-like	:	-	0.410796	0.589204
		Chr01	G01030	-	Ps_142285	230	86.522	-		-	-	-	-	-	:	-	0.410461	0.589539
		Chr01	G01031	Yes	Ps_138008	1019	91.168	-		-	-	-	-	-	:	-	0.408841	0.591159
		Chr01	G01032	-	Ps_158498	274	88.321	-		-	-	-	-	-	:	-	0.408088	0.591912
		Chr01	G01033	-	Ps_158500	471	87.049	-		-	-	-	-	-	:	-	0.407837	0.592163
		Chr01	G01034	-	Ps_142290	281	100	-		-	-	-	-	-	:	-	0.407642	0.592358
		Chr01	G01035	-	Ps_142291	267	100	-		-	-	-	-	-	:	-	0.4075	0.5925
		Chr01	G01036	-	Ps_158503	135	100	-		-	-	-	-	-	:	-	0.407376	0.592624
		Chr01	G01037	-	-	-	-	-		-	-	-	-	-	:	-	0.407196	0.592804
		Chr01	G01038	-	Ps_142292	273	100	-		-	-	-	-	-	:	-	0.406338	0.593662
		Chr01	G01039	-	Ps_142292	383	99.739	-		-	-	-	-	-	:	-	0.40617	0.59383
		Chr01	G01040	-	Ps_142293	174	100	-		-	-	-	-	-	:	-	0.406001	0.593999
		Chr01	G01041	-	Ps_142294	355	94.366	-		-	-	-	-	-	:	-	0.405419	0.594581
		Chr01	G01042	-	Ps_142295	736	94.429	-		-	-	-	-	-	:	-	0.404618	0.595382
		Chr01	G01043	Yes	Ps_142296	575	86.957	-		-	-	-	-	-	:	-	0.404147	0.595853
		Chr01	G01044	-	Ps_142297	163	100	-		-	-	-	-	-	:	-	0.403866	0.596134
		Chr01	G01045	-	Ps_142297	170	100	-		-	-	-	-	-	:	-	0.403679	0.596321
		Chr01	G01046	-	Ps_142298	858	99.883	-		-	-	-	-	-	:	-	0.402611	0.597389
		Chr01	G01047	-	Ps_131265	213	31.925	-		-	-	-	-	-	:	-	0.401756	0.598244
		Chr01	G01048	-	Ps_142299	579	100	-		-	-	Amino Acid-Polyamine-Organocation (APC) Superfamily	-	-	:	-	0.400086	0.599914
		Chr01	G01049	-	-	-	-	-		-	-	-	-	-	:	-	0.399754	0.600246
		Chr01	G01050	-	-	-	-	-		-	-	-	-	-	:	-	0.399536	0.600464
		Chr01	G01051	-	Ps_142300	269	100	-		-	-	-	-	-	:	-	0.399139	0.600861
		Chr01	G01052	-	Ps_142301	393	100	-		-	-	-	-	-	:	-	0.398943	0.601057
		Chr01	G01053	-	Ps_142302	331	100	-		-	-	-	-	-	:	-	0.398755	0.601245
		Chr01	G01054	-	Ps_142303	231	87.013	-		Yes	-	-	-	-	:	-	0.39857	0.60143
		Chr01	G01055	-	Ps_142304	349	100	-		-	-	-	-	-	:	-	0.398381	0.601619
		Chr01	G01056	-	Ps_142305	345	100	-		-	-	-	-	-	:	-	0.398147	0.601853
		Chr01	G01057	-	Ps_142306	183	96.175	-		-	-	-	-	-	:	-	0.397958	0.602042
		Chr01	G01058	-	Ps_142307	136	100	-		-	-	-	-	-	:	-	0.397345	0.602655
		Chr01	G01059	-	Ps_142308	237	100	-		-	-	-	-	-	:	-	0.396718	0.603282
		Chr01	G01060	-	-	-	-	-		-	-	-	-	-	:	-	0.396614	0.603386
		Chr01	G01061	Yes	Ps_109535	363	96.143	-		-	-	-	-	-	:	-	0.3958	0.6042
		Chr01	G01062	Yes	Ps_141169	300	58.333	-		-	-	-	-	-	:	-	0.394682	0.605318
		Chr01	G01063	-	Ps_142314	323	93.189	-		-	-	-	-	-	:	-	0.394311	0.605689
		Chr01	G01064	-	Ps_136673	654	99.083	-		-	-	-	Yes	-	:	-	0.393782	0.606218
		Chr01	G01065	-	Ps_136673	659	98.938	-		-	-	-	Yes	-	:	-	0.393369	0.606631
		Chr01	G01066	-	Ps_136672	538	90.52	-		-	-	-	Yes	-	:	-	0.39271	0.60729
		Chr01	G01067	-	Ps_136671	670	100	-		-	-	-	Yes	-	:	-	0.392228	0.607772
		Chr01	G01068	-	Ps_159147	400	95.5	CRN	Ps_CRN008	Yes	-	-	-	-	:	-	0.391756	0.608244
		Chr01	G01069	-	Ps_145534	255	98.431	-		-	-	-	-	-	:	-	0.391518	0.608482
		Chr01	G01070	-	Ps_136669	183	99.454	-		-	-	-	-	-	:	-	0.388975	0.611025
		Chr01	G01071	-	Ps_136668	101	100	-		-	-	-	-	-	:	-	0.388606	0.611394
		Chr01	G01072	-	Ps_137644	1054	84.82	-		-	-	-	-	-	:	-	0.386039	0.613961
		Chr01	G01073	Yes	Ps_136666	1413	99.151	-		-	-	-	-	-	:	-	0.385274	0.614726
		Chr01	G01074	-	Ps_136664	124	99.194	-		-	-	-	-	-	:	-	0.38325	0.61675
		Chr01	G01075	Yes	Ps_140395	1051	87.25	-		-	-	-	-	-	:	-	0.381123	0.618877
		Chr01	G01076	-	Ps_132251	322	83.851	-		-	-	-	-	-	:	-	0.380508	0.619492
		Chr01	G01077	-	Ps_136661	601	86.855	-		-	-	-	-	-	:	-	0.380011	0.619989
		Chr01	G01078	-	Ps_136660	139	100	-		-	-	-	-	-	:	-	0.379635	0.620365
		Chr01	G01079	-	Ps_136659	330	100	-		-	-	-	-	-	:	-	0.379457	0.620543
		Chr01	G01080	-	Ps_108968	116	100	-		-	-	-	-	-	:	-	0.379323	0.620677
		Chr01	G01081	-	Ps_108967	436	100	-		-	-	-	-	-	:	-	0.37917	0.62083
		Chr01	G01082	-	Ps_117988	545	100	-		-	-	-	-	-	:	-	0.378879	0.621121
		Chr01	G01083	-	Ps_136654	787	100	-		Yes	GH81	-	-	-	:	-	0.378548	0.621452
		Chr01	G01084	-	Ps_136654	787	100	-		Yes	GH81	-	-	-	:	-	0.378073	0.621927
		Chr01	G01085	-	Ps_136652	714	100	-		-	-	-	-	-	:	-	0.377711	0.622289
		Chr01	G01086	-	-	-	-	-		-	-	-	-	-	:	-	0.377344	0.622656
		Chr01	G01087	-	-	-	-	-		-	-	-	-	-	:	-	0.377039	0.622961
		Chr01	G01088	-	Ps_136651	964	100	-		-	-	-	-	-	:	-	0.37647	0.62353
		Chr01	G01089	-	Ps_136650	165	100	-		Yes	-	-	-	-	:	-	0.37622	0.62378
		Chr01	G01090	-	Ps_136649	112	89.286	-		Yes	-	-	-	-	:	-	0.37608	0.62392
		Chr01	G01091	-	Ps_136646	170	100	-		Yes	-	-	-	-	:	-	0.374514	0.625486
		Chr01	G01092	-	Ps_142115	499	98.998	-		-	-	-	-	-	:	-	0.374068	0.625932
		Chr01	G01093	-	Ps_136646	170	100	-		Yes	-	-	-	-	:	-	0.373125	0.626875
		Chr01	G01094	-	Ps_136645	165	100	-		Yes	-	-	-	-	:	-	0.372915	0.627085
		Chr01	G01095	-	Ps_136644	160	100	-		Yes	-	-	-	-	:	-	0.372738	0.627262
		Chr01	G01096	-	Ps_136643	1420	100	-		-	-	ABC transporter	-	-	:	-	0.372413	0.627587
		Chr01	G01097	-	Ps_108965	327	100	-		-	-	-	-	-	:	-	0.37201	0.62799
		Chr01	G01098	-	Ps_136641	274	91.606	-		-	-	-	-	-	:	-	0.371835	0.628165
		Chr01	G01099	-	Ps_136640	623	100	-		-	-	-	-	-	:	-	0.371591	0.628409
		Chr01	G01100	-	Ps_136639	925	98.811	-		-	-	-	-	-	:	-	0.371037	0.628963
		Chr01	G01101	-	Ps_156975	147	40.136	-		-	-	-	-	-	:	-	0.37061	0.62939
		Chr01	G01102	-	Ps_136638	105	100	-		-	-	-	-	-	:	-	0.370483	0.629517
		Chr01	G01103	-	Ps_136637	546	100	-		-	-	-	-	-	:	-	0.370311	0.629689
		Chr01	G01104	-	Ps_136636	256	100	-		-	-	-	-	-	:	-	0.369617	0.630383
		Chr01	G01105	-	Ps_136635	402	100	-		-	-	-	-	-	:	-	0.369424	0.630576
		Chr01	G01106	-	Ps_136634	508	100	-		-	-	-	-	-	:	-	0.369113	0.630887
		Chr01	G01107	-	Ps_136633	102	98.039	-		-	-	-	-	-	:	-	0.368838	0.631162
		Chr01	G01108	-	Ps_136632	172	100	-		-	-	-	-	-	:	-	0.368666	0.631334
		Chr01	G01109	-	Ps_136631	332	100	-		-	-	-	-	-	:	-	0.368546	0.631454
		Chr01	G01110	-	Ps_136630	334	100	-		-	-	-	-	-	:	-	0.36836	0.63164
		Chr01	G01111	-	Ps_136629	528	95.644	-		-	-	-	-	-	:	-	0.368128	0.631872
		Chr01	G01112	-	Ps_136627	1485	100	-		-	-	-	-	-	:	-	0.367602	0.632398
		Chr01	G01113	-	Ps_108169	103	39.806	-		-	-	-	-	-	:	-	0.367241	0.632759
		Chr01	G01114	-	Ps_136625	528	100	-		-	CE1	-	-	-	:	-	0.367043	0.632957
		Chr01	G01115	-	Ps_136624	234	100	-		Yes	-	-	-	-	:	-	0.366684	0.633316
		Chr01	G01116	-	Ps_141048	118	28.814	-		-	-	-	-	-	:	-	0.36659	0.63341
		Chr01	G01117	-	Ps_145496	434	98.848	-		-	-	-	-	-	:	-	0.366091	0.633909
		Chr01	G01118	-	Ps_141048	118	28.814	-		-	-	-	-	-	:	-	0.365741	0.634259
		Chr01	G01119	-	Ps_136623	216	100	-		-	-	-	-	-	:	-	0.365125	0.634875
		Chr01	G01120	-	Ps_136622	2072	100	-		-	-	-	-	-	:	-	0.364612	0.635388
		Chr01	G01121	-	Ps_136621	639	100	-		-	-	-	-	-	:	-	0.363867	0.636133
		Chr01	G01122	-	Ps_136620	230	100	-		-	-	-	-	-	:	-	0.363364	0.636636
		Chr01	G01123	-	Ps_136619	292	100	-		-	-	-	-	-	:	-	0.362441	0.637559
		Chr01	G01124	-	Ps_136618	905	99.89	-		-	-	-	-	-	:	-	0.361885	0.638115
		Chr01	G01125	-	Ps_136618	284	100	-		-	-	-	-	-	:	-	0.361615	0.638385
		Chr01	G01126	-	Ps_136617	94	94.681	-		-	-	-	-	-	:	-	0.361121	0.638879
		Chr01	G01127	-	Ps_108964	382	100	-		-	-	-	-	-	:	-	0.360765	0.639235
		Chr01	G01128	-	Ps_136615	862	100	-		-	-	-	-	-	:	-	0.360359	0.639641
		Chr01	G01129	-	Ps_134663	179	33.52	-		Yes	CBM63	-	-	-	:	-	0.360121	0.639879
		Chr01	G01130	-	Ps_136614	882	100	-		-	-	-	-	-	:	-	0.359885	0.640115
		Chr01	G01131	-	Ps_136613	543	84.899	-		-	-	-	-	-	:	-	0.359503	0.640497
		Chr01	G01132	-	Ps_157464	133	95.489	-		-	-	-	-	-	:	-	0.359274	0.640726
		Chr01	G01133	-	Ps_157464	175	100	-		-	-	-	-	-	:	-	0.359166	0.640834
		Chr01	G01134	-	Ps_136611	171	100	-		-	-	-	-	-	:	-	0.359045	0.640955
		Chr01	G01135	-	Ps_136610	651	100	-		-	-	-	-	-	:	-	0.35885	0.64115
		Chr01	G01136	-	Ps_136609	911	91.109	-		-	-	-	-	Zinc finger, DHHC-type	:	-	0.358348	0.641652
		Chr01	G01137	-	Ps_136608	913	100	-		-	-	-	-	-	:	-	0.357803	0.642197
		Chr01	G01138	-	Ps_136607	202	100	-		-	-	-	-	-	:	-	0.357386	0.642614
		Chr01	G01139	-	Ps_136606	1026	99.708	-		-	-	-	-	-	:	-	0.356964	0.643036
		Chr01	G01140	-	Ps_136604	185	55.135	-		-	-	-	-	-	:	-	0.356677	0.643323
		Chr01	G01141	-	Ps_136605	552	100	-		-	-	-	-	-	:	-	0.356323	0.643677
		Chr01	G01142	-	Ps_136604	196	100	-		-	-	-	-	-	:	-	0.356006	0.643994
		Chr01	G01143	-	Ps_108963	483	99.793	-		-	-	-	-	-	:	-	0.355851	0.644149
		Chr01	G01144	-	Ps_136602	224	93.304	-		-	-	-	-	-	:	-	0.355668	0.644332
		Chr01	G01145	-	Ps_136601	139	100	-		-	-	-	-	-	:	-	0.355545	0.644455
		Chr01	G01146	-	Ps_117896	37	100	-		-	-	-	-	-	:	-	0.355418	0.644582
		Chr01	G01147	-	Ps_136600	302	100	-		-	-	-	-	-	:	-	0.355289	0.644711
		Chr01	G01148	-	Ps_136599	434	100	-		-	-	-	-	-	:	-	0.355116	0.644884
		Chr01	G01149	-	Ps_136598	434	100	-		-	-	-	Yes	-	:	-	0.354928	0.645072
		Chr01	G01150	-	Ps_136597	570	100	-		-	-	-	-	-	:	-	0.354552	0.645448
		Chr01	G01151	-	Ps_136596	209	100	-		-	-	-	-	-	:	-	0.354371	0.645629
		Chr01	G01152	-	Ps_136595	208	96.635	-		-	-	-	-	-	:	-	0.354254	0.645746
		Chr01	G01153	-	Ps_136594	397	99.748	-		-	-	-	-	-	:	-	0.35411	0.64589
		Chr01	G01154	-	Ps_136593	873	100	-		-	-	-	-	-	:	-	0.353798	0.646202
		Chr01	G01155	-	Ps_136592	397	96.977	-		-	-	-	-	-	:	-	0.353501	0.646499
		Chr01	G01156	-	Ps_136591	109	71.56	-		-	-	-	-	-	:	-	0.353293	0.646707
		Chr01	G01157	-	Ps_136590	259	100	-		-	-	-	-	-	:	-	0.353147	0.646853
		Chr01	G01158	-	Ps_145227	112	100	-		-	-	-	-	-	:	-	0.350689	0.649311
		Chr01	G01159	-	-	-	-	-		-	-	-	-	-	:	-	0.35042	0.64958
		Chr01	G01160	-	Ps_127525	329	80.547	-		-	-	-	-	-	:	-	0.350065	0.649935
		Chr01	G01161	-	Ps_144582	493	73.631	-		-	-	-	-	-	:	-	0.348789	0.651211
		Chr01	G01162	-	Ps_144582	591	56.514	-		-	-	-	-	-	:	-	0.348313	0.651687
		Chr01	G01163	-	Ps_145236	345	100	-		-	-	-	-	-	:	-	0.347141	0.652859
		Chr01	G01164	-	Ps_133396	540	96.296	-		-	-	-	-	-	:	-	0.346835	0.653165
		Chr01	G01165	-	Ps_133395	445	100	-		-	-	-	-	-	:	-	0.346544	0.653456
		Chr01	G01166	-	Ps_133396	559	100	-		-	-	-	-	-	:	-	0.34579	0.65421
		Chr01	G01167	-	Ps_115505	192	100	-		-	-	-	-	-	:	-	0.345532	0.654468
		Chr01	G01168	-	Ps_133398	529	100	-		-	-	-	-	-	:	-	0.345269	0.654731
		Chr01	G01169	-	Ps_156718	348	96.264	-		-	-	-	-	-	:	-	0.344957	0.655043
		Chr01	G01170	-	Ps_133400	814	100	-		-	-	-	Yes	-	:	-	0.344554	0.655446
		Chr01	G01171	-	Ps_143949	441	26.757	-		-	-	-	Yes	-	:	-	0.34416	0.65584
		Chr01	G01172	-	Ps_156720	817	88.617	-		-	-	-	-	-	:	-	0.343311	0.656689
		Chr01	G01173	-	Ps_156721	979	87.845	-		-	-	-	-	-	:	-	0.342436	0.657564
		Chr01	G01174	-	Ps_133404	1090	100	-		-	-	-	-	-	:	-	0.341254	0.658746
		Chr01	G01175	-	Ps_108701	463	100	-		-	-	-	-	-	:	-	0.34059	0.65941
		Chr01	G01176	-	Ps_133406	1060	96.038	-		-	-	-	-	-	:	-	0.340181	0.659819
		Chr01	G01177	-	Ps_156723	102	99.02	-		-	-	-	-	-	:	-	0.339871	0.660129
		Chr01	G01178	Yes	Ps_133408	324	100	-		-	-	-	-	Centromere protein B, DNA-binding region; Homeodomain-like	:	-	0.33975	0.66025
		Chr01	G01179	-	Ps_133408	605	100	-		-	-	-	-	Centromere protein B, DNA-binding region; Homeodomain-like	:	-	0.339533	0.660467
		Chr01	G01180	-	Ps_156727	458	94.541	-		-	-	-	-	-	:	-	0.339256	0.660744
		Chr01	G01181	-	Ps_133410	1060	100	-		-	-	-	-	-	:	-	0.338821	0.661179
		Chr01	G01182	-	Ps_133411	448	91.964	-		-	-	-	-	-	:	-	0.338404	0.661596
		Chr01	G01183	-	Ps_133411	275	100	-		-	-	-	-	-	:	-	0.338199	0.661801
		Chr01	G01184	-	Ps_130889	145	31.034	-		-	-	-	-	-	:	-	0.33809	0.66191
		Chr01	G01185	-	-	-	-	-		-	-	-	-	-	:	-	0.337534	0.662466
		Chr01	G01186	-	Ps_133412	2107	99.953	-		-	-	-	-	-	:	-	0.33693	0.66307
		Chr01	G01187	-	Ps_133413	378	100	-		-	-	-	-	-	:	-	0.336256	0.663744
		Chr01	G01188	-	Ps_133414	484	100	-		-	-	-	-	-	:	-	0.335841	0.664159
		Chr01	G01189	-	Ps_156735	871	75.201	-		-	-	-	-	-	:	-	0.335518	0.664482
		Chr01	G01190	-	Ps_133416	341	100	-		-	-	-	-	-	:	-	0.335218	0.664782
		Chr01	G01191	-	Ps_133418	447	99.553	-		-	-	ABC transporter	-	-	:	-	0.33486	0.66514
		Chr01	G01192	-	Ps_133419	365	100	-		-	-	-	-	-	:	-	0.334227	0.665773
		Chr01	G01193	-	Ps_133422	266	99.624	-		-	-	-	-	C2H2 zinc finger	:	-	0.333277	0.666723
		Chr01	G01194	-	Ps_133422	385	98.961	-		-	-	-	-	C2H2 zinc finger	:	-	0.333092	0.666908
		Chr01	G01195	-	Ps_133422	511	98.434	-		-	-	-	-	C2H2 zinc finger	:	-	0.332855	0.667145
		Chr01	G01196	-	Ps_133423	1955	99.284	-		-	-	-	-	-	:	-	0.332311	0.667689
		Chr01	G01197	-	Ps_133424	537	100	-		-	-	-	-	-	:	-	0.331755	0.668245
		Chr01	G01198	-	Ps_133425	132	99.242	-		-	-	-	-	-	:	-	0.331559	0.668441
		Chr01	G01199	-	Ps_133425	852	100	-		-	-	-	-	-	:	-	0.331324	0.668676
		Chr01	G01200	-	Ps_133425	478	99.582	-		-	-	-	-	-	:	-	0.331016	0.668984
		Chr01	G01201	-	Ps_133426	601	100	-		-	-	-	-	-	:	-	0.330743	0.669257
		Chr01	G01202	-	Ps_133427	191	100	-		-	-	-	-	-	:	-	0.330539	0.669461
		Chr01	G01203	-	Ps_133428	568	100	-		-	-	Amino Acid-Polyamine-Organocation (APC) Superfamily	-	-	:	-	0.330095	0.669905
		Chr01	G01204	-	Ps_133429	359	82.451	-		-	-	-	-	Homeodomain-like	:	-	0.328498	0.671502
		Chr01	G01205	-	Ps_133430	526	100	-		-	-	-	-	bZIP	:	-	0.327312	0.672688
		Chr01	G01206	-	Ps_155752	161	98.137	-		-	-	-	-	Homeodomain-like	:	-	0.327072	0.672928
		Chr01	G01207	-	Ps_133431	563	90.231	-		-	-	-	-	-	:	-	0.326585	0.673415
		Chr01	G01208	-	Ps_133432	804	99.129	-		-	-	-	-	-	:	-	0.325896	0.674104
		Chr01	G01209	-	Ps_133433	1281	94.692	-		-	-	-	-	-	:	-	0.32517	0.67483
		Chr01	G01210	-	Ps_156741	127	100	-		-	-	-	-	-	:	-	0.32454	0.67546
		Chr01	G01211	-	-	-	-	-		-	-	-	-	-	:	-	0.324273	0.675727
		Chr01	G01212	-	Ps_133436	228	90.351	-		-	-	-	-	-	:	-	0.323895	0.676105
		Chr01	G01213	-	Ps_140032	96	96.875	-		-	-	-	-	-	:	-	0.323143	0.676857
		Chr01	G01214	-	Ps_133438	877	96.123	-		-	-	-	-	-	:	-	0.322343	0.677657
		Chr01	G01215	Yes	Ps_133439	571	95.096	-		-	-	-	-	-	:	-	0.320657	0.679343
		Chr01	G01216	-	Ps_130163	342	96.784	-		-	-	-	-	-	:	-	0.319765	0.680235
		Chr01	G01217	Yes	Ps_133441	1399	96.926	-		-	-	-	-	-	:	-	0.319072	0.680928
		Chr01	G01218	-	Ps_133442	1053	99.905	-		-	-	-	-	-	:	-	0.318338	0.681662
		Chr01	G01219	-	Ps_133442	1053	99.905	-		-	-	-	-	-	:	-	0.317033	0.682967
		Chr01	G01220	Yes	Ps_133441	1355	97.786	-		-	-	-	-	-	:	-	0.316303	0.683697
		Chr01	G01221	-	Ps_130163	342	96.784	-		-	-	-	-	-	:	-	0.315606	0.684394
		Chr01	G01222	-	Ps_133444	517	100	-		-	-	Phosphate:Na+ Symporter (PNaS) Family	-	-	:	-	0.314034	0.685966
		Chr01	G01223	-	Ps_108703	1067	99.906	-		-	-	-	-	-	:	-	0.312935	0.687065
		Chr01	G01224	-	Ps_133446	506	100	-		-	-	Phosphate:Na+ Symporter (PNaS) Family	-	-	:	-	0.312546	0.687454
		Chr01	G01225	-	Ps_108704	200	100	-		-	-	-	-	-	:	-	0.312287	0.687713
		Chr01	G01226	-	Ps_115551	300	100	-		-	-	-	-	-	:	-	0.312101	0.687899
		Chr01	G01227	-	Ps_133449	856	96.028	-		-	-	-	-	-	:	-	0.311756	0.688244
		Chr01	G01228	-	Ps_133450	486	100	-		-	-	-	-	-	:	-	0.311299	0.688701
		Chr01	G01229	-	Ps_133451	921	100	-		-	-	-	-	-	:	-	0.310988	0.689012
		Chr01	G01230	-	-	-	-	-		-	-	-	-	-	:	-	0.310661	0.689339
		Chr01	G01231	-	Ps_133452	527	100	-		-	-	-	-	-	:	-	0.310411	0.689589
		Chr01	G01232	-	Ps_133453	372	100	-		-	-	-	-	-	:	-	0.310111	0.689889
		Chr01	G01233	-	Ps_156742	347	87.896	-		-	-	-	-	-	:	-	0.309012	0.690988
		Chr01	G01234	-	Ps_156743	362	88.122	-		-	-	-	-	-	:	-	0.308618	0.691382
		Chr01	G01235	-	Ps_156744	854	82.201	-		-	-	-	-	-	:	-	0.308191	0.691809
		Chr01	G01236	-	Ps_133458	849	100	-		-	-	-	-	-	:	-	0.307605	0.692395
		Chr01	G01237	-	Ps_133459	1240	98.71	-		-	-	-	-	-	:	-	0.306942	0.693058
		Chr01	G01238	-	Ps_133460	455	100	-		-	-	-	-	-	:	-	0.306461	0.693539
		Chr01	G01239	-	Ps_133462	163	100	-		Yes	-	-	-	-	:	-	0.306138	0.693862
		Chr01	G01240	-	Ps_133462	163	100	-		Yes	-	-	-	-	:	-	0.305948	0.694052
		Chr01	G01241	-	-	-	-	-		-	-	-	-	-	:	-	0.305839	0.694161
		Chr01	G01242	-	Ps_108705	415	100	-		-	-	-	-	-	:	-	0.305648	0.694352
		Chr01	G01243	-	Ps_133464	455	100	-		-	-	-	-	-	:	-	0.3054	0.6946
		Chr01	G01244	-	Ps_108706	247	100	-		-	-	-	-	-	:	-	0.305192	0.694808
		Chr01	G01245	-	Ps_133466	415	100	-		-	-	-	-	-	:	-	0.30463	0.69537
		Chr01	G01246	-	Ps_133467	126	100	-		-	-	-	-	-	:	-	0.304406	0.695594
		Chr01	G01247	-	Ps_133468	177	100	-		-	-	-	-	-	:	-	0.304274	0.695726
		Chr01	G01248	-	Ps_156752	597	93.132	-		-	-	-	-	-	:	-	0.303976	0.696024
		Chr01	G01249	-	Ps_156752	962	91.164	-		-	-	-	-	-	:	-	0.303539	0.696461
		Chr01	G01250	-	Ps_133470	734	100	-		-	-	-	-	-	:	-	0.303114	0.696886
		Chr01	G01251	-	Ps_133471	574	99.826	-		-	-	-	-	-	:	-	0.302393	0.697607
		Chr01	G01252	-	Ps_133472	322	100	-		-	-	-	-	-	:	-	0.302041	0.697959
		Chr01	G01253	-	-	-	-	-		-	-	-	-	-	:	-	0.301762	0.698238
		Chr01	G01254	-	Ps_133473	753	97.211	-		-	-	-	-	-	:	-	0.301548	0.698452
		Chr01	G01255	-	Ps_133474	167	100	-		-	-	-	-	-	:	-	0.30121	0.69879
		Chr01	G01256	-	Ps_133475	922	100	-		-	-	-	-	-	:	-	0.300935	0.699065
		Chr01	G01257	-	Ps_133476	542	84.686	-		-	-	-	-	-	:	-	0.300559	0.699441
		Chr01	G01258	-	Ps_133477	157	99.363	-		-	-	-	-	-	:	-	0.300271	0.699729
		Chr01	G01259	-	Ps_133478	219	100	-		-	-	-	-	-	:	-	0.30009	0.69991
		Chr01	G01260	-	Ps_133479	612	97.712	-		-	-	-	-	-	:	-	0.29851	0.70149
		Chr01	G01261	-	Ps_133480	312	97.115	-		-	-	-	-	-	:	-	0.295483	0.704517
		Chr01	G01262	-	Ps_133481	296	99.662	-		-	-	-	-	-	:	-	0.294597	0.705403
		Chr01	G01263	Yes	Ps_133482	899	99.444	-		-	-	-	-	-	:	-	0.294094	0.705906
		Chr01	G01264	Yes	Ps_133483	1566	98.467	-		-	-	-	-	Zinc finger, CCHC-type	:	-	0.29318	0.70682
		Chr01	G01265	-	Ps_136930	410	91.951	-		-	-	-	-	-	:	-	0.292653	0.707347
		Chr01	G01266	-	Ps_133485	271	99.631	-		-	-	-	-	-	:	-	0.292458	0.707542
		Chr01	G01267	-	Ps_138338	191	61.78	-		-	-	-	-	-	:	-	0.292295	0.707705
		Chr01	G01268	-	Ps_108708	534	99.625	-		-	-	-	-	-	:	-	0.292083	0.707917
		Chr01	G01269	-	-	-	-	-		-	-	-	-	-	:	-	0.291784	0.708216
		Chr01	G01270	-	Ps_108708	534	100	-		-	-	-	-	-	:	-	0.291537	0.708463
		Chr01	G01271	-	Ps_108708	534	99.625	-		-	-	-	-	-	:	-	0.29115	0.70885
		Chr01	G01272	-	-	-	-	-		-	-	-	-	-	:	-	0.290778	0.709222
		Chr01	G01273	-	Ps_133489	360	76.389	-		-	-	-	-	-	:	-	0.290558	0.709442
		Chr01	G01274	-	Ps_133490	1110	100	-		-	-	-	-	-	:	-	0.290185	0.709815
		Chr01	G01275	-	Ps_158533	141	29.078	-		-	-	-	-	-	:	-	0.289809	0.710191
		Chr01	G01276	-	-	-	-	-		-	-	-	-	-	:	-	0.289431	0.710569
		Chr01	G01277	-	Ps_133491	237	100	-		-	-	-	-	-	:	-	0.289165	0.710835
		Chr01	G01278	-	Ps_133492	1234	100	-		-	-	-	-	-	:	-	0.288823	0.711177
		Chr01	G01279	-	Ps_108709	665	98.797	-		-	-	-	-	-	:	-	0.288375	0.711625
		Chr01	G01280	-	-	-	-	-		-	-	-	-	-	:	-	0.288189	0.711811
		Chr01	G01281	-	Ps_133494	354	99.153	-		-	-	-	-	-	:	-	0.288056	0.711944
		Chr01	G01282	-	Ps_133495	926	99.568	-		-	-	-	-	-	:	-	0.287641	0.712359
		Chr01	G01283	-	Ps_133496	318	96.541	-		-	-	-	-	-	:	-	0.28723	0.71277
		Chr01	G01284	-	Ps_133497	474	99.789	-		-	-	-	-	-	:	-	0.286432	0.713568
		Chr01	G01285	-	Ps_133498	765	92.288	-		-	-	-	-	-	:	-	0.286009	0.713991
		Chr01	G01286	-	Ps_156756	524	71.374	-		-	-	-	-	-	:	-	0.285189	0.714811
		Chr01	G01287	-	Ps_156757	413	98.547	-		-	-	-	-	-	:	-	0.284747	0.715253
		Chr01	G01288	-	Ps_108233	187	58.824	-		-	-	-	-	-	:	-	0.284502	0.715498
		Chr01	G01289	-	Ps_133502	137	99.27	-		-	-	-	Yes	-	:	-	0.284199	0.715801
		Chr01	G01290	-	-	-	-	-		-	-	-	-	-	:	-	0.283774	0.716226
		Chr01	G01291	-	Ps_133503	926	100	-		-	-	-	-	-	:	-	0.283507	0.716493
		Chr01	G01292	-	Ps_133504	1244	100	-		-	-	-	-	-	:	-	0.282412	0.717588
		Chr01	G01293	-	Ps_133505	284	100	-		-	-	-	-	-	:	-	0.282016	0.717984
		Chr01	G01294	-	Ps_133506	474	99.789	-		-	-	-	-	-	:	-	0.281624	0.718376
		Chr01	G01295	Yes	Ps_133507	943	100	-		-	-	-	-	-	:	-	0.280714	0.719286
		Chr01	G01296	-	Ps_133507	163	99.387	-		-	-	-	-	-	:	-	0.280426	0.719574
		Chr01	G01297	-	Ps_159137	59	45.763	CRN	Ps_CRN009	Yes	-	-	-	-	:	-	0.279926	0.720074
		Chr01	G01298	Yes	Ps_133508	1244	91.318	-		-	-	-	-	Zinc finger, CCHC-type	:	-	0.278685	0.721315
		Chr01	G01299	-	Ps_156758	1010	95.347	-		-	-	-	-	-	:	-	0.277857	0.722143
		Chr01	G01300	-	Ps_156758	341	99.707	-		-	-	-	-	-	:	-	0.277174	0.722826
		Chr01	G01301	-	Ps_133511	626	100	-		-	-	-	-	-	:	-	0.276548	0.723452
		Chr01	G01302	-	Ps_133512	639	100	-		-	-	-	-	-	:	-	0.276183	0.723817
		Chr01	G01303	-	Ps_133513	452	98.23	-		-	-	-	-	-	:	-	0.275279	0.724721
		Chr01	G01304	-	Ps_133517	213	100	-		-	-	-	-	Homeodomain-like; Myb	:	-	0.275052	0.724948
		Chr01	G01305	-	Ps_133519	1448	100	-		-	-	-	-	-	:	-	0.274423	0.725577
		Chr01	G01306	-	Ps_145209	206	100	-		-	-	-	-	Homeodomain-like; Myb	:	-	0.273716	0.726284
		Chr01	G01307	-	Ps_133521	352	95.739	-		Yes	-	-	-	-	:	Yes	0.273326	0.726674
		Chr01	G01308	-	Ps_145211	667	97.751	-		-	-	-	-	-	:	-	0.272981	0.727019
		Chr01	G01309	-	Ps_109715	516	100	-		-	-	-	-	-	:	-	0.272635	0.727365
		Chr01	G01310	-	Ps_145209	206	99.515	-		-	-	-	-	Homeodomain-like; Myb	:	-	0.272389	0.727611
		Chr01	G01311	-	Ps_133522	234	100	-		-	-	-	-	-	:	-	0.27172	0.72828
		Chr01	G01312	-	Ps_133523	1204	100	-		-	-	-	-	-	:	-	0.271357	0.728643
		Chr01	G01313	-	Ps_133524	195	100	-		-	-	-	-	-	:	-	0.271055	0.728945
		Chr01	G01314	-	Ps_133525	496	96.371	-		Yes	CE10	-	-	-	:	-	0.270718	0.729282
		Chr01	G01315	-	Ps_133526	792	97.854	-		-	-	-	-	-	:	-	0.270355	0.729645
		Chr01	G01316	-	Ps_133527	764	98.953	-		-	-	-	Yes	-	:	-	0.269957	0.730043
		Chr01	G01317	-	Ps_133528	336	100	-		-	-	-	-	-	:	-	0.269509	0.730491
		Chr01	G01318	-	Ps_133529	337	100	-		-	-	-	-	-	:	-	0.269225	0.730775
		Chr01	G01319	Yes	Ps_137060	377	83.82	-		-	-	-	-	Zinc finger, CCHC-type	:	-	0.268915	0.731085
		Chr01	G01320	-	Ps_144675	786	86.005	-		-	-	-	-	Zinc finger, CCHC-type	:	-	0.268602	0.731398
		Chr01	G01321	-	Ps_133531	337	100	-		-	-	-	-	-	:	-	0.266749	0.733251
		Chr01	G01322	-	Ps_133532	252	100	-		-	-	-	-	-	:	-	0.266451	0.733549
		Chr01	G01323	-	Ps_133534	195	95.385	-		-	-	-	-	-	:	-	0.26611	0.73389
		Chr01	G01324	-	Ps_108711	658	94.529	-		-	-	-	-	-	:	-	0.265881	0.734119
		Chr01	G01325	-	Ps_145458	508	100	-		-	-	-	-	Helix-turn-helix, Psq; Homeodomain-like	:	-	0.265044	0.734956
		Chr01	G01326	-	Ps_108711	654	99.694	-		-	-	-	-	-	:	-	0.264761	0.735239
		Chr01	G01327	-	Ps_108711	654	98.93	-		-	-	-	-	-	:	-	0.264282	0.735718
		Chr01	G01328	-	-	-	-	-		-	-	-	-	-	:	-	0.263502	0.736498
		Chr01	G01329	-	Ps_108711	654	100	-		-	-	-	-	-	:	-	0.262914	0.737086
		Chr01	G01330	-	Ps_133539	293	100	-		-	-	-	-	-	:	-	0.262247	0.737753
		Chr01	G01331	-	Ps_108713	659	100	-		-	-	-	-	-	:	-	0.261847	0.738153
		Chr01	G01332	-	Ps_133541	1088	99.908	-		-	-	-	Yes	-	:	-	0.26145	0.73855
		Chr01	G01333	-	Ps_133542	807	98.761	-		-	-	-	-	-	:	-	0.260959	0.739041
		Chr01	G01334	-	Ps_133543	194	100	-		-	-	-	-	-	:	-	0.260406	0.739594
		Chr01	G01335	-	Ps_133544	403	100	-		-	-	-	-	-	:	-	0.260172	0.739828
		Chr01	G01336	-	Ps_133546	195	95.897	-		-	-	-	-	-	:	-	0.259924	0.740076
		Chr01	G01337	-	Ps_133546	195	95.897	-		-	-	-	-	-	:	-	0.259654	0.740346
		Chr01	G01338	-	Ps_133544	403	100	-		-	-	-	-	-	:	-	0.25941	0.74059
		Chr01	G01339	-	Ps_133548	191	100	-		-	-	-	-	-	:	-	0.258632	0.741368
		Chr01	G01340	Yes	Ps_133549	2277	93.237	-		-	-	-	-	-	:	-	0.257933	0.742067
		Chr01	G01341	-	Ps_133550	246	100	-		-	-	-	-	-	:	-	0.257137	0.742863
		Chr01	G01342	-	Ps_133551	227	100	-		-	-	-	-	-	:	-	0.256916	0.743084
		Chr01	G01343	-	Ps_133552	63	93.651	-		-	-	-	-	-	:	-	0.256793	0.743207
		Chr01	G01344	-	Ps_133553	173	100	-		-	-	-	-	-	:	-	0.256453	0.743547
		Chr01	G01345	-	Ps_133554	164	100	-		-	-	-	-	-	:	-	0.256316	0.743684
		Chr01	G01346	-	Ps_133555	193	100	-		-	-	-	-	-	:	-	0.256132	0.743868
		Chr01	G01347	-	Ps_133556	197	100	-		-	-	-	-	-	:	-	0.255992	0.744008
		Chr01	G01348	-	Ps_133557	232	100	-		-	-	-	-	-	:	-	0.255811	0.744189
		Chr01	G01349	-	Ps_133558	224	100	-		-	-	-	-	-	:	-	0.255509	0.744491
		Chr01	G01350	-	Ps_133559	319	100	-		-	-	-	-	-	:	-	0.255372	0.744628
		Chr01	G01351	-	Ps_133560	243	100	-		-	-	-	-	-	:	-	0.25524	0.74476
		Chr01	G01352	-	Ps_133561	611	98.2	-		-	-	-	-	-	:	-	0.254851	0.745149
		Chr01	G01353	-	Ps_133562	264	97.348	-		Yes	-	-	-	-	:	-	0.254444	0.745556
		Chr01	G01354	-	Ps_133563	591	100	-		-	-	-	-	-	:	-	0.253722	0.746278
		Chr01	G01355	-	Ps_133564	410	97.805	-		Yes	-	-	-	-	:	-	0.253468	0.746532
		Chr01	G01356	-	Ps_133565	689	100	-		-	-	-	-	-	:	-	0.25317	0.74683
		Chr01	G01357	-	Ps_133566	664	100	-		-	-	-	-	-	:	-	0.252873	0.747127
		Chr01	G01358	-	Ps_133567	1737	100	-		-	-	-	-	AT-rich interaction region; Transcription factor jumonji; Zinc finger, C5HC2-type	:	-	0.252144	0.747856
		Chr01	G01359	-	Ps_133568	1494	100	-		-	-	-	-	-	:	-	0.25115	0.74885
		Chr01	G01360	-	Ps_133569	903	100	-		-	-	-	-	-	:	-	0.25059	0.74941
		Chr01	G01361	-	Ps_133571	230	100	-		-	-	-	-	-	:	-	0.250145	0.749855
		Chr01	G01362	-	Ps_133572	245	100	-		-	-	-	-	-	:	-	0.249891	0.750109
		Chr01	G01363	-	Ps_133573	348	100	-		-	-	-	-	-	:	-	0.249733	0.750267
		Chr01	G01364	-	Ps_133574	476	96.429	-		-	-	Amino Acid/Auxin Permease (AAAP) Family	-	-	:	-	0.249544	0.750456
		Chr01	G01365	-	Ps_133575	478	96.653	-		-	-	Amino Acid/Auxin Permease (AAAP) Family	-	-	:	-	0.24891	0.75109
		Chr01	G01366	-	Ps_144963	210	59.048	-		-	-	-	-	-	:	-	0.248746	0.751254
		Chr01	G01367	-	Ps_133576	709	100	-		-	-	-	-	-	:	-	0.248463	0.751537
		Chr01	G01368	-	Ps_133577	698	100	-		-	-	-	-	-	:	-	0.247946	0.752054
		Chr01	G01369	-	Ps_133579	655	100	-		-	-	-	-	-	:	-	0.247407	0.752593
		Chr01	G01370	-	-	-	-	-		-	-	-	-	-	:	-	0.247205	0.752795
		Chr01	G01371	-	Ps_133580	564	100	-		-	-	-	-	-	:	-	0.246951	0.753049
		Chr01	G01372	-	Ps_108714	406	100	-		-	-	Major Facilitator Superfamily (MFS)	-	-	:	-	0.246444	0.753556
		Chr01	G01373	-	Ps_115499	329	62.614	-		-	-	-	-	-	:	-	0.24605	0.75395
		Chr01	G01374	-	Ps_109711	367	82.561	-		-	-	-	-	-	:	-	0.245552	0.754448
		Chr01	G01375	-	Ps_144968	393	100	-		-	-	-	-	-	:	-	0.245052	0.754948
		Chr01	G01376	-	Ps_158990	757	80.978	-		-	-	-	-	-	:	-	0.24466	0.75534
		Chr01	G01377	-	Ps_158988	220	94.545	-		-	-	-	-	-	:	-	0.244397	0.755603
		Chr01	G01378	-	Ps_158988	247	90.688	-		-	-	-	-	-	:	-	0.244241	0.755759
		Chr01	G01379	-	Ps_144964	241	100	-		-	-	-	-	-	:	-	0.244028	0.755972
		Chr01	G01380	-	Ps_144963	254	100	-		-	-	-	-	-	:	-	0.243809	0.756191
		Chr01	G01381	-	Ps_144962	242	100	-		-	-	-	-	-	:	-	0.243571	0.756429
		Chr01	G01382	-	Ps_144962	242	100	-		-	-	-	-	-	:	-	0.243295	0.756705
		Chr01	G01383	-	Ps_144962	226	52.655	-		-	-	-	-	-	:	-	0.242719	0.757281
		Chr01	G01384	-	Ps_133585	323	99.381	-		-	-	-	-	-	:	-	0.242333	0.757667
		Chr01	G01385	-	Ps_133586	221	100	-		-	-	-	-	-	:	-	0.242035	0.757965
		Chr01	G01386	-	Ps_133587	137	100	-		-	-	-	-	-	:	-	0.241832	0.758168
		Chr01	G01387	-	-	-	-	-		-	-	-	-	-	:	-	0.241591	0.758409
		Chr01	G01388	-	Ps_133588	384	100	-		-	-	-	-	-	:	-	0.241359	0.758641
		Chr01	G01389	-	Ps_134378	278	98.201	-		-	-	-	-	-	:	-	0.241044	0.758956
		Chr01	G01390	-	Ps_143675	482	97.925	-		-	-	-	-	Homeodomain-like	:	-	0.240715	0.759285
		Chr01	G01391	-	Ps_143676	436	100	-		-	-	-	-	Homeodomain-like	:	-	0.240313	0.759687
		Chr01	G01392	-	Ps_143677	342	89.766	CRN		-	-	-	-	-	:	-	0.239815	0.760185
		Chr01	G01393	-	Ps_143678	248	99.194	-		-	-	-	-	-	:	-	0.23957	0.76043
		Chr01	G01394	-	Ps_143679	286	98.252	-		-	-	-	-	-	:	-	0.238626	0.761374
		Chr01	G01395	-	Ps_143680	283	100	-		-	-	-	-	-	:	-	0.238016	0.761984
		Chr01	G01396	-	Ps_109578	247	99.19	NLP		Yes	-	-	-	-	:	-	0.237773	0.762227
		Chr01	G01397	Yes	Ps_139044	478	56.695	-		-	-	-	-	Lambda repressor-like, DNA-binding	:	-	0.237244	0.762756
		Chr01	G01398	-	Ps_143683	301	99.336	-		-	-	-	-	-	:	-	0.237017	0.762983
		Chr01	G01399	Yes	Ps_143684	715	91.469	-		-	-	-	-	-	:	-	0.235984	0.764016
		Chr01	G01400	-	Ps_143685	926	100	-		-	-	-	-	-	:	-	0.235124	0.764876
		Chr01	G01401	-	Ps_143686	543	99.632	-		-	-	Multidrug/Oligosaccharidyl-lipid/Polysaccharide (MOP) Flippase Superfamily	-	-	:	-	0.234718	0.765282
		Chr01	G01402	-	Ps_143687	594	100	-		-	-	Multidrug/Oligosaccharidyl-lipid/Polysaccharide (MOP) Flippase Superfamily	-	-	:	-	0.234435	0.765565
		Chr01	G01403	-	Ps_143688	360	88.889	-		-	-	Mitochondrial Carrier (MC) Family	-	-	:	-	0.233875	0.766125
		Chr01	G01404	-	Ps_143689	541	91.497	-		-	-	-	-	-	:	-	0.23359	0.76641
		Chr01	G01405	-	Ps_158806	260	100	-		-	-	-	-	-	:	-	0.233297	0.766703
		Chr01	G01406	-	Ps_158807	309	69.903	-		-	-	-	-	-	:	-	0.233014	0.766986
		Chr01	G01407	-	Ps_158808	164	100	-		-	-	-	-	-	:	-	0.232859	0.767141
		Chr01	G01408	-	Ps_143692	313	99.681	-		-	-	-	-	-	:	-	0.232652	0.767348
		Chr01	G01409	-	Ps_124111	419	100	-		-	-	-	-	-	:	-	0.232253	0.767747
		Chr01	G01410	-	Ps_143694	290	100	-		-	-	-	-	-	:	-	0.231666	0.768334
		Chr01	G01411	-	Ps_143695	549	93.989	-		-	-	-	-	-	:	-	0.231365	0.768635
		Chr01	G01412	-	-	-	-	-		-	-	-	-	-	:	-	0.231151	0.768849
		Chr01	G01413	-	-	-	-	-		-	-	-	-	-	:	-	0.23087	0.76913
		Chr01	G01414	-	Ps_109579	549	100	-		-	-	-	-	-	:	-	0.230667	0.769333
		Chr01	G01415	-	Ps_109580	511	100	-		-	-	-	-	-	:	-	0.230393	0.769607
		Chr01	G01416	-	-	-	-	-		-	-	-	-	-	:	-	0.23022	0.76978
		Chr01	G01417	-	Ps_143698	674	100	-		-	-	-	-	-	:	-	0.230033	0.769967
		Chr01	G01418	-	Ps_143699	389	100	-		-	-	-	-	-	:	-	0.229776	0.770224
		Chr01	G01419	-	Ps_158810	288	86.806	-		-	-	-	-	Homeodomain-like; Myb	:	-	0.229463	0.770537
		Chr01	G01420	-	Ps_158810	496	88.508	-		-	-	-	-	Homeodomain-like; Myb	:	-	0.22901	0.77099
		Chr01	G01421	-	Ps_143702	511	99.609	-		-	-	-	-	-	:	-	0.228533	0.771467
		Chr01	G01422	-	Ps_122221	210	72.857	-		-	CE14	-	-	-	:	-	0.228184	0.771816
		Chr01	G01423	-	Ps_143704	370	95.946	-		-	-	-	-	-	:	-	0.226515	0.773485
		Chr01	G01424	-	Ps_143705	238	84.874	-		Yes	-	-	-	-	:	-	0.225762	0.774238
		Chr01	G01425	Yes	Ps_144941	331	100	-		-	-	-	-	Zinc finger, CCHC-type	:	-	0.208415	0.791585
		Chr01	G01426	-	Ps_144942	138	100	-		-	-	-	-	-	:	-	0.208047	0.791953
		Chr01	G01427	Yes	Ps_134675	1400	83.5	-		-	-	-	-	Zinc finger, CCHC-type	:	-	0.207419	0.792581
		Chr01	G01428	-	Ps_141876	516	91.667	-		-	-	-	-	-	:	-	0.20694	0.79306
		Chr01	G01429	-	Ps_141877	391	99.488	-		-	-	-	-	Zinc finger, CCHC-type	:	-	0.206657	0.793343
		Chr01	G01430	-	Ps_141822	483	94.824	-		-	-	-	Yes	-	:	-	0.206062	0.793938
		Chr01	G01431	-	Ps_141822	280	43.571	-		-	-	-	Yes	-	:	-	0.205552	0.794448
		Chr01	G01432	-	Ps_158405	335	100	-		-	-	-	-	-	:	-	0.205037	0.794963
		Chr01	G01433	-	Ps_141891	1137	80.123	-		-	-	ABC transporter	-	-	:	-	0.204643	0.795357
		Chr01	G01434	-	-	-	-	-		-	-	-	-	-	:	-	0.204299	0.795701
		Chr01	G01435	-	Ps_141827	134	100	-		-	-	-	-	-	:	-	0.204215	0.795785
		Chr01	G01436	-	Ps_141828	346	100	-		-	-	-	-	-	:	-	0.204087	0.795913
		Chr01	G01437	-	Ps_122334	152	100	-		-	-	-	Yes	-	:	-	0.203777	0.796223
		Chr01	G01438	-	Ps_141830	236	100	-		-	-	-	-	-	:	-	0.203552	0.796448
		Chr01	G01439	-	-	-	-	-		-	-	-	-	-	:	-	0.203271	0.796729
		Chr01	G01440	-	Ps_141831	391	96.675	-		-	-	-	-	-	:	-	0.203023	0.796977
		Chr01	G01441	-	Ps_141832	295	100	-		-	-	-	-	-	:	-	0.202836	0.797164
		Chr01	G01442	-	Ps_141833	4817	97.343	-		-	-	-	-	-	:	-	0.201366	0.798634
		Chr01	G01443	-	Ps_141834	356	100	-		-	-	-	Yes	-	:	-	0.200063	0.799937
		Chr01	G01444	-	Ps_142997	40	50	-		-	-	-	-	-	:	-	0.199901	0.800099
		Chr01	G01445	-	Ps_141835	247	100	-		-	-	-	-	-	:	-	0.199693	0.800307
		Chr01	G01446	-	Ps_109427	193	100	-		-	-	-	-	-	:	-	0.19953	0.80047
		Chr01	G01447	-	Ps_141837	1189	99.916	-		-	-	-	-	-	:	-	0.199174	0.800826
		Chr01	G01448	-	Ps_141838	918	100	-		-	-	-	Yes	-	:	-	0.198706	0.801294
		Chr01	G01449	-	Ps_141839	678	100	-		-	-	-	-	AT-rich interaction region	:	-	0.19833	0.80167
		Chr01	G01450	-	Ps_141840	155	100	-		-	-	-	-	-	:	-	0.198134	0.801866
		Chr01	G01451	-	Ps_141841	175	100	-		-	-	-	-	-	:	-	0.198028	0.801972
		Chr01	G01452	-	Ps_141842	449	100	-		-	-	-	-	-	:	-	0.197854	0.802146
		Chr01	G01453	-	Ps_141843	137	100	-		Yes	-	-	-	-	:	-	0.197414	0.802586
		Chr01	G01454	-	Ps_141845	320	100	-		-	-	-	-	-	:	-	0.196469	0.803531
		Chr01	G01455	-	Ps_141846	701	100	-		-	-	-	-	-	:	-	0.196198	0.803802
		Chr01	G01456	-	Ps_141847	1156	92.82	-		-	-	-	Yes	-	:	-	0.19575	0.80425
		Chr01	G01457	-	Ps_141848	391	100	-		-	-	-	-	-	:	-	0.195356	0.804644
		Chr01	G01458	-	-	-	-	-		-	-	-	-	-	:	-	0.194769	0.805231
		Chr01	G01459	-	Ps_122343	284	100	-		-	-	-	-	-	:	-	0.194271	0.805729
		Chr01	G01460	-	Ps_136014	161	26.708	-		-	-	-	-	-	:	-	0.193669	0.806331
		Chr01	G01461	-	Ps_141850	532	94.361	-		-	-	-	-	-	:	-	0.193231	0.806769
		Chr01	G01462	-	Ps_158409	239	97.071	-		-	-	-	-	-	:	-	0.192785	0.807215
		Chr01	G01463	-	Ps_141852	312	100	-		-	-	-	-	-	:	-	0.192097	0.807903
		Chr01	G01464	-	Ps_158411	83	100	-		-	-	-	-	-	:	-	0.191975	0.808025
		Chr01	G01465	-	Ps_158411	308	99.675	-		-	-	-	-	-	:	-	0.191808	0.808192
		Chr01	G01466	-	Ps_158413	571	100	-		-	-	-	-	-	:	-	0.191505	0.808495
		Chr01	G01467	-	Ps_158415	563	96.803	-		-	-	-	-	-	:	-	0.191195	0.808805
		Chr01	G01468	-	Ps_158416	109	100	-		-	-	-	-	-	:	-	0.19095	0.80905
		Chr01	G01469	-	Ps_141856	166	100	-		-	-	-	-	-	:	-	0.1908	0.8092
		Chr01	G01470	-	Ps_141857	352	100	-		-	-	-	-	-	:	-	0.190247	0.809753
		Chr01	G01471	-	Ps_141858	335	99.701	-		-	-	-	Yes	-	:	-	0.190025	0.809975
		Chr01	G01472	-	Ps_141859	734	100	-		-	-	-	-	-	:	-	0.189609	0.810391
		Chr01	G01473	-	Ps_141860	689	100	-		-	-	-	-	-	:	-	0.18929	0.81071
		Chr01	G01474	-	Ps_141861	211	99.526	-		-	-	-	-	-	:	-	0.188917	0.811083
		Chr01	G01475	-	Ps_141862	708	100	-		-	-	-	-	-	:	-	0.188698	0.811302
		Chr01	G01476	-	Ps_141863	696	100	-		-	-	-	-	-	:	-	0.188284	0.811716
		Chr01	G01477	-	Ps_141864	807	100	-		-	-	-	-	-	:	-	0.187691	0.812309
		Chr01	G01478	-	Ps_141865	442	100	-		-	-	-	-	-	:	-	0.187408	0.812592
		Chr01	G01479	-	Ps_109428	288	100	-		-	-	-	Yes	-	:	-	0.187161	0.812839
		Chr01	G01480	-	-	-	-	-		-	-	-	-	-	:	-	0.186993	0.813007
		Chr01	G01481	-	Ps_136370	127	29.134	-		-	-	-	-	-	:	-	0.186804	0.813196
		Chr01	G01482	-	Ps_141868	281	100	-		-	-	-	-	-	:	-	0.186544	0.813456
		Chr01	G01483	-	Ps_141869	390	99.487	-		-	-	-	-	-	:	-	0.186123	0.813877
		Chr01	G01484	-	Ps_141870	347	100	-		-	-	-	-	-	:	-	0.1853	0.8147
		Chr01	G01485	-	Ps_141871	288	100	-		-	-	-	-	-	:	-	0.185061	0.814939
		Chr01	G01486	-	Ps_141872	489	100	-		-	-	-	-	-	:	-	0.184763	0.815237
		Chr01	G01487	-	Ps_141873	335	100	-		-	-	-	-	-	:	-	0.184486	0.815514
		Chr01	G01488	-	Ps_132590	176	72.159	-		-	-	-	-	Zinc finger, CCHC-type	:	-	0.184333	0.815667
		Chr01	G01489	Yes	Ps_136929	1482	81.579	-		-	-	-	-	Zinc finger, CCHC-type	:	-	0.183827	0.816173
		Chr01	G01490	-	Ps_143150	233	97.425	-		-	-	-	-	-	:	-	0.18333	0.81667
		Chr01	G01491	-	Ps_141877	387	100	-		-	-	-	-	Zinc finger, CCHC-type	:	-	0.183093	0.816907
		Chr01	G01492	-	Ps_141878	248	100	-		-	-	-	-	-	:	-	0.182606	0.817394
		Chr01	G01493	-	-	-	-	-		-	-	-	-	-	:	-	0.181987	0.818013
		Chr01	G01494	-	-	-	-	-		-	-	-	-	-	:	-	0.181055	0.818945
		Chr01	G01495	-	Ps_141879	378	100	-		-	-	-	-	-	:	-	0.18081	0.81919
		Chr01	G01496	-	Ps_141880	275	100	-		-	-	-	-	-	:	-	0.180644	0.819356
		Chr01	G01497	-	Ps_141881	377	99.735	-		-	-	-	-	-	:	-	0.178816	0.821184
		Chr01	G01498	-	Ps_122358	901	99.889	-		-	-	-	-	-	:	-	0.178508	0.821492
		Chr01	G01499	-	Ps_158423	789	84.03	-		-	-	-	-	C2H2 zinc finger; Winged helix repressor DNA-binding	:	-	0.178056	0.821944
		Chr01	G01500	-	Ps_141884	522	100	-		-	-	-	-	-	:	-	0.17768	0.82232
		Chr01	G01501	-	Ps_141885	393	100	-		-	-	-	-	-	:	-	0.177434	0.822566
		Chr01	G01502	-	Ps_158426	849	91.402	-		-	-	-	-	-	:	-	0.177129	0.822871
		Chr01	G01503	-	Ps_137021	498	42.972	-		-	-	-	-	-	:	-	0.176723	0.823277
		Chr01	G01504	-	Ps_141887	1383	100	-		-	-	-	-	-	:	-	0.176245	0.823755
		Chr01	G01505	-	Ps_158428	162	79.012	-		-	-	-	-	-	:	-	0.175675	0.824325
		Chr01	G01506	-	Ps_158428	476	95.588	-		-	-	-	-	-	:	-	0.175378	0.824622
		Chr01	G01507	-	Ps_158429	81	100	-		-	-	-	-	-	:	-	0.175165	0.824835
		Chr01	G01508	-	Ps_144541	66	66.667	-		-	-	-	-	-	:	-	0.174613	0.825387
		Chr01	G01509	-	Ps_141891	149	95.973	-		-	-	ABC transporter	-	-	:	-	0.174052	0.825948
		Chr01	G01510	-	Ps_141890	374	90.374	-		-	-	-	-	-	:	-	0.173915	0.826085
		Chr01	G01511	-	Ps_141891	1137	100	-		-	-	ABC transporter	-	-	:	-	0.173471	0.826529
		Chr01	G01512	Yes	Ps_129718	885	88.701	-		-	-	-	-	-	:	-	0.172513	0.827487
		Chr01	G01513	-	Ps_135351	195	45.641	-		-	-	-	-	-	:	-	0.170894	0.829106
		Chr01	G01514	-	Ps_144542	716	100	-		-	-	-	-	-	:	-	0.170612	0.829388
		Chr01	G01515	-	Ps_144543	828	100	-		-	-	-	-	Homeodomain-like; Myb	:	-	0.170214	0.829786
		Chr01	G01516	-	Ps_144544	248	100	-		-	-	-	-	-	:	-	0.169937	0.830063
		Chr01	G01517	-	Ps_125078	233	100	-		-	-	-	-	-	:	-	0.1698	0.8302
		Chr01	G01518	-	Ps_144546	505	100	-		-	-	Folate-Biopterin Transporter (FBT) Family	-	-	:	-	0.169607	0.830393
		Chr01	G01519	-	Ps_144547	558	100	-		-	-	-	-	-	:	-	0.169111	0.830889
		Chr01	G01520	-	Ps_125082	565	100	-		-	-	-	-	-	:	-	0.167791	0.832209
		Chr01	G01521	-	Ps_144551	570	89.825	-		-	-	-	-	-	:	-	0.16748	0.83252
		Chr01	G01522	-	Ps_109650	282	100	-		-	-	-	-	-	:	-	0.167267	0.832733
		Chr01	G01523	-	Ps_144553	666	100	-		-	-	-	-	-	:	-	0.167021	0.832979
		Chr01	G01524	-	Ps_144554	667	89.805	-		-	-	-	-	-	:	-	0.166609	0.833391
		Chr01	G01525	-	Ps_144555	676	95.414	-		Yes	GH3	-	-	-	:	-	0.16617	0.83383
		Chr01	G01526	-	Ps_144555	755	94.437	-		Yes	GH3	-	-	-	:	-	0.165566	0.834434
		Chr01	G01527	-	Ps_137147	681	56.828	-		-	-	-	-	-	:	-	0.163453	0.836547
		Chr01	G01528	-	Ps_144047	174	100	-		-	-	-	-	-	:	-	0.161517	0.838483
		Chr01	G01529	Yes	Ps_144048	776	94.588	-		-	-	-	-	-	:	-	0.160459	0.839541
		Chr01	G01530	-	Ps_144049	806	96.402	-		Yes	GH3	-	-	-	:	-	0.159583	0.840417
		Chr01	G01531	-	Ps_144051	227	70.925	-		-	-	-	-	-	:	-	0.159338	0.840662
		Chr01	G01532	-	Ps_144051	228	100	-		-	-	-	-	-	:	-	0.159163	0.840837
		Chr01	G01533	-	Ps_144052	529	99.811	-		-	-	-	-	-	:	-	0.15896	0.84104
		Chr01	G01534	-	Ps_144053	991	63.269	-		-	-	-	-	-	:	-	0.158347	0.841653
		Chr01	G01535	-	Ps_108869	94	44.681	-		-	-	-	-	-	:	-	0.158006	0.841994
		Chr01	G01536	-	Ps_144056	396	100	-		-	-	-	-	-	:	-	0.15787	0.84213
		Chr01	G01537	-	Ps_144057	394	100	-		-	-	-	-	-	:	-	0.157508	0.842492
		Chr01	G01538	-	Ps_144058	847	100	-		-	-	-	Yes	-	:	-	0.157093	0.842907
		Chr01	G01539	-	Ps_144059	302	100	-		-	-	-	-	-	:	-	0.156813	0.843187
		Chr01	G01540	-	Ps_144060	433	100	-		-	-	-	-	-	:	-	0.156616	0.843384
		Chr01	G01541	-	-	-	-	-		-	-	-	-	-	:	-	0.156076	0.843924
		Chr01	G01542	-	Ps_109605	443	100	-		-	-	-	-	-	:	-	0.155941	0.844059
		Chr01	G01543	-	Ps_109606	508	99.213	-		-	-	-	-	-	:	-	0.155695	0.844305
		Chr01	G01544	-	Ps_144063	684	96.345	-		-	-	-	Yes	-	:	-	0.155331	0.844669
		Chr01	G01545	-	Ps_144064	681	98.825	-		-	-	-	Yes	-	:	-	0.154854	0.845146
		Chr01	G01546	-	Ps_144066	564	100	-		-	-	Folate-Biopterin Transporter (FBT) Family	-	-	:	-	0.154118	0.845882
		Chr01	G01547	-	Ps_127724	264	94.697	-		-	-	-	-	Zinc finger, CCHC-type	:	-	0.153487	0.846513
		Chr01	G01548	-	Ps_109634	248	84.677	-		Yes	GH28	-	-	-	:	-	0.151974	0.848026
		Chr01	G01549	-	Ps_135149	378	65.873	-		Yes	GH28	-	-	-	:	-	0.151585	0.848415
		Chr01	G01550	-	Ps_144068	745	92.349	-		-	-	-	Yes	-	:	-	0.150307	0.849693
		Chr01	G01551	-	Ps_144069	709	99.436	-		-	-	-	-	-	:	-	0.149553	0.850447
		Chr01	G01552	-	Ps_144070	257	100	-		-	-	Sweet (MtN3) Family	-	-	:	-	0.149154	0.850846
		Chr01	G01553	-	Ps_144071	492	87.805	-		-	-	-	-	-	:	-	0.147973	0.852027
		Chr01	G01554	Yes	Ps_134737	1212	84.241	-		-	-	-	-	-	:	-	0.147269	0.852731
		Chr01	G01555	Yes	Ps_144409	1768	82.07	-		-	-	-	-	Zinc finger, CCHC-type	:	-	0.146503	0.853497
		Chr01	G01556	-	Ps_109634	305	89.836	-		Yes	GH28	-	-	-	:	-	0.145446	0.854554
		Chr01	G01557	-	Ps_144407	613	93.475	-		-	-	-	-	-	:	-	0.14499	0.85501
		Chr01	G01558	-	Ps_144406	1684	100	-		-	-	-	-	-	:	-	0.144358	0.855642
		Chr01	G01559	-	Ps_144405	115	100	-		-	-	-	-	-	:	-	0.143585	0.856415
		Chr01	G01560	-	Ps_144404	395	89.873	CRN	Ps_CRN010	-	-	-	-	-	:	-	0.143222	0.856778
		Chr01	G01561	-	Ps_144403	223	100	-		-	-	-	-	-	:	-	0.142622	0.857378
		Chr01	G01562	-	Ps_144835	194	51.031	-		-	-	-	-	-	:	-	0.141784	0.858216
		Chr01	G01563	-	Ps_144400	979	97.446	-		-	-	-	-	-	:	-	0.141256	0.858744
		Chr01	G01564	-	Ps_144399	1169	99.658	-		-	-	-	-	-	:	-	0.140394	0.859606
		Chr01	G01565	-	Ps_144398	227	100	-		Yes	-	-	-	-	:	-	0.140001	0.859999
		Chr01	G01566	-	Ps_144397	225	86.222	-		-	-	-	-	-	:	-	0.139833	0.860167
		Chr01	G01567	-	Ps_144396	754	100	-		-	-	-	-	-	:	-	0.139529	0.860471
		Chr01	G01568	-	Ps_144395	265	99.623	-		-	-	-	-	-	:	-	0.139253	0.860747
		Chr01	G01569	-	Ps_144394	497	99.396	-		-	-	-	-	Centromere protein B, DNA-binding region; Homeodomain-like	:	-	0.13883	0.86117
		Chr01	G01570	-	Ps_138989	367	79.837	-		-	-	-	-	-	:	-	0.135494	0.864506
		Chr01	G01571	Yes	Ps_131455	1054	86.053	-		-	-	-	-	-	:	-	0.135026	0.864974
		Chr01	G01572	-	-	-	-	-		-	-	-	-	-	:	-	0.131879	0.868121
		Chr01	G01573	-	Ps_108359	218	33.945	-		-	-	-	-	-	:	-	0.1316	0.8684
		Chr01	G01574	-	Ps_131452	5923	99.882	-		-	-	-	-	-	:	-	0.1298	0.8702
		Chr01	G01575	-	Ps_108561	189	99.471	-		-	-	-	-	-	:	-	0.125857	0.874143
		Chr01	G01576	-	Ps_108560	228	100	-		-	-	-	-	-	:	-	0.125668	0.874332
		Chr01	G01577	-	Ps_108559	578	100	-		-	-	-	-	-	:	-	0.125434	0.874566
		Chr01	G01578	-	Ps_113633	473	100	-		-	-	-	-	-	:	-	0.12512	0.87488
		Chr01	G01579	-	Ps_131445	312	100	-		-	-	-	-	Homeodomain-like; Myb	:	-	0.124896	0.875104
		Chr01	G01580	-	Ps_131444	304	100	-		-	-	-	-	Homeodomain-like; Myb	:	-	0.124025	0.875975
		Chr01	G01581	-	Ps_131443	1290	100	-		-	-	-	-	-	:	-	0.123361	0.876639
		Chr01	G01582	-	Ps_131442	1498	100	-		-	-	-	-	-	:	-	0.122759	0.877241
		Chr01	G01583	-	Ps_131441	219	100	-		-	-	-	-	-	:	-	0.122296	0.877704
		Chr01	G01584	-	Ps_131440	286	100	-		-	-	Sweet (MtN3) Family	-	-	:	-	0.12194	0.87806
		Chr01	G01585	-	Ps_131439	263	100	-		-	-	Sweet (MtN3) Family	-	-	:	-	0.12148	0.87852
		Chr01	G01586	-	Ps_131438	704	99.858	-		-	-	-	-	-	:	-	0.120793	0.879207
		Chr01	G01587	-	Ps_131437	377	100	-		-	-	-	-	-	:	-	0.120527	0.879473
		Chr01	G01588	-	Ps_156283	678	90.118	-		-	-	-	-	-	:	-	0.120211	0.879789
		Chr01	G01589	-	Ps_131435	745	95.302	-		Yes	GH3	-	-	-	:	-	0.119696	0.880304
		Chr01	G01590	-	Ps_108558	528	100	-		-	-	Ammonia Channel Transporter (Amt) Family	-	-	:	-	0.1194	0.8806
		Chr01	G01591	-	Ps_131433	523	99.809	-		-	-	Ammonia Channel Transporter (Amt) Family	-	-	:	-	0.11903	0.88097
		Chr01	G01592	-	Ps_131432	515	100	-		-	-	Ammonia Channel Transporter (Amt) Family	-	-	:	-	0.118682	0.881318
		Chr01	G01593	-	Ps_131431	491	100	-		-	-	Ammonia Channel Transporter (Amt) Family	-	-	:	-	0.118364	0.881636
		Chr01	G01594	-	Ps_131428	400	100	-		-	-	-	-	-	:	-	0.117762	0.882238
		Chr01	G01595	-	-	-	-	-		-	-	-	-	-	:	-	0.117083	0.882917
		Chr01	G01596	Yes	Ps_129312	204	61.275	-		-	-	-	-	-	:	-	0.116379	0.883621
		Chr01	G01597	-	Ps_131426	1268	89.274	-		-	-	-	-	-	:	-	0.115814	0.884186
		Chr01	G01598	-	Ps_156281	256	100	-		-	-	-	-	-	:	-	0.114795	0.885205
		Chr01	G01599	-	Ps_108556	438	100	-		-	-	-	-	-	:	-	0.11457	0.88543
		Chr01	G01600	-	Ps_131422	250	98	-		-	-	-	-	-	:	-	0.114319	0.885681
		Chr01	G01601	-	Ps_131421	437	99.771	-		-	-	-	-	-	:	-	0.114044	0.885956
		Chr01	G01602	-	Ps_108555	109	100	-		-	-	-	-	-	:	-	0.113889	0.886111
		Chr01	G01603	-	Ps_131419	226	98.673	-		-	-	-	-	-	:	-	0.113712	0.886288
		Chr01	G01604	-	Ps_131418	343	99.125	-		-	-	-	-	-	:	-	0.113467	0.886533
		Chr01	G01605	-	Ps_131417	233	100	-		-	-	Ammonia Channel Transporter (Amt) Family	-	-	:	-	0.113044	0.886956
		Chr01	G01606	-	Ps_131417	192	100	-		-	-	Ammonia Channel Transporter (Amt) Family	-	-	:	-	0.112927	0.887073
		Chr01	G01607	-	Ps_131416	403	89.33	-		-	-	Ammonia Channel Transporter (Amt) Family	-	-	:	-	0.11238	0.88762
		Chr01	G01608	-	Ps_131415	306	89.542	-		Yes	-	-	-	-	:	-	0.111984	0.888016
		Chr01	G01609	-	Ps_131415	306	89.869	-		Yes	-	-	-	-	:	-	0.111414	0.888586
		Chr01	G01610	-	Ps_131415	306	89.542	-		Yes	-	-	-	-	:	-	0.11083	0.88917
		Chr01	G01611	-	Ps_131415	292	93.836	-		Yes	-	-	-	-	:	-	0.110535	0.889465
		Chr01	G01612	-	Ps_131415	292	94.521	-		Yes	-	-	-	-	:	-	0.11025	0.88975
		Chr01	G01613	-	Ps_131415	306	89.869	-		Yes	-	-	-	-	:	-	0.109962	0.890038
		Chr01	G01614	-	Ps_131415	306	89.869	-		Yes	-	-	-	-	:	-	0.109672	0.890328
		Chr01	G01615	-	Ps_131415	292	93.836	-		Yes	-	-	-	-	:	-	0.109384	0.890616
		Chr01	G01616	-	Ps_131415	292	93.836	-		Yes	-	-	-	-	:	-	0.109099	0.890901
		Chr01	G01617	-	Ps_131415	292	94.521	-		Yes	-	-	-	-	:	-	0.108814	0.891186
		Chr01	G01618	-	Ps_131415	292	94.521	-		Yes	-	-	-	-	:	-	0.10853	0.89147
		Chr01	G01619	-	Ps_131415	292	94.521	-		Yes	-	-	-	-	:	-	0.108244	0.891756
		Chr01	G01620	-	-	-	-	-		-	-	-	-	-	:	-	0.108044	0.891956
		Chr01	G01621	-	-	-	-	-		-	-	-	-	-	:	-	0.107494	0.892506
		Chr01	G01622	-	Ps_108554	189	100	-		-	-	-	-	-	:	-	0.106932	0.893068
		Chr01	G01623	-	Ps_108553	88	100	-		-	-	-	-	-	:	-	0.106839	0.893161
		Chr01	G01624	-	Ps_131410	319	99.687	-		Yes	-	-	-	-	:	-	0.106407	0.893593
		Chr01	G01625	-	Ps_131410	319	99.687	-		Yes	-	-	-	-	:	-	0.10606	0.89394
		Chr01	G01626	-	Ps_131410	319	99.687	-		Yes	-	-	-	-	:	-	0.105715	0.894285
		Chr01	G01627	-	Ps_131410	319	100	-		Yes	-	-	-	-	:	-	0.105369	0.894631
		Chr01	G01628	-	Ps_131410	319	99.687	-		Yes	-	-	-	-	:	-	0.105023	0.894977
		Chr01	G01629	-	Ps_131408	1175	100	-		-	-	-	-	-	:	-	0.103883	0.896117
		Chr01	G01630	-	Ps_108552	219	100	-		-	-	-	-	-	:	-	0.103563	0.896437
		Chr01	G01631	-	Ps_131406	427	100	-		-	-	-	-	-	:	-	0.103396	0.896604
		Chr01	G01632	-	Ps_132519	256	55.859	-		-	-	-	-	-	:	-	0.103179	0.896821
		Chr01	G01633	-	Ps_131405	146	100	-		-	-	-	-	-	:	-	0.102792	0.897208
		Chr01	G01634	-	Ps_156275	100	100	-		-	-	-	-	Nucleic acid-binding, OB-fold	:	-	0.102661	0.897339
		Chr01	G01635	-	Ps_131403	496	100	-		-	-	-	-	-	:	-	0.102246	0.897754
		Chr01	G01636	-	Ps_133289	202	38.614	-		-	-	-	-	-	:	-	0.101363	0.898637
		Chr01	G01637	-	Ps_131402	222	100	-		-	-	-	-	-	:	-	0.101106	0.898894
		Chr01	G01638	-	Ps_131401	826	100	-		-	-	-	-	-	:	-	0.100449	0.899551
		Chr01	G01639	Yes	Ps_139268	228	45.175	-		-	-	-	-	Homeodomain-like	:	-	0.0998241	0.900176
		Chr01	G01640	-	Ps_131400	354	100	-		-	-	-	-	-	:	-	0.0992791	0.900721
		Chr01	G01641	-	Ps_131400	356	67.416	-		-	-	-	-	-	:	-	0.0990235	0.900977
		Chr01	G01642	-	Ps_113565	283	100	-		-	-	-	-	-	:	-	0.0985816	0.901418
		Chr01	G01643	-	Ps_127536	191	97.906	-		-	-	-	-	-	:	-	0.098397	0.901603
		Chr01	G01644	-	-	-	-	-		-	-	-	-	-	:	-	0.0982491	0.901751
		Chr01	G01645	-	Ps_113556	332	63.554	-		-	-	-	-	-	:	-	0.097803	0.902197
		Chr01	G01646	-	Ps_113556	332	100	-		-	-	-	-	-	:	-	0.0976235	0.902376
		Chr01	G01647	-	Ps_131395	227	50.22	-		Yes	CE1	-	-	-	:	-	0.0972836	0.902716
		Chr01	G01648	-	Ps_131395	229	100	-		Yes	CE1	-	-	-	:	-	0.0971109	0.902889
		Chr01	G01649	-	Ps_131393	275	97.455	-		-	-	-	-	-	:	-	0.0966606	0.903339
		Chr01	G01650	-	Ps_131391	195	100	-		-	-	-	-	-	:	-	0.0962563	0.903744
		Chr01	G01651	-	Ps_131390	348	91.092	-		-	-	-	-	Homeodomain-like	:	-	0.096077	0.903923
		Chr01	G01652	-	Ps_113542	419	97.136	-		-	GT33	-	-	-	:	-	0.0955474	0.904453
		Chr01	G01653	-	Ps_131388	393	100	-		-	-	-	-	Homeodomain-like; Myb	:	-	0.0953123	0.904688
		Chr01	G01654	-	Ps_156272	300	87	-		-	-	-	-	-	:	-	0.0949139	0.905086
		Chr01	G01655	-	Ps_156271	163	79.755	-		-	-	-	-	-	:	-	0.0947965	0.905203
		Chr01	G01656	-	Ps_156270	475	88.842	-		-	-	-	-	-	:	-	0.0945312	0.905469
		Chr01	G01657	-	Ps_131385	1324	100	-		-	-	-	-	-	:	-	0.0940295	0.905971
		Chr01	G01658	-	Ps_131384	285	100	-		Yes	CE1	-	-	-	:	-	0.093683	0.906317
		Chr01	G01659	-	Ps_141307	650	56.462	-		-	-	-	-	-	:	-	0.0934076	0.906592
		Chr01	G01660	-	Ps_131381	453	100	-		-	-	-	-	-	:	-	0.0930158	0.906984
		Chr01	G01661	-	Ps_108547	615	100	-		-	-	-	-	-	:	-	0.0926196	0.90738
		Chr01	G01662	-	Ps_131379	593	98.314	-		-	-	-	-	-	:	-	0.0922472	0.907753
		Chr01	G01663	-	Ps_131378	812	99.754	-		-	-	-	-	-	:	-	0.0918727	0.908127
		Chr01	G01664	-	Ps_131377	374	91.444	-		-	-	-	-	bZIP	:	-	0.0913537	0.908646
		Chr01	G01665	-	Ps_131376	1133	97.176	-		-	-	-	-	-	:	-	0.0910363	0.908964
		Chr01	G01666	-	Ps_131375	249	99.598	-		-	-	-	-	-	:	-	0.0903901	0.90961
		Chr01	G01667	-	Ps_131374	374	99.465	-		-	-	-	-	bZIP	:	-	0.0901193	0.909881
		Chr01	G01668	-	Ps_131373	722	99.861	-		-	-	-	-	-	:	-	0.0896858	0.910314
		Chr01	G01669	-	Ps_131372	171	100	-		-	-	-	-	bZIP	:	-	0.089437	0.910563
		Chr01	G01670	-	Ps_131371	370	100	-		-	-	-	-	bZIP	:	-	0.0888892	0.911111
		Chr01	G01671	-	Ps_131370	308	94.481	-		-	-	-	-	bZIP	:	-	0.0885214	0.911479
		Chr01	G01672	Yes	Ps_131369	973	94.964	-		-	-	-	-	-	:	-	0.0877938	0.912206
		Chr01	G01673	-	Ps_131368	115	100	-		-	-	-	-	-	:	-	0.0862768	0.913723
		Chr01	G01674	-	Ps_131367	2401	100	-		-	-	-	-	Helix-turn-helix, AraC type	:	-	0.0857249	0.914275
		Chr01	G01675	-	Ps_131366	355	99.718	-		Yes	-	-	-	-	:	-	0.0851172	0.914883
		Chr01	G01676	-	Ps_131364	148	75.676	-		-	-	-	-	-	:	-	0.0849817	0.915018
		Chr01	G01677	-	Ps_131365	367	100	-		-	-	-	-	-	:	-	0.0848271	0.915173
		Chr01	G01678	-	Ps_131364	351	100	-		-	-	-	-	-	:	-	0.0845716	0.915428
		Chr01	G01679	-	Ps_131363	382	100	-		Yes	-	-	-	-	:	-	0.0843199	0.91568
		Chr01	G01680	-	Ps_131362	475	100	-		Yes	-	-	-	-	:	-	0.0828138	0.917186
		Chr01	G01681	-	Ps_131361	428	90.421	-		Yes	-	-	-	-	:	-	0.0822433	0.917757
		Chr01	G01682	-	Ps_131360	264	100	-		Yes	CBM1	-	-	-	:	-	0.081882	0.918118
		Chr01	G01683	-	Ps_156264	215	96.279	-		Yes	-	-	-	-	:	-	0.0816127	0.918387
		Chr01	G01684	-	Ps_131357	208	100	-		-	-	-	-	-	:	-	0.0811	0.9189
		Chr01	G01685	-	Ps_140876	64	93.75	-		-	-	-	-	-	:	-	0.0806409	0.919359
		Chr01	G01686	-	Ps_131355	173	100	-		-	-	-	-	-	:	-	0.0804251	0.919575
		Chr01	G01687	-	Ps_131354	610	100	-		-	-	-	-	-	:	-	0.0799697	0.92003
		Chr01	G01688	-	Ps_131353	246	100	-		-	-	-	-	Homeodomain-like; Myb	:	-	0.0796295	0.92037
		Chr01	G01689	-	Ps_131352	112	98.214	-		-	-	-	-	Homeodomain-like	:	-	0.0793989	0.920601
		Chr01	G01690	-	Ps_131351	240	86.25	-		-	-	-	-	Homeodomain-like; Myb	:	-	0.0791754	0.920825
		Chr01	G01691	-	Ps_131350	126	97.619	-		-	-	-	-	Homeodomain-like; Myb	:	-	0.0788996	0.9211
		Chr01	G01692	-	Ps_131349	402	99.751	-		-	-	-	-	-	:	-	0.0786611	0.921339
		Chr01	G01693	-	Ps_138496	278	79.496	-		-	-	-	-	-	:	-	0.0781662	0.921834
		Chr01	G01694	-	Ps_131345	368	99.185	-		Yes	-	-	-	-	:	-	0.0765758	0.923424
		Chr01	G01695	-	Ps_108544	686	95.481	-		-	-	-	-	-	:	-	0.0761411	0.923859
		Chr01	G01696	-	Ps_131342	1002	100	-		-	-	-	-	-	:	-	0.0756364	0.924364
		Chr01	G01697	-	Ps_131341	417	100	-		-	-	-	-	-	:	-	0.0751831	0.924817
		Chr01	G01698	-	Ps_131340	412	85.922	-		-	-	-	-	-	:	-	0.0749648	0.925035
		Chr01	G01699	-	Ps_156263	528	95.833	-		Yes	-	-	-	-	:	-	0.0744203	0.92558
		Chr01	G01700	-	Ps_156262	246	100	-		-	-	-	-	-	:	-	0.0742435	0.925756
		Chr01	G01701	-	Ps_131337	264	100	-		-	-	-	-	Homeodomain-like; Myb	:	-	0.0741083	0.925892
		Chr01	G01702	-	Ps_142765	201	32.338	-		-	-	-	-	Homeodomain-like; Myb	:	-	0.0735476	0.926452
		Chr01	G01703	-	Ps_156260	156	100	-		-	-	-	-	Homeodomain-like; Myb	:	-	0.0732897	0.92671
		Chr01	G01704	-	Ps_156259	211	77.725	-		-	-	-	-	-	:	-	0.0731575	0.926842
		Chr01	G01705	-	Ps_156259	203	74.877	-		-	-	-	-	-	:	-	0.0728989	0.927101
		Chr01	G01706	-	Ps_108542	1023	94.721	-		Yes	GH31	-	-	-	:	-	0.0725263	0.927474
		Chr01	G01707	-	Ps_127127	414	77.295	-		-	-	-	Yes	-	:	-	0.0720286	0.927971
		Chr01	G01708	-	Ps_108541	193	100	-		-	-	-	-	-	:	-	0.0717338	0.928266
		Chr01	G01709	-	Ps_131331	712	99.86	-		-	-	-	-	-	:	-	0.0714597	0.92854
		Chr01	G01710	Yes	Ps_131330	251	100	-		-	-	-	-	-	:	-	0.0708497	0.92915
		Chr01	G01711	Yes	Ps_132874	1365	93.919	-		-	-	-	-	Zinc finger, CCHC-type	:	-	0.0695897	0.93041
		Chr01	G01712	Yes	Ps_142768	1351	93.412	-		-	-	-	-	Zinc finger, CCHC-type	:	-	0.068497	0.931503
		Chr01	G01713	-	-	-	-	-		-	-	-	-	-	:	-	0.0681345	0.931866
		Chr01	G01714	-	Ps_131326	131	96.947	-		-	-	-	-	-	:	-	0.0673979	0.932602
		Chr01	G01715	-	Ps_139727	117	94.872	-		Yes	-	-	-	-	:	-	0.0672609	0.932739
		Chr01	G01716	-	Ps_108539	276	79.71	-		-	-	-	-	-	:	-	0.0667092	0.933291
		Chr01	G01717	-	Ps_131323	57	98.246	-		-	-	-	-	-	:	-	0.0660985	0.933902
		Chr01	G01718	-	Ps_131322	93	100	-		-	-	-	-	-	:	-	0.0659465	0.934053
		Chr01	G01719	-	Ps_131321	488	100	-		-	-	-	-	-	:	-	0.0652175	0.934782
		Chr01	G01720	Yes	Ps_131320	706	99.858	-		-	-	-	-	-	:	-	0.0646386	0.935361
		Chr01	G01721	-	Ps_131331	597	80.57	-		-	-	-	-	-	:	-	0.0635442	0.936456
		Chr01	G01722	-	Ps_131318	275	82.182	-		Yes	-	-	-	-	:	-	0.0632277	0.936772
		Chr01	G01723	-	Ps_108538	421	100	-		-	-	-	-	-	:	-	0.0630281	0.936972
		Chr01	G01724	-	Ps_131316	247	99.595	-		-	-	-	-	-	:	-	0.0617998	0.9382
		Chr01	G01725	-	Ps_156257	606	92.739	-		-	-	-	-	-	:	-	0.0615706	0.938429
		Chr01	G01726	-	Ps_156256	1970	85.888	-		-	-	-	-	-	:	-	0.0595823	0.940418
		Chr01	G01727	-	Ps_131313	397	100	-		-	-	-	-	Homeodomain-like; Myb	:	-	0.0589673	0.941033
		Chr01	G01728	-	Ps_131312	343	100	-		-	-	-	-	Homeodomain-like; Myb	:	-	0.0584764	0.941524
		Chr01	G01729	-	Ps_131311	1613	99.876	-		-	-	-	-	-	:	-	0.0580235	0.941976
		Chr01	G01730	-	Ps_156254	357	96.078	-		-	-	-	-	-	:	-	0.0575748	0.942425
		Chr01	G01731	-	Ps_145006	306	97.059	-		-	-	-	-	bZIP	:	-	0.0574007	0.942599
		Chr01	G01732	-	Ps_131309	227	100	-		-	-	-	-	-	:	-	0.0571667	0.942833
		Chr01	G01733	-	Ps_131308	243	100	-		-	-	-	-	-	:	-	0.0570321	0.942968
		Chr01	G01734	-	Ps_131307	706	89.66	-		Yes	GH3	-	-	-	:	-	0.0567475	0.943252
		Chr01	G01735	-	Ps_156253	973	84.584	-		Yes	-	-	Yes	-	:	-	0.0560619	0.943938
		Chr01	G01736	-	Ps_108537	244	96.721	-		-	-	-	-	-	:	-	0.055669	0.944331
		Chr01	G01737	-	Ps_131304	6701	97.254	-		-	-	-	-	-	:	-	0.0539819	0.946018
		Chr01	G01738	-	-	-	-	-		-	-	-	-	-	:	-	0.0523925	0.947607
		Chr01	G01739	-	Ps_131303	123	100	-		-	-	-	-	-	:	-	0.0521466	0.947853
		Chr01	G01740	-	Ps_131302	806	100	-		-	-	-	-	-	:	-	0.0518866	0.948113
		Chr01	G01741	-	Ps_131301	2071	100	-		-	-	-	-	-	:	-	0.0512964	0.948704
		Chr01	G01742	-	Ps_131300	616	99.838	-		-	-	-	-	-	:	-	0.0504985	0.949501
		Chr01	G01743	Yes	Ps_131218	1417	90.261	-		-	-	-	-	Zinc finger, CCHC-type	:	-	0.0500103	0.94999
		Chr01	G01744	-	Ps_131298	535	100	-		-	-	-	-	-	:	-	0.0490263	0.950974
		Chr01	G01745	-	Ps_108536	502	90.239	-		-	-	Major Facilitator Superfamily (MFS)	-	-	:	-	0.0485508	0.951449
		Chr01	G01746	-	-	-	-	-		-	-	-	-	-	:	-	0.0483576	0.951642
		Chr01	G01747	-	Ps_131296	741	100	-		-	-	-	-	-	:	-	0.0478504	0.95215
		Chr01	G01748	-	-	-	-	-		-	-	-	-	-	:	-	0.0470275	0.952972
		Chr01	G01749	-	Ps_129167	109	77.064	-		-	-	-	-	Homeodomain-like	:	-	0.0466111	0.953389
		Chr01	G01750	-	Ps_156248	647	92.117	-		Yes	-	-	Yes	-	:	-	0.0460163	0.953984
		Chr01	G01751	-	Ps_131294	303	100	-		-	-	-	-	-	:	-	0.0457263	0.954274
		Chr01	G01752	-	Ps_131293	137	100	-		-	-	-	-	-	:	-	0.0451036	0.954896
		Chr01	G01753	-	Ps_131292	473	100	-		-	-	-	-	-	:	-	0.0448273	0.955173
		Chr01	G01754	-	Ps_142357	498	97.791	-		-	-	-	-	-	:	-	0.0424942	0.957506
		Chr01	G01755	-	Ps_144670	408	73.529	CRN	Ps_CRN011	Yes	-	-	-	-	:	-	0.0422187	0.957781
		Chr01	G01756	-	Ps_145279	137	100	-		-	-	-	-	-	:	-	0.041425	0.958575
		Chr01	G01757	-	Ps_131288	404	99.505	-		-	-	-	-	-	:	-	0.0409167	0.959083
		Chr01	G01758	Yes	Ps_131287	659	100	-		-	-	-	-	-	:	-	0.0393232	0.960677
		Chr01	G01759	-	Ps_131286	404	100	-		-	-	-	-	-	:	-	0.0389736	0.961026
		Chr01	G01760	-	Ps_131285	648	100	-		-	-	-	-	-	:	-	0.0385331	0.961467
		Chr01	G01761	-	Ps_113670	238	100	-		-	-	-	-	-	:	-	0.0382822	0.961718
		Chr01	G01762	-	Ps_156244	1653	79.129	-		-	-	-	-	-	:	-	0.0378267	0.962173
		Chr01	G01763	-	-	-	-	-		-	-	-	-	-	:	-	0.0374047	0.962595
		Chr01	G01764	-	Ps_131636	349	70.774	-		-	-	-	-	-	:	-	0.0372107	0.962789
		Chr01	G01765	Yes	Ps_131280	554	99.097	-		-	-	-	-	-	:	-	0.0365931	0.963407
		Chr01	G01766	Yes	Ps_131278	1330	100	-		-	-	-	-	Zinc finger, CCHC-type	:	-	0.0358437	0.964156
		Chr01	G01767	Yes	Ps_131277	1036	95.27	-		-	-	-	-	Zinc finger, CCHC-type	:	-	0.0353118	0.964688
		Chr01	G01768	-	Ps_131276	153	82.353	-		-	-	-	-	-	:	-	0.0346798	0.96532
		Chr01	G01769	-	Ps_131275	2308	100	-		-	-	-	-	-	:	-	0.0338256	0.966174
		Chr01	G01770	-	Ps_131274	431	100	-		-	-	-	-	-	:	-	0.0330329	0.966967
		Chr01	G01771	-	Ps_156242	336	93.75	-		-	-	-	-	-	:	-	0.0327387	0.967261
		Chr01	G01772	-	Ps_131272	280	100	-		-	-	-	-	Heat shock factor (HSF)-type, DNA-binding; Winged helix repressor DNA-binding	:	-	0.0325605	0.967439
		Chr01	G01773	-	Ps_156241	970	98.866	-		-	-	-	-	-	:	-	0.0319986	0.968001
		Chr01	G01774	-	Ps_156241	414	100	-		-	-	-	-	-	:	-	0.0316395	0.96836
		Chr01	G01775	-	Ps_131270	96	100	-		-	-	-	-	-	:	-	0.0313268	0.968673
		Chr01	G01776	-	Ps_131269	262	100	-		-	-	-	-	-	:	-	0.0311661	0.968834
		Chr01	G01777	-	Ps_156239	301	84.718	-		-	-	-	-	-	:	-	0.030973	0.969027
		Chr01	G01778	Yes	Ps_131267	506	100	-		-	-	-	-	-	:	-	0.0301229	0.969877
		Chr01	G01779	-	Ps_131265	761	100	-		-	-	-	-	-	:	-	0.0287153	0.971285
		Chr01	G01780	-	Ps_131265	396	99.242	-		-	-	-	-	-	:	-	0.0283643	0.971636
		Chr01	G01781	-	Ps_131265	482	100	-		-	-	-	-	-	:	-	0.0281076	0.971892
		Chr01	G01782	-	Ps_131265	372	97.849	-		-	-	-	-	-	:	-	0.0279099	0.97209
		Chr01	G01783	-	Ps_131264	388	95.103	-		-	-	-	-	-	:	-	0.0277344	0.972266
		Chr01	G01784	-	Ps_131261	562	99.288	-		-	-	-	-	-	:	-	0.0274981	0.972502
		Chr01	G01785	-	Ps_131262	448	99.554	-		-	-	-	-	-	:	-	0.0271904	0.97281
		Chr01	G01786	-	Ps_131262	448	99.554	-		-	-	-	-	-	:	-	0.026883	0.973117
		Chr01	G01787	-	Ps_131261	562	99.288	-		-	-	-	-	-	:	-	0.026578	0.973422
		Chr01	G01788	-	Ps_131260	374	100	-		-	-	-	-	-	:	-	0.0263549	0.973645
		Chr01	G01789	-	Ps_131259	750	96.4	-		-	-	-	-	-	:	-	0.0260827	0.973917
		Chr01	G01790	-	Ps_131258	248	99.597	-		-	-	-	-	-	:	-	0.0257968	0.974203
		Chr01	G01791	-	Ps_156233	166	99.398	-		-	-	-	-	-	:	-	0.0255714	0.974429
		Chr01	G01792	-	Ps_131255	448	100	-		-	-	-	-	-	:	-	0.0247973	0.975203
		Chr01	G01793	-	-	-	-	-		-	-	-	-	-	:	-	0.0244945	0.975506
		Chr01	G01794	-	Ps_131254	364	99.725	-		-	-	-	-	bHLH	:	-	0.0243038	0.975696
		Chr01	G01795	-	Ps_131253	331	92.749	-		-	-	-	-	-	:	-	0.0238029	0.976197
		Chr01	G01796	-	Ps_131252	516	99.806	-		-	-	-	-	-	:	-	0.0232393	0.976761
		Chr01	G01797	Yes	Ps_137752	1176	93.367	-		-	-	-	-	Zinc finger, CCHC-type	:	-	0.0227225	0.977278
		Chr01	G01798	-	Ps_131249	626	99.681	-		-	-	-	Yes	-	:	-	0.0219647	0.978035
		Chr01	G01799	-	Ps_131249	438	92.922	-		-	-	-	Yes	-	:	-	0.0214789	0.978521
		Chr01	G01800	-	Ps_131249	626	96.166	-		-	-	-	Yes	-	:	-	0.0211262	0.978874
		Chr01	G01801	-	Ps_108533	208	100	elicitin		Yes	-	-	-	-	:	-	0.0207551	0.979245
		Chr01	G01802	-	Ps_131246	839	100	-		-	-	-	-	-	:	-	0.020342	0.979658
		Chr01	G01803	-	Ps_113641	328	100	-		-	-	-	-	-	:	-	0.0198302	0.98017
		Chr01	G01804	-	Ps_131244	368	98.913	-		-	-	-	-	-	:	-	0.0188156	0.981184
		Chr01	G01805	-	Ps_131243	686	81.05	-		-	-	-	-	-	:	-	0.0182866	0.981713
		Chr01	G01806	-	Ps_131242	409	92.91	-		-	-	-	-	-	:	-	0.0178139	0.982186
		Chr01	G01807	-	Ps_131240	705	99.574	-		-	-	-	-	-	:	-	0.0165172	0.983483
		Chr01	G01808	Yes	Ps_130454	482	90.041	-		-	-	-	-	-	:	-	0.0162346	0.983765
		Chr01	G01809	-	Ps_131238	999	98.799	-		-	-	-	-	-	:	-	0.0158878	0.984112
		Chr01	G01810	-	Ps_131237	635	100	-		-	-	-	-	-	:	-	0.0151977	0.984802
		Chr01	G01811	-	Ps_131236	614	98.208	-		-	-	-	-	-	:	-	0.0148361	0.985164
		Chr01	G01812	-	Ps_131234	171	100	-		-	-	-	-	-	:	-	0.0141981	0.985802
		Chr01	G01813	-	Ps_134036	369	50.136	-		-	-	-	-	-	:	-	0.0140127	0.985987
		Chr01	G01814	-	Ps_140396	752	80.851	-		-	-	-	-	Zinc finger, CCHC-type	:	-	0.0133901	0.98661
		Chr01	G01815	Yes	Ps_143043	1274	73.391	-		-	-	-	-	-	:	-	0.0127615	0.987238
		Chr01	G01816	-	Ps_127130	796	85.678	-		-	-	-	-	-	:	-	0.012256	0.987744
		Chr01	G01817	-	Ps_138413	192	94.792	-		-	-	-	-	-	:	-	0.0117147	0.988285
		Chr01	G01818	-	Ps_131232	917	97.165	-		-	-	-	-	-	:	-	0.0114534	0.988547
		Chr01	G01819	Yes	Ps_131231	468	99.359	-		-	-	-	-	-	:	-	0.0110809	0.988919
		Chr01	G01820	Yes	Ps_142197	710	92.535	-		-	-	-	-	-	:	-	0.0107512	0.989249
		Chr01	G01821	-	Ps_131230	719	100	-		-	-	-	-	-	:	-	0.0104232	0.989577
		Chr01	G01822	Yes	Ps_136229	1351	94.597	-		-	-	-	-	Zinc finger, CCHC-type	:	-	0.00989156	0.990108
		Chr01	G01823	Yes	Ps_132874	1365	95.165	-		-	-	-	-	Zinc finger, CCHC-type	:	-	0.00917453	0.990825
		Chr01	G01824	Yes	Ps_144686	260	96.923	-		-	-	-	-	Zinc finger, CCHC-type	:	-	0.0086691	0.991331
		Chr01	G01825	Yes	Ps_136229	1258	93.641	-		-	-	-	-	Zinc finger, CCHC-type	:	-	0.00822269	0.991777
		Chr01	G01826	Yes	Ps_142768	1350	96.074	-		-	-	-	-	Zinc finger, CCHC-type	:	-	0.00728983	0.99271
		Chr01	G01827	Yes	Ps_140375	367	72.752	-		-	-	-	-	-	:	-	0.00605144	0.993949
		Chr01	G01828	Yes	Ps_140375	367	72.752	-		-	-	-	-	-	:	-	0.00542064	0.994579
		Chr01	G01829	Yes	Ps_140375	367	72.48	-		-	-	-	-	-	:	-	0.00478652	0.995213
		Chr01	G01830	Yes	Ps_132874	1340	97.612	-		-	-	-	-	Zinc finger, CCHC-type	:	-	0.00382566	0.996174
		Chr01	G01831	Yes	Ps_132874	1365	99.634	-		-	-	-	-	Zinc finger, CCHC-type	:	-	0.0025492	0.997451
		Chr01	G01832	Yes	Ps_132874	1131	99.381	-		-	-	-	-	Zinc finger, CCHC-type	:	-	0.0016686	0.998331
		Chr01	G01833	Yes	Ps_144634	946	98.203	-		-	-	-	-	Zinc finger, CCHC-type	:	-	0.00121132	0.998789
		Chr01	G01834	Yes	Ps_132874	1365	99.56	-		-	-	-	-	Zinc finger, CCHC-type	:	-	0.000708142	0.999292
		Chr01	G01835	Yes	Ps_143657	322	98.758	-		-	-	-	-	-	:	-	0.000325151	0.999675
		Chr01	G01836	Yes	Ps_145491	253	99.605	-		-	-	-	-	-	:	-	0.000124966	0.999875
		Chr01	G01837	Yes	Ps_136229	1319	93.177	-		-	-	-	-	Zinc finger, CCHC-type	:	-	0.000384174	0.999616
		Chr01	G01838	Yes	Ps_132874	1365	99.56	-		-	-	-	-	Zinc finger, CCHC-type	:	-	0.00192956	0.99807
		Chr01	G01839	Yes	Ps_132874	1365	99.414	-		-	-	-	-	Zinc finger, CCHC-type	:	-	0.00304153	0.996958
		Chr01	G01840	Yes	Ps_132874	1365	99.634	-		-	-	-	-	Zinc finger, CCHC-type	:	-	0.00414833	0.995852
		Chr01	G01841	Yes	Ps_142768	1351	98.668	-		-	-	-	-	Zinc finger, CCHC-type	:	-	0.00520797	0.994792
		Chr01	G01842	Yes	Ps_142768	1351	91.71	-		-	-	-	-	Zinc finger, CCHC-type	:	-	0.00623305	0.993767
		Chr01	G01843	Yes	Ps_142768	1351	95.485	-		-	-	-	-	Zinc finger, CCHC-type	:	-	0.00778775	0.992212
		Chr01	G01844	-	Ps_144627	574	89.024	-		-	-	-	-	-	:	-	0.00868519	0.991315
		Chr01	G01845	Yes	Ps_132874	1340	99.328	-		-	-	-	-	Zinc finger, CCHC-type	:	-	0.00971751	0.990282
		Chr01	G01846	Yes	Ps_142768	1351	98.446	-		-	-	-	-	Zinc finger, CCHC-type	:	-	0.0113626	0.988637
		Chr01	G01847	Yes	Ps_142768	1345	98.439	-		-	-	-	-	Zinc finger, CCHC-type	:	-	0.0127917	0.987208
		Chr01	G01848	Yes	Ps_142768	1351	96.743	-		-	-	-	-	Zinc finger, CCHC-type	:	-	0.0140961	0.985904
		Chr01	G01849	Yes	Ps_142768	1351	98.446	-		-	-	-	-	Zinc finger, CCHC-type	:	-	0.0160356	0.983964
		Chr01	G01850	-	Ps_144534	999	96.496	-		-	-	-	-	-	:	-	0.017991	0.982009
		Chr01	G01851	Yes	Ps_139310	1014	86.982	-		-	-	-	-	-	:	-	0.0189789	0.981021
		Chr01	G01852	-	Ps_140160	184	91.848	-		-	-	-	-	-	:	-	0.019731	0.980269
		Chr01	G01853	Yes	Ps_136258	808	88.985	-		-	-	-	-	-	:	-	0.0206577	0.979342
		Chr01	G01854	-	Ps_143916	1385	75.74	-		-	-	-	-	-	:	-	0.0225599	0.97744
		Chr01	G01855	Yes	Ps_138910	1026	78.85	-		-	-	-	-	-	:	-	0.0249347	0.975065
		Chr01	G01856	Yes	Ps_134014	1168	83.647	-		-	-	-	-	-	:	-	0.0265645	0.973436
		Chr01	G01857	-	Ps_143301	980	73.469	-		-	-	-	-	-	:	-	0.0275792	0.972421
		Chr01	G01858	-	Ps_134468	414	100	-		-	-	-	-	-	:	-	0.0286182	0.971382
		Chr01	G01859	-	Ps_144645	147	78.231	-		-	-	-	-	-	:	-	0.0288909	0.971109
		Chr01	G01860	-	Ps_108791	528	100	-		Yes	-	-	-	-	:	-	0.0294991	0.970501
		Chr01	G01861	-	Ps_134471	231	100	-		-	-	-	-	-	:	-	0.0298889	0.970111
		Chr01	G01862	-	Ps_134472	220	100	-		-	-	-	-	-	:	-	0.03061	0.96939
		Chr01	G01863	-	-	-	-	-		-	-	-	-	-	:	-	0.0308644	0.969136
		Chr01	G01864	-	-	-	-	-		-	-	-	-	-	:	-	0.0310682	0.968932
		Chr01	G01865	-	Ps_134474	4214	99.976	-		-	-	-	-	-	:	-	0.0328385	0.967162
		Chr01	G01866	-	Ps_134475	549	100	-		-	-	-	-	-	:	-	0.0346917	0.965308
		Chr01	G01867	-	Ps_132686	313	51.118	-		-	-	-	-	-	:	-	0.0350331	0.964967
		Chr01	G01868	-	Ps_156964	398	100	-		-	-	-	-	-	:	-	0.035454	0.964546
		Chr01	G01869	-	Ps_134477	141	99.291	-		-	-	-	-	-	:	-	0.035838	0.964162
		Chr01	G01870	-	Ps_134478	293	100	-		-	-	-	-	-	:	-	0.0361183	0.963882
		Chr01	G01871	-	Ps_134479	427	100	-		-	-	-	-	-	:	-	0.0364252	0.963575
		Chr01	G01872	-	Ps_134480	721	97.226	-		-	-	-	-	-	:	-	0.0371339	0.962866
		Chr01	G01873	-	Ps_134481	776	100	-		-	-	-	-	-	:	-	0.0380306	0.961969
		Chr01	G01874	-	Ps_134482	338	100	-		-	-	-	-	-	:	-	0.0385978	0.961402
		Chr01	G01875	-	Ps_134483	443	100	-		-	-	-	-	-	:	-	0.0388789	0.961121
		Chr01	G01876	-	Ps_134485	476	99.79	-		-	-	-	-	-	:	-	0.0399841	0.960016
		Chr01	G01877	-	Ps_134485	999	90.19	-		-	-	-	-	-	:	-	0.0407164	0.959284
		Chr01	G01878	-	Ps_108792	428	100	-		-	-	-	-	-	:	-	0.0414825	0.958517
		Chr01	G01879	-	Ps_134487	369	100	-		-	-	-	-	-	:	-	0.0418286	0.958171
		Chr01	G01880	-	Ps_134488	561	100	-		-	-	-	Yes	-	:	-	0.0425125	0.957488
		Chr01	G01881	-	Ps_134489	600	100	-		-	-	-	-	-	:	-	0.0430862	0.956914
		Chr01	G01882	-	Ps_134490	464	100	-		-	-	-	-	-	:	-	0.0434406	0.956559
		Chr01	G01883	-	Ps_134491	297	90.909	-		-	-	-	Yes	-	:	-	0.0438667	0.956133
		Chr01	G01884	-	Ps_134491	298	96.309	-		-	-	-	Yes	-	:	-	0.0442347	0.955765
		Chr01	G01885	-	Ps_156971	343	100	-		-	-	-	-	-	:	-	0.0446494	0.955351
		Chr01	G01886	-	Ps_134493	245	99.592	-		-	-	-	-	-	:	-	0.0449647	0.955035
		Chr01	G01887	-	Ps_156973	214	94.86	-		-	-	-	-	-	:	-	0.0452176	0.954782
		Chr01	G01888	-	Ps_134495	215	100	-		-	-	-	-	-	:	-	0.0458729	0.954127
		Chr01	G01889	-	Ps_134496	704	99.858	-		-	-	-	-	-	:	-	0.0462195	0.95378
		Chr01	G01890	-	Ps_156993	309	86.084	-		-	-	Drug/Metabolite Transporter (DMT) Superfamily	-	-	:	-	0.046749	0.953251
		Chr01	G01891	-	Ps_134498	156	100	-		Yes	-	-	-	-	:	-	0.0470476	0.952952
		Chr01	G01892	-	Ps_134499	654	100	-		-	-	-	-	-	:	-	0.048549	0.951451
		Chr01	G01893	-	Ps_134500	753	100	-		-	-	-	-	-	:	-	0.0490425	0.950958
		Chr01	G01894	-	Ps_156974	303	89.769	-		-	-	-	-	-	:	-	0.0494321	0.950568
		Chr01	G01895	-	Ps_156974	1049	94.185	-		-	-	-	-	-	:	-	0.0499324	0.950068
		Chr01	G01896	-	Ps_156975	179	100	-		-	-	-	-	-	:	-	0.050389	0.949611
		Chr01	G01897	-	Ps_134504	133	100	-		-	-	-	-	-	:	-	0.0505345	0.949465
		Chr01	G01898	-	Ps_134505	4641	99.483	-		-	-	-	-	-	:	-	0.0525725	0.947428
		Chr01	G01899	-	Ps_141227	75	97.333	-		-	-	-	-	-	:	-	0.0548131	0.945187
		Chr01	G01900	-	Ps_134506	466	95.923	-		-	-	-	-	-	:	-	0.0564992	0.943501
		Chr01	G01901	Yes	Ps_138008	1019	90.972	-		-	-	-	-	-	:	-	0.0570191	0.942981
		Chr01	G01902	Yes	Ps_133861	144	25	-		-	-	-	-	-	:	-	0.058806	0.941194
		Chr01	G01903	-	Ps_134508	984	100	-		-	-	-	-	-	:	-	0.059616	0.940384
		Chr01	G01904	-	Ps_134509	466	100	-		-	-	-	-	-	:	-	0.0609606	0.939039
		Chr01	G01905	-	Ps_156976	358	96.369	-		-	-	-	-	-	:	-	0.0614743	0.938526
		Chr01	G01906	-	Ps_134511	988	100	-		-	-	-	-	-	:	-	0.0621818	0.937818
		Chr01	G01907	-	Ps_134512	229	87.336	-		-	-	-	-	-	:	-	0.0639878	0.936012
		Chr01	G01908	-	Ps_145581	418	78.947	-		-	-	-	-	-	:	-	0.064943	0.935057
		Chr01	G01909	Yes	Ps_144842	795	81.258	-		-	-	-	-	Nucleic acid-binding, OB-fold; Zinc finger, CCHC-type	:	-	0.0656491	0.934351
		Chr01	G01910	Yes	Ps_134516	935	93.69	-		-	-	-	-	-	:	-	0.0675882	0.932412
		Chr01	G01911	-	Ps_134517	414	99.758	-		-	-	-	-	-	:	-	0.0681235	0.931876
		Chr01	G01912	-	Ps_134518	167	100	-		-	-	-	-	-	:	-	0.0690277	0.930972
		Chr01	G01913	Yes	Ps_134519	345	99.42	-		-	-	-	-	-	:	-	0.0696631	0.930337
		Chr01	G01914	-	Ps_108794	235	97.872	-		-	-	-	-	-	:	-	0.0707604	0.92924
		Chr01	G01915	-	Ps_134522	1260	98.81	-		-	-	-	-	-	:	-	0.0718048	0.928195
		Chr01	G01916	-	Ps_134522	1558	96.727	-		-	-	-	-	-	:	-	0.0732891	0.926711
		Chr01	G01917	-	Ps_134523	909	100	-		-	-	-	-	-	:	-	0.0742898	0.92571
		Chr01	G01918	-	Ps_134525	854	100	-		-	-	-	-	-	:	-	0.0750298	0.92497
		Chr01	G01919	-	Ps_134526	384	100	-		-	-	-	-	-	:	-	0.0758423	0.924158
		Chr01	G01920	-	Ps_134527	469	97.015	-		-	-	-	-	-	:	-	0.0762219	0.923778
		Chr01	G01921	-	Ps_108796	241	93.361	-		-	-	-	-	-	:	-	0.0765261	0.923474
		Chr01	G01922	-	Ps_134529	535	100	-		-	-	-	-	-	:	-	0.0768331	0.923167
		Chr01	G01923	-	Ps_134530	335	97.015	-		-	-	-	-	-	:	-	0.0773919	0.922608
		Chr01	G01924	-	Ps_134531	1036	100	-		-	-	-	-	Nucleic acid-binding, OB-fold	:	-	0.0778596	0.92214
		Chr01	G01925	-	Ps_134532	1859	100	-		-	-	-	-	-	:	-	0.078817	0.921183
		Chr01	G01926	-	Ps_134533	198	100	-		-	-	-	-	-	:	-	0.0795952	0.920405
		Chr01	G01927	-	Ps_134534	720	100	-		-	-	-	-	-	:	-	0.0800472	0.919953
		Chr01	G01928	-	Ps_156979	244	93.033	-		-	-	-	-	-	:	-	0.080443	0.919557
		Chr01	G01929	-	Ps_156979	753	96.813	-		-	-	-	-	-	:	-	0.0808774	0.919123
		Chr01	G01930	-	Ps_156980	772	95.725	-		-	-	-	-	-	:	-	0.0816285	0.918372
		Chr01	G01931	-	Ps_156982	200	100	-		-	-	-	-	-	:	-	0.0824615	0.917539
		Chr01	G01932	-	Ps_134539	895	99.777	-		-	-	-	-	-	:	-	0.0832334	0.916767
		Chr01	G01933	-	Ps_134540	567	89.418	-		-	-	-	-	-	:	-	0.0838383	0.916162
		Chr01	G01934	-	Ps_134541	1312	89.863	-		-	-	-	-	-	:	-	0.0847491	0.915251
		Chr01	G01935	-	Ps_134542	1283	97.818	-		-	-	-	-	-	:	-	0.0867801	0.91322
		Chr01	G01936	-	Ps_134543	696	100	-		-	-	-	-	-	:	-	0.0881527	0.911847
		Chr01	G01937	-	Ps_134544	283	100	-		-	-	-	-	-	:	-	0.0889225	0.911077
		Chr01	G01938	-	Ps_134545	162	100	-		-	-	-	-	-	:	-	0.0893086	0.910691
		Chr01	G01939	-	Ps_134546	195	100	-		-	-	-	-	Homeodomain-like	:	-	0.0896804	0.91032
		Chr01	G01940	-	Ps_134547	430	100	-		-	-	Dicarboxylate/Amino Acid:Cation (Na+ or H+) Symporter (DAACS) Family	-	-	:	-	0.0899718	0.910028
		Chr01	G01941	-	Ps_134548	1375	99.927	-		-	-	-	-	-	:	-	0.0907014	0.909299
		Chr01	G01942	-	Ps_134548	336	93.155	-		-	-	-	-	-	:	-	0.091379	0.908621
		Chr01	G01943	-	-	-	-	-		-	-	-	-	-	:	-	0.091865	0.908135
		Chr01	G01944	-	Ps_134549	238	99.58	-		-	-	-	-	-	:	-	0.0924266	0.907573
		Chr01	G01945	-	Ps_134550	528	92.235	-		-	-	-	Yes	-	:	-	0.0928958	0.907104
		Chr01	G01946	-	Ps_134551	882	100	-		-	-	-	-	-	:	-	0.0935426	0.906457
		Chr01	G01947	-	Ps_156986	385	97.922	-		-	-	-	-	-	:	-	0.0941115	0.905889
		Chr01	G01948	-	Ps_134553	711	85.232	-		-	-	-	-	-	:	-	0.0945956	0.905404
		Chr01	G01949	-	Ps_134554	716	99.86	-		-	-	-	-	Transcription factor jumonji	:	-	0.0952069	0.904793
		Chr01	G01950	-	Ps_134555	1405	96.726	-		-	-	-	-	-	:	-	0.0959614	0.904039
		Chr01	G01951	-	Ps_134556	460	99.783	-		-	-	-	-	-	:	-	0.0966861	0.903314
		Chr01	G01952	-	Ps_134557	492	87.398	-		Yes	-	-	-	-	:	-	0.097303	0.902697
		Chr01	G01953	-	Ps_134559	1517	99.341	-		-	-	-	-	-	:	-	0.0981187	0.901881
		Chr01	G01954	-	Ps_134560	419	99.523	-		-	-	-	Yes	-	:	-	0.0990308	0.900969
		Chr01	G01955	-	Ps_134561	553	99.638	-		-	-	Amino Acid/Auxin Permease (AAAP) Family	-	-	:	-	0.0995114	0.900489
		Chr01	G01956	-	Ps_134562	308	100	-		-	-	-	Yes	-	:	-	0.0998714	0.900129
		Chr01	G01957	-	Ps_134563	690	84.783	-		-	-	-	-	-	:	-	0.100319	0.899681
		Chr01	G01958	-	Ps_134564	608	100	-		-	-	-	-	-	:	-	0.100898	0.899102
		Chr01	G01959	-	Ps_134565	612	100	-		-	-	-	-	-	:	-	0.101384	0.898616
		Chr01	G01960	-	Ps_134566	535	100	-		-	-	Amino Acid/Auxin Permease (AAAP) Family	-	-	:	-	0.101763	0.898237
		Chr01	G01961	-	Ps_134567	493	99.797	-		Yes	-	-	Yes	-	:	-	0.10216	0.89784
		Chr01	G01962	-	Ps_156993	687	93.159	-		-	-	Drug/Metabolite Transporter (DMT) Superfamily	-	-	:	-	0.102924	0.897076
		Chr01	G01963	-	Ps_134569	772	100	-		-	-	-	-	-	:	-	0.103775	0.896225
		Chr01	G01964	-	Ps_134570	613	100	-		-	-	-	-	-	:	-	0.104422	0.895578
		Chr01	G01965	-	Ps_134571	808	100	-		-	-	-	-	-	:	-	0.10531	0.89469
		Chr01	G01966	-	Ps_156997	356	100	-		-	-	-	-	-	:	-	0.105702	0.894298
		Chr01	G01967	-	Ps_134573	268	99.254	-		-	-	-	-	-	:	-	0.106161	0.893839
		Chr01	G01968	-	Ps_134574	2502	98.161	-		-	-	-	-	-	:	-	0.107274	0.892726
		Chr01	G01969	Yes	Ps_134575	1759	94.372	-		-	-	-	-	-	:	-	0.109711	0.890289
		Chr01	G01970	-	Ps_134606	972	93.107	-		-	-	-	-	-	:	-	0.111037	0.888963
		Chr01	G01971	-	Ps_134607	613	96.411	-		-	-	-	-	-	:	-	0.114546	0.885454
		Chr01	G01972	-	Ps_134608	562	98.399	-		-	-	-	-	-	:	-	0.115155	0.884845
		Chr01	G01973	-	Ps_134578	754	98.408	-		-	-	-	-	-	:	-	0.116119	0.883881
		Chr01	G01974	-	Ps_134578	754	99.735	-		-	-	-	-	-	:	-	0.117153	0.882847
		Chr01	G01975	-	Ps_134579	808	99.876	-		-	-	-	-	-	:	-	0.118235	0.881765
		Chr01	G01976	-	Ps_134580	1186	92.749	-		-	-	-	-	-	:	-	0.118972	0.881028
		Chr01	G01977	-	Ps_134579	840	66.667	-		-	-	-	-	-	:	-	0.119725	0.880275
		Chr01	G01978	-	Ps_134578	689	94.34	-		-	-	-	-	-	:	-	0.120405	0.879595
		Chr01	G01979	-	Ps_134584	383	93.473	CRN	Ps_CRN012	Yes	-	-	-	-	:	-	0.12423	0.87577
		Chr01	G01980	-	Ps_134585	425	86.824	-		-	-	-	-	-	:	-	0.126155	0.873845
		Chr01	G01981	-	Ps_156999	126	100	-		-	-	-	-	-	:	-	0.1268	0.8732
		Chr01	G01982	-	Ps_157001	123	100	-		-	-	-	-	-	:	-	0.127005	0.872995
		Chr01	G01983	-	Ps_134587	125	100	-		-	-	-	-	-	:	-	0.127346	0.872654
		Chr01	G01984	-	Ps_134587	134	97.015	-		-	-	-	-	-	:	-	0.12749	0.87251
		Chr01	G01985	-	Ps_157005	354	100	-		-	-	-	-	-	:	-	0.127764	0.872236
		Chr01	G01986	-	Ps_134590	139	100	-		-	-	-	-	-	:	-	0.128027	0.871973
		Chr01	G01987	-	Ps_116260	740	97.297	-		-	GT66	-	-	-	:	-	0.128384	0.871616
		Chr01	G01988	-	Ps_132270	267	53.184	-		-	-	-	Yes	-	:	-	0.128844	0.871156
		Chr01	G01989	-	Ps_134593	761	100	-		-	-	-	-	-	:	-	0.129579	0.870421
		Chr01	G01990	-	Ps_134593	626	97.764	-		-	-	-	-	-	:	-	0.130121	0.869879
		Chr01	G01991	-	Ps_116268	558	100	-		-	GH5	-	-	-	:	-	0.130625	0.869375
		Chr01	G01992	-	Ps_134595	81	100	-		-	-	-	-	-	:	-	0.131608	0.868392
		Chr01	G01993	-	-	-	-	-		-	-	-	-	-	:	-	0.132138	0.867862
		Chr01	G01994	-	-	-	-	-		-	-	-	-	-	:	-	0.132474	0.867526
		Chr01	G01995	-	Ps_134596	353	92.068	-		-	-	-	-	-	:	-	0.132671	0.867329
		Chr01	G01996	-	Ps_134597	159	82.39	-		-	-	-	-	-	:	-	0.133218	0.866782
		Chr01	G01997	-	Ps_134598	433	100	-		-	-	-	-	-	:	-	0.133601	0.866399
		Chr01	G01998	-	Ps_134599	1082	100	-		-	-	-	Yes	-	:	-	0.134114	0.865886
[truncated: 18,154 more rows]
