# Supplementary material for: Complete telomere-to-telomere genomes uncover virulence evolution conferred by chromosome fusion in oomycete plant pathogens
Source: Nat Commun. 2024 May 30;15:4624. doi: 10.1038/s41467-024-49061-y (PMC11139960; doi:10.1038/s41467-024-49061-y)
Supplement: Supplementary file 7 — Supplementary Data 4 [file 41467_2024_49061_MOESM7_ESM.xlsx]

## Sheet: Supplementary Data 4
	Supplementary Data 4. Genes in flexible regions between P. sojae 2023 and ancestral genome (A0)
	Chr ID	Gene ID	Ancestor (A0)	Interproscanv5		Transposonsrelated	MY	IF6h	IF12h	IF24h	IF48h
	Chr01	G00001	-	Reverse transcriptase (RNA-dependent DNA polymerase)	:	Yes	0	0	0	0	0
	Chr01	G00002	G00002	Taurine catabolism dioxygenase TauD, TfdA family	:	-	0	0	0	0	0.435605
	Chr01	G00003	G00003	POT family	:	-	0.124371	0.134252	0.255436	0.447724	0.186
	Chr01	G00004	G00004	POT family	:	-	0.0139625	0	0	0.002154	0
	Chr01	G00005	G00005	Taurine catabolism dioxygenase TauD, TfdA family	:	-	0	0	0	0	0
	Chr01	G00006	G00006	POT family	:	-	0	0.0172015	0	0	0.0112645
	Chr01	G00007	G00007	Taurine catabolism dioxygenase TauD, TfdA family	:	-	0	0	0	0.0209665	0
	Chr01	G00008	G00008	POT family	:	-	0.07359	0	0.157634	0.11844	0.0855315
	Chr01	G00009	-	Putative auto-transporter adhesin, head GIN domain	:	-	147.983	132.35	125.294	100.212	81.177
	Chr01	G00010	G00010	Myb-like DNA-binding domain	:	-	157.648	190.071	174.441	78.6347	90.46
	Chr01	G00011	G00011	-	:	-	32.059	25.6107	29.2818	38.1	28.0144
	Chr01	G00012	-	Protein tyrosine and serine/threonine kinase	:	-	26.7211	28.5019	42.2266	31.605	32.4339
	Chr01	G00013	G00013	CAP-Gly domain	:	-	606.992	191.15	142.926	109.898	96.1246
	Chr01	G00014	G00014	DUSP domain	:	-	16.7826	9.0211	9.82849	13.3749	8.89423
	Chr01	G00015	G00015	Endonuclease/Exonuclease/phosphatase family	:	-	21.9367	29.1008	44.1221	41.2658	16.3953
	Chr01	G00016	-	-	:	-	0.942184	1.48077	1.21301	0.90697	0.1888
	Chr01	G00017	-	-	:	-	0.0186745	0	0	0	0
	Chr01	G00018	-	-	:	-	0	0	0	0	0
	Chr01	G00019	-	Reverse transcriptase-like	:	Yes	0	0	0	0	0
	Chr01	G00020	G00020	-	:	-	0	0	0	0	0
	Chr01	G00021	-	-	:	-	2.33311	1.00664	0.825329	0.584426	1.08738
	Chr01	G00022	-	EF hand	:	-	46.4465	23.4497	20.6823	21.7142	20.2443
	Chr01	G00023	G00023	-	:	-	6.09009	8.42974	7.09345	8.14201	12.9429
	Chr01	G00024	G00024	-	:	-	4.36874	6.38557	5.84897	6.32477	9.37748
	Chr01	G00025	G00025	Dimerisation domain of Zinc Transporter	:	-	83.6569	45.0755	58.6021	80.8979	84.0397
	Chr01	G00026	-	-	:	-	0.790742	0.249357	0.933567	0.235409	0.838444
	Chr01	G00027	-	Integrase zinc binding domain	:	Yes	0	0.0225905	0.121931	0.0474015	0
	Chr01	G00028	-	MYND finger	:	-	0	0.026149	0	0	0
	Chr01	G00029	-	MYND finger	:	-	75.6785	72.5252	68.6651	100.224	82.6828
	Chr01	G00030	G00030	-	:	-	7.94223	8.4254	11.895	6.79435	13.3751
	Chr01	G00031	G00031	Clathrin adaptor complex small chain	:	-	129.476	127.675	96.0859	86.3664	83.8308
	Chr01	G00032	G00032	Protein kinase domain	:	-	12.082	12.4282	20.5631	24.3883	25.1199
	Chr01	G00033	G00033	-	:	-	4.81713	6.024	8.08247	5.76258	3.24034
	Chr01	G00034	G00034	tRNA synthetases class I (E and Q), catalytic domain	:	-	283.191	119.911	81.581	71.149	57.5242
	Chr01	G00035	G00035	Glycosyl hydrolases family 43	:	-	4.10163	3.15357	6.32849	1.79805	3.6532
	Chr01	G00036	G00036	Chromo (CHRromatin Organisation MOdifier) domain	:	-	5.85992	11.4124	15.2544	11.571	11.6507
	Chr01	G00037	G00037	Actin	:	-	7.93177	10.627	12.019	9.15856	8.0616
	Chr01	G00038	G00038	-	:	-	1.9707	3.02363	3.43035	1.60569	2.45264
	Chr01	G00039	G00039	Clathrin adaptor complex small chain	:	-	24.9213	30.4832	21.1358	7.56401	13.4368
	Chr01	G00040	G00040	Anaphase-promoting complex subunit 4 WD40 domain	:	-	24.9021	25.2019	10.8601	2.75348	4.48981
	Chr01	G00041	G00041	Magnesium transporter NIPA	:	-	58.2578	43.5777	52.4042	46.8827	44.404
	Chr01	G00042	G00042	PH domain	:	-	0.459437	0.492306	0.124924	0.259255	0.271587
	Chr01	G00043	-	Protein of unknown function (DUF563)	:	-	0.10873	0.162053	0.124266	0	0.043393
	Chr01	G00044	-	Putative auto-transporter adhesin, head GIN domain	:	-	9.04798	29.1774	38.4052	25.8576	32.3777
	Chr01	G00045	G00045	Putative auto-transporter adhesin, head GIN domain	:	-	5.98744	7.04006	14.2006	10.5002	9.41765
	Chr01	G00046	G00046	Protein of unknown function (DUF563)	:	-	35.29	5.6441	6.80971	1.84072	1.09842
	Chr01	G00047	G00047	Protein of unknown function (DUF563)	:	-	25.2109	31.0242	30.7379	42.7982	49.8955
	Chr01	G00048	G00048	-	:	-	13.0805	7.45308	14.1837	15.336	23.2189
	Chr01	G00049	G00049	NmrA-like family	:	-	0	0	0	0	0
	Chr01	G00050	-	NmrA-like family	:	-	0.0105715	0	0	0	0
	Chr01	G00051	-	NmrA-like family	:	-	0.0200035	0	0	0	0
	Chr01	G00052	-	NmrA-like family	:	-	0.018289	0	0	0	0.0710825
	Chr01	G00053	G00053	-	:	-	364.729	314.482	300.449	227.703	306.223
	Chr01	G00054	G00054	HD domain	:	-	8.32739	7.2036	10.4381	7.21612	10.3751
	Chr01	G00055	-	Protein of unknown function (DUF563)	:	-	1.27162	3.91977	3.0688	1.95299	2.03679
	Chr01	G00056	G00056	Acetyltransferase (GNAT) domain	:	-	2.24231	2.57711	1.7922	1.81531	0.780331
	Chr01	G00057	-	-	:	-	8.11058	13.6196	7.79206	9.91402	16.95
	Chr01	G00058	G00058	Dihydrodipicolinate synthetase family	:	-	0	0	0	0	0.481781
	Chr01	G00059	-	Dihydrodipicolinate synthetase family	:	-	0	0	0	0	0.000739
	Chr01	G00060	-	-	:	-	0	0	0	0	0
	Chr01	G00061	G00061	Sugar efflux transporter for intercellular exchange	:	-	0.065765	0	0	0.151314	0.184213
	Chr01	G00062	G00062	Acetyltransferase (GNAT) domain	:	-	0.296171	0.0897435	0.144284	0	0.105351
	Chr01	G00063	-	5'-nucleotidase, C-terminal domain	:	-	0.489111	0.157221	0.460915	0	0
	Chr01	G00064	-	-	:	-	0	0	0	0.668318	0
	Chr01	G00065	-	-	:	-	0.303775	0.354899	0.068381	0.102937	0.484293
	Chr01	G00066	-	Transposase IS4	:	Yes	3.47995	1.04675	2.09283	5.11829	4.22502
	Chr01	G00067	-	Domain of unknown function (DUF1729)	:	-	0.0116955	0.0274285	0	0	0
	Chr01	G00068	-	RXLR phytopathogen effector protein, Avirulence activity	:	-	0.436847	0.453143	10.1961	10.8475	1.84062
	Chr01	G00069	-	RXLR phytopathogen effector protein, Avirulence activity	:	-	0.217038	0.0455865	0	0.126723	0.0408475
	Chr01	G00070	G00070	START domain	:	-	26.099	91.6194	247.358	286.704	101.819
	Chr01	G00071	G00071	FYVE zinc finger	:	-	0.220853	0.22181	0.372894	0.343203	0.342701
	Chr01	G00072	G00072	FYVE zinc finger	:	-	1.90404	6.57906	7.43912	4.31921	6.44881
	Chr01	G00073	-	NAD(P)H-binding	:	-	0	0.531336	6.77623	0.788381	0.747124
	Chr01	G00074	G00074	NAD(P)H-binding	:	-	11.2871	1.0234	0.978704	1.49632	2.90017
	Chr01	G00075	-	-	:	-	0.938906	0.619587	1.13231	2.28321	6.89704
	Chr01	G00076	G00076	PAN domain	:	-	200.339	54.4605	91.285	33.2807	75.4864
	Chr01	G00077	G00077	Isoprenylcysteine carboxyl methyltransferase (ICMT) family	:	-	44.3396	43.3188	42.4087	44.9948	46.3083
	Chr01	G00078	G00078	-	:	-	16.9479	15.2241	23.9091	33.543	59.1619
	Chr01	G00079	-	-	:	-	0	0	0	0	0
	Chr01	G00080	-	-	:	-	4.35423	0.196961	0.67574	1.0606	0.915353
	Chr01	G00081	G00081	Tyrosine phosphatase family	:	-	13.4555	15.2434	18.0666	25.8033	23.9363
	Chr01	G00082	-	Integrase core domain	:	Yes	0	0	0	0	0
	Chr01	G00083	-	RNase H-like domain found in reverse transcriptase	:	Yes	0	0	0	0	0
	Chr01	G00084	-	-	:	-	0	0	0	0	0
	Chr01	G00085	-	-	:	-	0	0	0	0	0
	Chr01	G00086	-	Reverse transcriptase (RNA-dependent DNA polymerase)	:	Yes	0	0	0	0	0
	Chr01	G00087	G00087	HSF-type DNA-binding	:	-	12.3547	4.0174	4.57529	7.78664	6.12494
	Chr01	G00088	G00088	HSF-type DNA-binding	:	-	0	0	0	0.090274	0.0336295
	Chr01	G00089	-	-	:	-	0.242596	0	0.14983	0	0.0886715
	Chr01	G00090	G00090	Zinc finger, C2H2 type	:	-	33.803	35.9191	35.6877	42.8625	56.767
	Chr01	G00091	-	-	:	-	0	0	0	0	0
	Chr01	G00092	-	-	:	-	0	0	0	0.0325695	0
	Chr01	G00093	-	Crinkler effector protein N-terminal domain	:	-	312.003	213.998	236.859	215.535	251.264
	Chr01	G00094	-	-	:	-	0	0.043887	0.221935	0.389927	0.01592
	Chr01	G00095	-	-	:	-	0	0	0	0	0
	Chr01	G00096	G00096	-	:	-	22.5989	33.2342	38.9552	18.4186	14.1054
	Chr01	G00097	-	-	:	-	0.079935	0.0301345	0.235124	0	0.187839
	Chr01	G00098	-	Jacalin-like lectin domain	:	-	0.004821	0.0157	0	0.014921	0.0065355
	Chr01	G00099	G00099	-	:	-	0.213578	0.115592	0	0	0.1376
	Chr01	G00100	G00100	-	:	-	355.121	7323.83	1473.86	118.045	52.6051
	Chr01	G00101	-	-	:	-	5.41512	42.9549	16.3767	0.821574	0.446796
	Chr01	G00102	-	-	:	-	3.0913	3.76864	4.25836	6.05768	11.2962
	Chr01	G00103	G00103	FAD binding domain	:	-	115.432	130.255	94.5677	22.3967	32.7839
	Chr01	G00104	G00104	-	:	-	0.756955	0.62988	0.65628	1.10932	1.42166
	Chr01	G00105	G00105	Helicase conserved C-terminal domain	:	-	15.9243	20.0258	23.8896	38.4432	47.8072
	Chr01	G00106	-	RNase H-like domain found in reverse transcriptase	:	Yes	0	0	0	0	0
	Chr01	G00107	-	-	:	-	0	0	0	0	0
	Chr01	G00108	-	-	:	-	0	0	0	0	0
	Chr01	G00109	-	-	:	-	0	0	0	0	0
	Chr01	G00110	-	Reverse transcriptase (RNA-dependent DNA polymerase)	:	Yes	0	0	0	0	0
	Chr01	G00111	-	-	:	-	0	0.0004445	0	0	0
	Chr01	G00112	-	-	:	-	0	0.504125	0.436143	0.63135	2.88926
	Chr01	G00113	-	-	:	-	0	0	0.027401	0.0009645	0
	Chr01	G00114	-	-	:	-	0.0024065	0	0	0	0
	Chr01	G00115	-	Retrotransposon gag protein	:	Yes	0	0	0	0	0
	Chr01	G00116	-	-	:	-	0	1.09127	0.811569	0.307372	0
	Chr01	G00117	-	-	:	-	0	0	0	0.065893	0.255821
	Chr01	G00118	-	RXLR phytopathogen effector protein, Avirulence activity	:	-	0.044474	0	0	0	0
	Chr01	G00119	-	-	:	-	0.020951	0	0	0	0
	Chr01	G00120	-	-	:	-	0.144579	0.203251	0.268137	0.392045	0.0946925
	Chr01	G00121	G00121	DNA polymerase family B	:	-	19.817	16.4573	16.1542	22.6359	26.191
	Chr01	G00122	G00122	C-terminal domain of 1-Cys peroxiredoxin	:	-	30.3897	59.0759	36.3247	33.4068	35.9961
	Chr01	G00123	G00123	BSD domain	:	-	694.255	647.667	715.175	850.891	699.612
	Chr01	G00124	G00124	-	:	-	34.7736	88.5772	142.304	88.6068	34.8546
	Chr01	G00125	G00125	-	:	-	0.595719	1.18242	3.04685	3.1185	4.02251
	Chr01	G00126	G00126	Rhodanese-like domain	:	-	9.61879	11.683	11.8588	8.29898	6.44899
	Chr01	G00127	-	Elicitin	:	-	0	0	0	0	0
	Chr01	G00128	G00128	Acyltransferase family	:	-	0.0735045	0.124129	0.598357	1.55226	0.080286
	Chr01	G00129	G00129	Acyltransferase family	:	-	0.398436	0	0	0.156989	0.223322
	Chr01	G00130	G00130	Acyltransferase family	:	-	0.107533	0.113298	0.113398	0.599515	0.223317
	Chr01	G00131	-	Elicitin	:	-	0.187105	0.0322585	0	0.223947	0.554091
	Chr01	G00132	G00132	Elicitin	:	-	14.7292	7.86229	17.7903	33.2157	40.9386
	Chr01	G00133	G00133	-	:	-	8.08646	6.86147	1.2424	5.60579	2.5568
	Chr01	G00134	G00134	AMP-binding enzyme C-terminal domain	:	-	27.8388	79.5418	88.328	134.259	115.46
	Chr01	G00135	G00135	Cytidine and deoxycytidylate deaminase zinc-binding region	:	-	2.62466	3.19848	4.66735	9.38349	11.7213
	Chr01	G00136	G00136	Asparaginase	:	-	19.8092	11.2677	10.475	8.46975	14.9448
	Chr01	G00137	-	-	:	-	0.319337	0	0	0	0
	Chr01	G00138	G00138	C-terminal domain of 1-Cys peroxiredoxin	:	-	47.2584	15.2013	14.9346	8.94163	16.8689
	Chr01	G00139	G00139	C-terminal domain of 1-Cys peroxiredoxin	:	-	48.5747	13.5377	12.3056	7.24918	13.9385
	Chr01	G00140	G00140	Glutaredoxin	:	-	1.17436	0.501033	1.08965	2.3512	10.4553
	Chr01	G00141	G00141	-	:	-	0.272859	0.205079	0.727276	0.114034	0.788897
	Chr01	G00142	G00142	C-terminal domain of 1-Cys peroxiredoxin	:	-	36.1793	11.2174	11.5786	6.60667	15.3719
	Chr01	G00143	G00143	Transcription factor Tfb2	:	-	24.034	22.7342	24.5107	32.9878	36.0186
	Chr01	G00144	G00144	Galactose oxidase, central domain	:	-	136.222	76.4718	103.456	153.962	119.11
	Chr01	G00145	-	-	:	-	0	0.0027815	0	0	0
	Chr01	G00146	-	-	:	-	0	0	0	0	0
	Chr01	G00147	-	RNase H-like domain found in reverse transcriptase	:	Yes	0	0	0	0	0.00416
	Chr01	G00148	-	Aspartyl protease	:	Yes	0	0	0	0	0
	Chr01	G00149	-	-	:	-	0	0	0	0	0
	Chr01	G00150	-	-	:	-	0	0	0	0	0
	Chr01	G00151	-	-	:	-	0	0	0	0	0
	Chr01	G00152	-	Reverse transcriptase (RNA-dependent DNA polymerase)	:	Yes	0	0	0	0	0
	Chr01	G00153	-	-	:	-	0	0	0	0	0
	Chr01	G00154	-	-	:	-	0	0	0	0	0
	Chr01	G00155	G00155	-	:	-	0	0	0	0	0
	Chr01	G00156	G00156	Aspartyl protease	:	Yes	0	0	0	0	0
	Chr01	G00157	G00157	-	:	-	600.735	368.317	508.898	384.347	400.271
	Chr01	G00158	-	Uracil phosphoribosyltransferase	:	-	5.28959	7.56896	8.77781	13.2716	5.61745
	Chr01	G00159	-	Uracil phosphoribosyltransferase	:	-	0.858777	1.30397	1.53962	0.625925	0.850666
	Chr01	G00160	-	CENP-B N-terminal DNA-binding domain	:	-	14.7399	10.0691	4.6752	2.40224	2.78307
	Chr01	G00161	-	CENP-B N-terminal DNA-binding domain	:	-	77.9388	37.5248	20.1206	9.23907	10.5208
	Chr01	G00162	-	-	:	-	0	0	0	0	0
	Chr01	G00163	-	gag-polypeptide of LTR copia-type	:	Yes	0	0	0	0	0
	Chr01	G00164	-	Reverse transcriptase (RNA-dependent DNA polymerase)	:	Yes	0	0	0	0	0
	Chr01	G00165	-	-	:	-	0.0006105	0	0	0	0.040381
	Chr01	G00166	-	gag-polypeptide of LTR copia-type	:	Yes	0	0	0	0	0
	Chr01	G00167	-	-	:	-	3.29396	4.64539	3.33007	5.6112	4.81697
	Chr01	G00168	-	-	:	-	3.34844	4.5751	3.14183	5.63705	4.79991
	Chr01	G00169	-	-	:	-	3.18666	4.16819	4.17814	12.8928	13.1126
	Chr01	G00170	-	Integrase core domain	:	Yes	0	0	0	0	0
	Chr01	G00171	-	RNase H-like domain found in reverse transcriptase	:	Yes	0	0	0	0	0
	Chr01	G00172	G00172	-	:	-	1.79084	1.55781	0.780932	1.04727	1.42066
	Chr01	G00173	G00173	-	:	-	21.8407	5.85568	10.7583	54.6083	67.6729
	Chr01	G00174	G00174	-	:	-	2.04328	1.77171	0.87661	1.57164	1.518
	Chr01	G00175	-	-	:	-	0.23006	0.0707315	0	0.461296	0.638818
	Chr01	G00176	-	-	:	-	2.99438	4.08274	5.50676	6.57917	6.99925
	Chr01	G00177	G00177	-	:	-	71.5135	108.66	89.9996	96.7816	102.151
	Chr01	G00178	G00178	-	:	-	20.736	18.6821	30.2972	34.2628	46.4916
	Chr01	G00179	G00179	-	:	-	8.53294	1.94711	3.43108	1.17776	2.3887
	Chr01	G00180	G00180	-	:	-	9.15886	5.67685	7.40638	0.758014	1.48309
	Chr01	G00181	G00181	Phosphatidylinositol-4-phosphate 5-Kinase	:	-	22.2065	9.90126	8.8927	5.28815	8.3842
	Chr01	G00182	G00182	lactate/malate dehydrogenase, alpha/beta C-terminal domain	:	-	253.581	290.971	225.206	403.894	428.891
	Chr01	G00183	G00183	-	:	-	2.87386	2.54786	3.42839	7.58253	23.2651
	Chr01	G00184	G00184	-	:	-	0.859147	1.46113	1.17816	1.00823	3.34288
	Chr01	G00185	G00185	-	:	-	0.475672	0.743002	0.779141	1.57931	2.09761
	Chr01	G00186	-	RNase H-like domain found in reverse transcriptase	:	Yes	0.163151	0	0	0	0
	Chr01	G00187	-	-	:	-	0	0	0	0	0
	Chr01	G00188	G00188	-	:	-	28.6045	21.4286	30.3784	44.3045	89.4531
	Chr01	G00189	G00189	GAF domain	:	-	57.7573	39.9619	44.3616	9.86183	8.95256
	Chr01	G00190	G00190	-	:	-	2.15127	2.76745	2.79692	2.51401	1.68622
	Chr01	G00191	-	-	:	-	0.0625385	0	0	0.369118	0.46227
	Chr01	G00192	G00192	-	:	-	16.2263	21.0651	27.7242	27.0839	28.6878
	Chr01	G00193	G00193	-	:	-	0.57551	0.786243	0.544998	0.641668	0.465111
	Chr01	G00194	G00194	-	:	-	8.39153	86.4668	20.2679	6.13255	5.93184
	Chr01	G00195	G00195	-	:	-	32.2833	26.8733	17.1571	2.48289	4.95776
	Chr01	G00196	-	-	:	-	17.8832	12.7842	5.51141	1.86268	1.92482
	Chr01	G00197	-	-	:	-	145.524	287.587	257.581	136.059	149.23
	Chr01	G00198	G00198	Serine aminopeptidase, S33	:	-	249.134	217.949	240.86	247.371	185.775
	Chr01	G00199	-	Protein kinase domain	:	-	13.1197	8.92051	10.6414	6.26926	4.8782
	Chr01	G00200	G00200	Lamin Tail Domain	:	-	132.65	125.434	123.011	107.505	140.442
	Chr01	G00201	G00201	-	:	-	3.00725	3.71918	21.672	34.3584	30.443
	Chr01	G00202	G00202	NADH:flavin oxidoreductase / NADH oxidase family	:	-	0.82679	0.237614	0.474112	0.368924	1.35019
	Chr01	G00203	-	Protein kinase domain	:	-	9.56099	4.88889	5.61978	7.91653	9.4954
	Chr01	G00204	G00204	NADH:flavin oxidoreductase / NADH oxidase family	:	-	0.623359	0.028319	0.146449	0.28378	0.87008
	Chr01	G00205	G00205	-	:	-	3.22362	2.47065	3.16305	3.74988	6.86988
	Chr01	G00206	G00206	-	:	-	2.96	2.6575	3.41908	2.73503	5.95275
	Chr01	G00207	G00207	-	:	-	9.44098	5.09122	12.5107	9.04014	15.7056
	Chr01	G00208	G00208	-	:	-	154.693	2760.53	469.972	50.9876	44.7581
	Chr01	G00209	G00209	-	:	-	30.3333	43.4228	32.1325	49.5764	52.9357
	Chr01	G00210	-	Protein tyrosine and serine/threonine kinase	:	-	13.0812	8.59296	5.4552	1.11324	0.369319
	Chr01	G00211	-	Protein kinase domain	:	-	0.018661	1.36634	0	0.0369635	0.0214275
	Chr01	G00212	G00212	-	:	-	2.48359	5.2705	0.649837	0.550157	0.960623
	Chr01	G00213	G00213	Amino-transferase class IV	:	-	56.7625	78.6334	57.6382	67.9357	52.1368
	Chr01	G00214	G00214	-	:	-	1.8294	1.03166	1.62418	6.3158	1.819
	Chr01	G00215	G00215	-	:	-	181.879	4292.31	802.08	79.3187	59.1585
	Chr01	G00216	G00216	Regulator of chromosome condensation (RCC1) repeat	:	-	54.482	58.6946	89.7447	134.497	174.225
	Chr01	G00217	G00217	-	:	-	20.0834	16.6235	30.063	27.1724	25.66
	Chr01	G00218	-	-	:	-	5.17936	6.22694	4.51879	4.22858	3.21444
	Chr01	G00219	G00219	-	:	-	0.408493	0.157397	1.21954	0.247965	0.325672
	Chr01	G00220	G00220	Mediator of CRAC channel activity	:	-	2.36051	2.64446	4.73451	5.74352	8.91828
	Chr01	G00221	G00221	DHHC palmitoyltransferase	:	-	25.8328	20.362	37.4315	42.1951	71.6656
	Chr01	G00222	G00222	Mediator of CRAC channel activity	:	-	2.72868	2.10256	5.17594	6.88888	12.4681
	Chr01	G00223	G00223	-	:	-	0.404867	1.19655	0.340703	0.241996	0.471732
	Chr01	G00224	-	-	:	-	0.040771	0.629041	0.310167	0.58577	0
	Chr01	G00225	-	-	:	-	3.01034	3.8831	3.18721	3.9359	7.06358
	Chr01	G00226	G00226	-	:	-	1.56086	1.7548	4.99849	2.76003	4.08977
	Chr01	G00227	G00227	Phenazine biosynthesis-like protein	:	-	1.7149	4.26682	2.88734	2.35388	3.78111
	Chr01	G00228	-	-	:	-	16.8095	16.7254	14.8621	7.01942	23.4872
	Chr01	G00229	-	-	:	-	2.94851	2.83288	1.30228	1.37026	1.63057
	Chr01	G00230	-	-	:	-	0.632584	1.8885	0.801966	0.896035	4.65281
	Chr01	G00231	-	Crinkler effector protein N-terminal domain	:	-	1.49325	3.95514	4.48283	1.23599	5.28463
	Chr01	G00232	G00232	-	:	-	0.398859	0.719279	0	0.016376	0.607126
	Chr01	G00233	G00233	Axonemal dynein light chain	:	-	67.4785	41.2118	12.2132	5.89025	6.96251
	Chr01	G00234	G00234	Peptidase family M1 domain	:	-	5.20278	7.89705	5.70535	6.15393	8.17604
	Chr01	G00235	G00235	Histone deacetylase domain	:	-	5.30624	6.76967	6.34807	4.51365	5.79577
	Chr01	G00236	G00236	-	:	-	0.036821	0.571203	0	0.041433	0.09536
	Chr01	G00237	-	-	:	-	0.223134	0	0	0	0.376854
	Chr01	G00238	G00238	FATC domain	:	-	11.3661	17.0419	18.2942	23.8773	30.661
	Chr01	G00239	G00239	Ribosomal protein L34e	:	-	5465.68	6137.63	6182.43	5415.44	4622.67
	Chr01	G00240	G00240	FYVE zinc finger	:	-	70.1513	63.6096	77.1473	112.852	97.7845
	Chr01	G00241	G00241	Transmembrane amino acid transporter protein	:	-	215.381	66.3434	70.0182	43.3952	28.0174
	Chr01	G00242	G00242	-	:	-	8.39375	3.42073	4.58148	2.26787	4.88787
	Chr01	G00243	-	-	:	-	1.87091	4.30883	5.06767	0.852198	6.27132
	Chr01	G00244	G00244	-	:	-	3.64724	6.1417	4.74711	2.94666	2.84795
	Chr01	G00245	-	-	:	-	74.5534	42.6453	53.8698	14.2397	18.9034
	Chr01	G00246	G00246	-	:	-	14.1257	35.0941	35.3381	11.5676	8.58709
	Chr01	G00247	G00247	-	:	-	33.3429	12.8861	9.18073	1.24461	0.889191
	Chr01	G00248	G00248	-	:	-	4.45879	7.19822	8.40381	7.79233	6.82017
	Chr01	G00249	-	-	:	-	11.1703	12.525	7.60439	13.853	15.5442
	Chr01	G00250	-	-	:	-	0	0	0	0.062018	0
	Chr01	G00251	-	Integrase zinc binding domain	:	Yes	0	0	0	0	0
	Chr01	G00252	-	-	:	-	0.159304	0.728205	0.193775	0.146526	0.130402
	Chr01	G00253	G00253	-	:	-	63.7101	135.492	166.226	122.008	101.462
	Chr01	G00254	G00254	-	:	-	7.24553	3.49652	1.40068	1.00336	1.69558
	Chr01	G00255	G00255	Serine aminopeptidase, S33	:	-	1.49433	1.45645	1.08714	1.0926	10.657
	Chr01	G00256	G00256	Serine aminopeptidase, S33	:	-	29.0914	28.0332	24.6833	31.3089	15.9219
	Chr01	G00257	G00257	MA3 domain	:	-	33.9922	38.0531	34.0961	35.3162	39.8515
	Chr01	G00258	G00258	-	:	-	18.8776	22.0775	15.9365	22.1761	15.4068
	Chr01	G00259	G00259	-	:	-	0.024485	0.655459	0	0	0
	Chr01	G00260	G00260	Peptidase family M1 domain	:	-	40.6833	52.6363	37.7755	45.3837	39.5015
	Chr01	G00261	G00261	-	:	-	16.2265	16.7866	16.0689	4.53659	6.2485
	Chr01	G00262	-	-	:	-	4.37453	5.36317	4.71908	3.99555	1.58583
	Chr01	G00263	G00263	-	:	-	0.0276425	0.667137	0.127794	0.079966	0.0832365
	Chr01	G00264	G00264	-	:	-	2.56488	4.44511	3.05658	0.509751	1.05417
	Chr01	G00265	-	Necrosis inducing protein (NPP1)	:	-	0.227183	0.677423	0.150534	0.029841	0.457262
	Chr01	G00266	G00266	Thioredoxin	:	-	138.739	120.136	98.8381	93.6964	85.3765
	Chr01	G00267	G00267	Phenolic acid decarboxylase (PAD)	:	-	9.36483	12.9384	36.8011	24.8309	38.2446
	Chr01	G00268	G00268	Ankyrin repeats (3 copies)	:	-	21.2724	19.4041	16.9107	24.3553	53.6791
	Chr01	G00269	-	-	:	-	1.3504	1.72788	1.47415	1.04011	0.554768
	Chr01	G00270	-	Retrotransposon gag protein	:	Yes	0	0	0	0	0
	Chr01	G00271	G00271	Glycosyltransferase (GlcNAc)	:	-	8.92738	12.8747	14.7135	19.4323	22.1802
	Chr01	G00272	G00272	Necrosis inducing protein (NPP1)	:	-	1.30891	0.64079	0.776518	3.72961	0.397224
	Chr01	G00273	G00273	-	:	-	241.945	27.2995	14.4532	0.849641	2.20239
	Chr01	G00274	G00274	-	:	-	85.6657	37.8032	20.5658	2.65089	2.58537
	Chr01	G00275	G00275	Glycosyltransferase (GlcNAc)	:	-	351.481	96.5563	35.3623	4.45568	4.62284
	Chr01	G00276	G00276	Glycosyltransferase (GlcNAc)	:	-	136.088	102.68	63.853	2.18186	2.15444
	Chr01	G00277	-	-	:	-	1.66185	2.53546	4.24208	4.02252	16.7901
	Chr01	G00278	-	Reverse transcriptase (RNA-dependent DNA polymerase)	:	Yes	105.6	49.2674	65.9582	81.4353	89.3855
	Chr01	G00279	-	-	:	-	6.43207	5.29234	6.40948	7.11473	6.28355
	Chr01	G00280	-	Zinc knuckle	:	-	14.8918	7.64146	6.48029	4.97757	3.81664
	Chr01	G00281	G00281	-	:	-	1052.88	41.6479	16.6146	2.774	1.38292
	Chr01	G00282	G00282	Glycosyltransferase (GlcNAc)	:	-	56.6593	7.83723	3.87205	0.161302	0.49388
	Chr01	G00283	G00283	-	:	-	1125.04	42.7206	16.0959	1.8673	0.99512
	Chr01	G00284	G00284	-	:	-	333.473	173.229	259.079	161.331	221.238
	Chr01	G00285	G00285	-	:	-	40.2823	41.1632	62.262	67.8842	57.6534
	Chr01	G00286	G00286	Beta-glucan synthesis-associated protein (SKN1)	:	-	0.467807	1.4019	0.874719	1.50299	0.840078
	Chr01	G00287	-	-	:	-	9.5518	1.27123	0.185473	0.283542	0.007908
	Chr01	G00288	G00288	Ribosomal protein L1p/L10e family	:	-	992.604	1288.86	1332.95	1213.71	1176.44
	Chr01	G00289	G00289	FYVE zinc finger	:	-	21.5631	25.9568	32.7087	32.1409	35.7957
	Chr01	G00290	G00290	Pyridine nucleotide-disulphide oxidoreductase, dimerisation domain	:	-	142.352	106.771	88.0909	92.0169	88.2965
	Chr01	G00291	G00291	Calreticulin family	:	-	2474.53	1571.71	1194.64	1750.27	768.117
	Chr01	G00292	G00292	DHHC palmitoyltransferase	:	-	15.8071	23.6906	23.0287	27.2926	37.199
	Chr01	G00293	G00293	-	:	-	3.43903	5.12631	4.55658	8.12267	10.7716
	Chr01	G00294	-	Piwi domain	:	-	14.1333	6.65027	7.35563	10.3132	13.9891
	Chr01	G00295	G00295	Neutral/alkaline non-lysosomal ceramidase, N-terminal	:	-	0.0066825	0	0	0.0050515	0
	Chr01	G00296	-	Ion transport protein	:	-	0.0213665	0	0.210706	0.066397	0.0433965
	Chr01	G00297	-	Ankyrin repeats (3 copies)	:	-	0	0	0	0	0
	Chr01	G00298	-	-	:	-	0.110551	0	1.02999	0.123488	0
	Chr01	G00299	-	Cyclic nucleotide-binding domain	:	-	2.63426	3.11707	4.50975	8.22565	10.1065
	Chr01	G00300	G00300	-	:	-	0.068593	0.728756	0.098894	0.412303	0.578975
	Chr01	G00301	-	Ankyrin repeats (3 copies)	:	-	0	0.641442	0.0479105	0.0670115	0.01728
	Chr01	G00302	G00302	-	:	-	126.361	174.232	110.979	52.1863	57.6289
	Chr01	G00303	G00303	Ankyrin repeats (many copies)	:	-	7.0169	5.25126	7.88139	8.97854	11.9672
	Chr01	G00304	G00304	Ankyrin repeats (3 copies)	:	-	10.3091	8.3855	18.1703	13.0566	10.6759
	Chr01	G00305	-	Ankyrin repeats (3 copies)	:	-	3.93552	1.26594	1.55886	1.94025	2.00688
	Chr01	G00306	-	Ankyrin repeats (3 copies)	:	-	3.62725	1.29942	2.7083	1.52341	3.3904
	Chr01	G00307	-	Ankyrin repeats (3 copies)	:	-	3.46311	1.10504	2.32781	1.48707	2.99955
	Chr01	G00308	-	Ankyrin repeats (3 copies)	:	-	38.8239	5.46106	12.085	11.949	18.1326
	Chr01	G00309	G00309	Phosphatidylinositol N-acetylglucosaminyltransferase subunit Y	:	-	32.3795	7.27672	12.9921	16.4081	20.1764
	Chr01	G00310	G00310	-	:	-	35.2018	5.00354	6.05948	4.95605	2.80314
	Chr01	G00311	G00311	-	:	-	29.3936	1.72084	1.84918	2.23227	1.89253
	Chr01	G00312	G00312	-	:	-	0.765464	1.5228	12.0625	24.094	15.2013
	Chr01	G00313	G00313	-	:	-	0.83723	1.40514	11.6784	23.8039	15.3868
	Chr01	G00314	G00314	-	:	-	0.621116	1.24012	11.2192	20.2095	12.1419
	Chr01	G00315	G00315	-	:	-	28.2151	1.20433	1.20125	2.33402	1.60729
	Chr01	G00316	G00316	Phosphatidylinositol N-acetylglucosaminyltransferase subunit Y	:	-	36.8069	8.73338	11.2149	15.051	13.7546
	Chr01	G00317	G00317	-	:	-	8.87945	6.45795	7.4925	9.74493	10.7929
	Chr01	G00318	-	RNase H-like domain found in reverse transcriptase	:	Yes	0	0	0	0	0
	Chr01	G00319	-	-	:	-	0	0	0	0	0
	Chr01	G00320	-	Reverse transcriptase (RNA-dependent DNA polymerase)	:	Yes	0	0	0	0	0
	Chr01	G00321	-	-	:	-	0	0	0	0	0
	Chr01	G00322	-	-	:	-	0	0	0	0	0
	Chr01	G00323	-	-	:	-	0	0	0	0	0
	Chr01	G00324	-	Integrase zinc binding domain	:	Yes	0	0	0	0	0
	Chr01	G00325	-	Retroviral aspartyl protease	:	Yes	0	0	0	0	0
	Chr01	G00326	-	-	:	-	0	0	0	0.0210225	0
	Chr01	G00327	-	RNase H-like domain found in reverse transcriptase	:	Yes	0	0	0	0	0
	Chr01	G00328	G00328	2OG-Fe(II) oxygenase superfamily	:	-	18.7608	35.0396	37.4911	49.1105	57.096
	Chr01	G00329	G00329	Uracil phosphoribosyltransferase	:	-	0.370777	1.77965	1.41261	1.16369	0.223623
	Chr01	G00330	G00330	Vacuolar protein sorting-associated protein 26	:	-	77.829	84.3581	94.6597	137.742	129.856
	Chr01	G00331	G00331	RNA recognition motif. (a.k.a. RRM, RBD, or RNP domain)	:	-	37.8561	38.1306	35.1381	49.5371	44.2661
	Chr01	G00332	G00332	-	:	-	168.27	38.2079	70.7608	105.166	116.889
	Chr01	G00333	G00333	Uracil phosphoribosyltransferase	:	-	41.1278	135.824	239.521	274.773	316.162
	Chr01	G00334	-	-	:	-	0	0	0	0	0
	Chr01	G00335	-	-	:	-	0	0	0	0	0
	Chr01	G00336	-	Retrotransposon gag protein	:	Yes	0	0	0	0	0
	Chr01	G00337	-	RNase H-like domain found in reverse transcriptase	:	Yes	0	0	0	0	0
	Chr01	G00338	-	-	:	-	0.0069865	0	0	0.001654	0
	Chr01	G00339	G00339	-	:	-	34.0025	34.2555	37.0468	33.575	54.7146
	Chr01	G00340	-	-	:	-	0.440001	2.17254	0.811496	0.807635	0.5055
	Chr01	G00341	-	-	:	-	0.140783	0.676544	0.0443045	0.116038	0.14897
	Chr01	G00342	-	-	:	-	0.167055	0.845762	0.257659	0.156974	0.423411
	Chr01	G00343	G00343	KIF-1 binding protein C terminal	:	-	17.6283	25.9984	28.1835	23.3268	30.8847
	Chr01	G00344	G00344	Leucine rich repeat	:	-	2.49763	2.81074	1.6822	1.68325	2.70468
	Chr01	G00345	-	-	:	-	1.78178	1.75154	0.384417	1.37691	1.05311
	Chr01	G00346	-	-	:	-	1.33115	1.12297	0.859016	0.859729	0.918547
	Chr01	G00347	G00347	MCM OB domain	:	-	55.0472	55.1487	63.8815	68.7982	79.7146
	Chr01	G00348	G00348	alpha/beta hydrolase fold	:	-	220.047	25.6034	16.9856	3.91401	0.513915
	Chr01	G00349	G00349	-	:	-	0.472838	1.43232	0	2.37018	0
	Chr01	G00350	-	-	:	-	1.59593	1.09564	0.332451	0.174981	0.58414
	Chr01	G00351	G00351	Glutathione peroxidase	:	-	42.389	46.2651	52.6962	85.6654	99.3305
	Chr01	G00352	G00352	-	:	-	0	0	0	0	0
	Chr01	G00353	G00353	-	:	-	0.30359	0.321948	0.20454	1.03316	2.29974
	Chr01	G00354	-	-	:	-	0.281122	0.956316	0.214178	0.175478	0.644901
	Chr01	G00355	-	-	:	-	0.064189	0	0	0	0
	Chr01	G00356	-	-	:	-	0	0	0	0	0
	Chr01	G00357	-	Integrase zinc binding domain	:	Yes	0.161464	0.712522	0.205453	0.199714	0.258461
	Chr01	G00358	-	Integrase core domain	:	Yes	1.28103	1.11348	0.882588	0.846764	1.46374
	Chr01	G00359	-	-	:	-	0	0	0	0	0
	Chr01	G00360	G00360	-	:	-	0.846415	5.68879	16.274	8.18822	1.2295
	Chr01	G00361	-	Glycosyl hydrolase family 3 C-terminal domain	:	-	13.2947	2.2806	1.66268	4.94912	1.00731
	Chr01	G00362	-	DDE superfamily endonuclease	:	-	0	0	0	0	0
	Chr01	G00363	-	SET domain	:	-	0	0	0	0	0
	Chr01	G00364	-	-	:	-	21.3981	20.9599	26.9824	30.5483	32.6809
	Chr01	G00365	G00365	-	:	-	0.071554	0	0	0	3.10186
	Chr01	G00366	G00366	-	:	-	0.202143	1.19159	1.45293	0.386377	0.072428
	Chr01	G00367	G00367	-	:	-	118.617	120.756	143.971	137.432	164.134
	Chr01	G00368	-	Retrotransposon gag protein	:	Yes	0	0	0	0	0
	Chr01	G00369	-	-	:	-	0	0	0	0	0
	Chr01	G00370	-	-	:	-	0	0	0.0100455	0	0
	Chr01	G00371	-	-	:	-	0	0	0	0	0
	Chr01	G00372	-	Integrase core domain	:	Yes	0	0	0	0	0
	Chr01	G00373	G00373	-	:	-	12.5806	22.0496	21.7554	25.4018	35.8513
	Chr01	G00374	G00374	Utp25, U3 small nucleolar RNA-associated SSU processome protein 25	:	-	94.2375	63.6255	71.7144	49.4004	110.046
	Chr01	G00375	-	-	:	-	1.07759	0.655827	0.202512	0.862776	2.44264
	Chr01	G00376	-	Integrase zinc binding domain	:	Yes	0	0	0	0	0
	Chr01	G00377	-	-	:	-	0	0	0	0	0
	Chr01	G00378	-	-	:	-	0	0	0	0	0
	Chr01	G00379	-	-	:	-	0.130409	0	0.130893	0	0.201481
	Chr01	G00380	-	-	:	-	0.655269	1.27567	1.84425	0.532644	0.713966
	Chr01	G00381	-	-	:	-	0	0	0	0	0
	Chr01	G00382	G00382	-	:	-	0.701869	0	0.557865	1.71279	6.81055
	Chr01	G00383	G00383	-	:	-	48.5272	35.6253	43.8965	36.8688	43.8946
	Chr01	G00384	G00384	-	:	-	1.27683	1.62402	1.03697	0.416126	0.227208
	Chr01	G00385	G00385	-	:	-	10.3642	2.25958	1.29208	1.11095	1.08638
	Chr01	G00386	G00386	Mitochondrial calcium uniporter	:	-	301.761	716.573	550.5	460.032	386.148
	Chr01	G00387	-	RXLR phytopathogen effector protein, Avirulence activity	:	-	0.146178	0	0.782075	0	0.167733
	Chr01	G00388	G00388	FYVE zinc finger	:	-	0.22356	0.872896	0.0584045	0.495893	0.0690605
	Chr01	G00389	G00389	Sep15/SelM redox domain	:	-	125.622	146.036	112.01	102.568	122.838
	Chr01	G00390	G00390	Acyltransferase family	:	-	10.2242	8.0662	7.88129	12.149	23.4731
	Chr01	G00391	G00391	Dual specificity phosphatase, catalytic domain	:	-	3.87475	7.56038	10.27	9.70977	15.3331
	Chr01	G00392	G00392	-	:	-	1.8234	5.24165	5.20892	1.96876	1.38517
	Chr01	G00393	G00393	TIR domain	:	-	2.69302	3.45762	4.02424	1.82228	10.7019
	Chr01	G00394	G00394	Probable RNA and SrmB- binding site of polymerase A	:	-	50.2352	39.5112	45.6396	48.4431	50.1834
	Chr01	G00395	G00395	Subtilase family	:	-	11.8484	13.6236	19.7464	20.428	17.3519
	Chr01	G00396	-	Protein kinase domain	:	-	0.296904	0.893408	0.185366	1.23667	0.893062
	Chr01	G00397	-	Necrosis inducing protein (NPP1)	:	-	0	0	0	0	0.410349
	Chr01	G00398	-	gag-polypeptide of LTR copia-type	:	Yes	0	0	0	0	0
	Chr01	G00399	-	-	:	-	0	0	0	0	0.0019205
	Chr01	G00400	G00400	2OG-Fe(II) oxygenase superfamily	:	-	121.866	126.956	176.396	179.896	186.416
	Chr01	G00401	-	Ricin-type beta-trefoil lectin domain	:	-	0	0	0	0	0.0007855
	Chr01	G00402	-	gag-polypeptide of LTR copia-type	:	Yes	0	0	0	0	0
	Chr01	G00403	-	Aspartyl protease	:	Yes	0	0	0	0	0.090808
	Chr01	G00404	-	-	:	-	0	0	0	0	0
	Chr01	G00405	-	Reverse transcriptase (RNA-dependent DNA polymerase)	:	Yes	0	0	0	0	0
	Chr01	G00406	-	Reverse transcriptase (RNA-dependent DNA polymerase)	:	Yes	0	0	0	0	0
	Chr01	G00407	-	-	:	-	0	0	0	0	0
	Chr01	G00408	G00408	Macrophage migration inhibitory factor (MIF)	:	-	0	0	0	0	0
	Chr01	G00409	G00409	-	:	-	0	0.834388	0	0	0
	Chr01	G00410	G00410	Macrophage migration inhibitory factor (MIF)	:	-	0	0	0	0	0
	Chr01	G00411	-	-	:	-	0	0	0	0	0
	Chr01	G00412	-	-	:	-	0	0	0	0	0.0462445
	Chr01	G00413	G00413	-	:	-	0.305906	1.22156	0	0.0024	0
	Chr01	G00414	-	-	:	-	0	0	0	0	0
	Chr01	G00415	G00415	-	:	-	0.7689	0.876263	0.824537	0.673597	1.21933
	Chr01	G00416	G00416	NAC domain	:	-	156.94	255.506	158.417	104.163	129.546
	Chr01	G00417	G00417	Ribosomal prokaryotic L21 protein	:	-	311.146	229.628	219.829	214.148	210.148
	Chr01	G00418	G00418	Tetratricopeptide repeat	:	-	24.7709	24.2949	27.7258	31.1731	34.3722
	Chr01	G00419	-	Alpha-kinase family	:	-	38.7466	31.5757	40.0724	59.9559	37.8659
	Chr01	G00420	G00420	-	:	-	232.679	231.95	211.864	201.126	279.038
	Chr01	G00421	-	Macro domain	:	-	0.094914	0	0.082456	0.523362	0.387002
	Chr01	G00422	-	-	:	-	0.746297	0.685597	0	0.250148	0.0660725
	Chr01	G00423	G00423	-	:	-	0.835295	2.11291	3.31289	2.5045	1.15883
	Chr01	G00424	G00424	-	:	-	4.29682	7.28897	8.31081	1.2733	11.9965
	Chr01	G00425	G00425	14-3-3 protein	:	-	1432.34	1348.03	1088.29	963.137	634.913
	Chr01	G00426	G00426	-	:	-	1.61268	3.15166	2.57561	4.47289	5.06026
	Chr01	G00427	G00427	-	:	-	1.00953	0.854161	0.25115	0.166833	0.177379
	Chr01	G00428	-	Sugar efflux transporter for intercellular exchange	:	-	0.47432	1.06742	0.75296	0.99264	1.35337
	Chr01	G00429	G00429	Histidine phosphatase superfamily (branch 1)	:	-	24.9516	39.554	53.3361	45.1124	28.7917
	Chr01	G00430	G00430	Oxidoreductase FAD-binding domain	:	-	53.9247	70.5244	58.8286	92.9732	75.5438
	Chr01	G00431	G00431	-	:	-	48.7105	68.1769	38.3315	92.1962	41.7017
	Chr01	G00432	G00432	Thioesterase-like superfamily	:	-	1.6191	4.05055	8.48777	9.07794	10.5324
	Chr01	G00433	G00433	Sugar efflux transporter for intercellular exchange	:	-	0.279751	0.901562	0.505447	0.857376	1.80679
	Chr01	G00434	G00434	Sugar efflux transporter for intercellular exchange	:	-	1.1609	0.771831	0.242262	0.0470825	0.0307665
	Chr01	G00435	G00435	Sugar efflux transporter for intercellular exchange	:	-	0.610946	1.23079	0.775119	1.72992	1.21526
	Chr01	G00436	G00436	Sugar efflux transporter for intercellular exchange	:	-	0.378343	0.7291	0.437622	0.822231	2.91956
	Chr01	G00437	G00437	Sugar efflux transporter for intercellular exchange	:	-	0	0	1.51258	0.171626	0.487183
	Chr01	G00438	G00438	-	:	-	0.0625215	0	0	0	0.0808295
	Chr01	G00439	G00439	Sugar efflux transporter for intercellular exchange	:	-	0	0.670219	0	0.111787	0.136036
	Chr01	G00440	G00440	Sugar efflux transporter for intercellular exchange	:	-	0.0528765	0	0	0	0
	Chr01	G00441	G00441	Sugar efflux transporter for intercellular exchange	:	-	0.338505	0.664212	0	0.0346565	0.320614
	Chr01	G00442	G00442	Sugar efflux transporter for intercellular exchange	:	-	0.103262	0.71951	0	0.0494325	0.213426
	Chr01	G00443	-	-	:	-	16.1098	10.6349	7.7047	10.5862	15.3679
	Chr01	G00444	-	-	:	-	1.57728	0.888589	0.742345	0.451806	1.39607
	Chr01	G00445	-	-	:	-	0.209767	0.105913	0	0.298242	0.148995
	Chr01	G00446	-	Reverse transcriptase (RNA-dependent DNA polymerase)	:	Yes	0	0	0	0	0
	Chr01	G00447	-	-	:	-	0.006229	0	0	0	0
	Chr01	G00448	-	-	:	-	0	0	0	0	0
	Chr01	G00449	-	RNase H-like domain found in reverse transcriptase	:	Yes	0.0080355	0.571377	0.004129	0.0025335	0.0021545
	Chr01	G00450	-	PIGA (GPI anchor biosynthesis)	:	-	0	0	0	0	0
	Chr01	G00451	-	Protein of unknown function (DUF 659)	:	-	0	0	0	0	0
	Chr01	G00452	-	-	:	-	7.6081	4.58686	6.66199	6.14674	9.7701
	Chr01	G00453	-	-	:	-	35.3099	43.1213	56.1281	16.3996	11.5545
	Chr01	G00454	-	NADH:flavin oxidoreductase / NADH oxidase family	:	-	15.8314	3.08287	4.08881	22.2088	7.80722
	Chr01	G00455	-	-	:	-	1.67675	1.91858	2.89924	5.52596	13.4087
	Chr01	G00456	-	-	:	-	36.973	33.7147	49.5292	77.051	100.276
	Chr01	G00457	-	-	:	-	10.3123	6.72223	4.0487	3.1867	7.81734
	Chr01	G00458	-	NADH:flavin oxidoreductase / NADH oxidase family	:	-	1.3574	0.837293	0.245955	2.17986	1.00167
	Chr01	G00459	-	NADH:flavin oxidoreductase / NADH oxidase family	:	-	0.901008	0.840137	0.067872	2.07521	1.27744
	Chr01	G00460	-	-	:	-	5.96426	4.67852	10.9527	8.59774	14.2181
	Chr01	G00461	G00461	Sugar efflux transporter for intercellular exchange	:	-	5.05504	3.6278	3.06671	1.88969	1.52374
	Chr01	G00462	G00462	Sugar efflux transporter for intercellular exchange	:	-	2.25266	4.18447	9.6127	14.3094	6.7626
	Chr01	G00463	G00463	Sugar efflux transporter for intercellular exchange	:	-	3.52014	10.8261	25.3877	54.1779	33.7348
	Chr01	G00464	G00464	Sugar efflux transporter for intercellular exchange	:	-	0.0853345	0	0.674231	1.22771	0.688922
	Chr01	G00465	G00465	Sugar efflux transporter for intercellular exchange	:	-	0.0312635	0	0	0.055554	0.110258
	Chr01	G00466	G00466	Sugar efflux transporter for intercellular exchange	:	-	2.88161	3.1763	5.85303	7.36875	9.04693
	Chr01	G00467	G00467	Sugar efflux transporter for intercellular exchange	:	-	1.79071	3.90979	4.40719	9.31063	5.214
	Chr01	G00468	G00468	-	:	-	0.231381	0	0	0.076578	0.173583
	Chr01	G00469	-	DDE superfamily endonuclease	:	-	22.9459	14.7165	8.59633	4.52164	4.53299
	Chr01	G00470	-	-	:	-	0.651981	0.701528	0.365117	0.380122	0.655066
	Chr01	G00471	G00471	Sugar efflux transporter for intercellular exchange	:	-	0.019528	0.650439	0.255036	0.456728	0.373472
	Chr01	G00472	-	-	:	-	0	0	0	0	0
	Chr01	G00473	G00473	Sugar efflux transporter for intercellular exchange	:	-	1.35157	0.817487	0.202971	0.832109	1.78908
	Chr01	G00474	-	-	:	-	14.7917	15.6845	18.6182	23.8019	58.3332
	Chr01	G00475	G00475	Sugar efflux transporter for intercellular exchange	:	-	1.21547	0.798691	0	0	0
	Chr01	G00476	G00476	Sugar efflux transporter for intercellular exchange	:	-	0.680052	0	0	0	0
	Chr01	G00477	G00477	Sugar efflux transporter for intercellular exchange	:	-	4.59258	0	0	0	0.112657
	Chr01	G00478	G00478	Histidine phosphatase superfamily (branch 2)	:	-	1.51233	0.696519	0.0553005	0.282578	0.362074
	Chr01	G00479	-	Retrotransposon gag protein	:	Yes	0	0	0	0	0
	Chr01	G00480	-	Integrase zinc binding domain	:	Yes	0	0	0	0	0
	Chr01	G00481	-	-	:	-	0	0	0	0.014202	0
	Chr01	G00482	G00482	-	:	-	7.83951	9.05398	2.39466	17.4528	3.93194
	Chr01	G00483	-	Reverse transcriptase (RNA-dependent DNA polymerase)	:	Yes	0	0.0032045	0	0.0024445	0.002196
	Chr01	G00484	-	-	:	-	0	0	0	0	0
	Chr01	G00485	-	-	:	-	4.79107	3.21796	4.71026	8.02444	0
	Chr01	G00486	-	-	:	-	1.59573	4.31718	3.06391	4.82618	5.47653
	Chr01	G00487	-	AMP-binding enzyme	:	-	46.4148	3.88798	2.07439	1.5622	2.37367
	Chr01	G00488	-	Sugar efflux transporter for intercellular exchange	:	-	0.327838	0	0	0.100631	0.14163
	Chr01	G00489	G00489	Lung seven transmembrane receptor	:	-	20.0274	12.59	11.0472	11.542	11.1802
	Chr01	G00490	G00490	-	:	-	0.6128	0.710556	0.151859	0.203116	0.101184
	Chr01	G00491	G00491	Sugar efflux transporter for intercellular exchange	:	-	0.67603	1.75584	1.6307	3.02992	5.4822
	Chr01	G00492	G00492	U-box domain	:	-	14.663	24.8481	30.5048	38.0341	36.2262
	Chr01	G00493	G00493	-	:	-	148.168	79.6583	79.5943	30.1769	35.1023
	Chr01	G00494	G00494	Rab-GTPase-TBC domain	:	-	30.0887	40.1016	60.8655	69.6519	95.9187
	Chr01	G00495	-	-	:	-	4.53142	4.96955	5.71043	7.28105	6.16106
	Chr01	G00496	G00496	Nuclear condensing complex subunits, C-term domain	:	-	92.234	90.1579	117.807	151.562	221.491
	Chr01	G00497	G00497	Cytochrome P450	:	-	1.39329	2.45906	2.9626	3.08653	5.79457
	Chr01	G00498	-	Crinkler effector protein N-terminal domain	:	-	0.797722	1.65924	1.56142	0.398047	3.77351
	Chr01	G00499	G00499	-	:	-	158.467	70.7932	88.0537	112.397	112.372
	Chr01	G00500	G00500	KIAA1430 homologue	:	-	1.66028	2.24024	0.845418	2.9114	1.67958
	Chr01	G00501	G00501	Vacuolar sorting protein 9 (VPS9) domain	:	-	10.2585	18.1163	17.7946	20.7402	26.2961
	Chr01	G00502	G00502	-	:	-	15.7099	13.6907	14.6473	15.7566	18.1608
	Chr01	G00503	G00503	Zinc finger, C2H2 type	:	-	1.55286	4.35223	4.76185	5.66377	1.02382
	Chr01	G00504	G00504	-	:	-	27.1852	25.6662	20.0886	22.4167	24.9202
	Chr01	G00505	G00505	Cellulase (glycosyl hydrolase family 5)	:	-	1438.51	874.891	833.263	552.629	428.413
	Chr01	G00506	-	-	:	-	532.567	469.08	704.697	849.68	997.235
	Chr01	G00507	-	-	:	-	5.06781	4.01123	3.47885	3.29814	7.39083
	Chr01	G00508	G00508	p-hydroxybenzoic acid synthase	:	-	4.73401	3.04058	3.8398	3.78883	4.1045
	Chr01	G00509	G00509	Ribosomal protein L34	:	-	332.852	271.271	196.019	163.244	187.016
	Chr01	G00510	G00510	-	:	-	8.82032	11.2602	10.7605	10.1495	17.8539
	Chr01	G00511	G00511	tRNA synthetases class I (E and Q), anti-codon binding domain	:	-	59.7422	61.5069	44.9795	47.5608	45.7993
	Chr01	G00512	G00512	RNA recognition motif. (a.k.a. RRM, RBD, or RNP domain)	:	-	36.463	48.2452	34.7185	43.1504	37.8551
	Chr01	G00513	G00513	-	:	-	18.8953	4.83477	6.32901	12.9674	2.08481
	Chr01	G00514	-	Sugar efflux transporter for intercellular exchange	:	-	0.111603	0.607303	0.0565125	0.166841	0.642117
	Chr01	G00515	G00515	Sugar efflux transporter for intercellular exchange	:	-	0.405657	0.654366	0.0109795	0	0
	Chr01	G00516	G00516	Sugar efflux transporter for intercellular exchange	:	-	13.8742	18.983	32.1181	32.5089	41.3558
	Chr01	G00517	G00517	Ankyrin repeat	:	-	1.761	4.04818	5.18226	2.64073	2.80287
	Chr01	G00518	G00518	Sugar efflux transporter for intercellular exchange	:	-	0.961917	1.29769	4.25141	11.1283	19.0136
	Chr01	G00519	-	-	:	-	0.01296	0	0	0.001631	0
	Chr01	G00520	-	-	:	-	0	0	0.0051055	0	0
	Chr01	G00521	-	-	:	-	0	0	0	0	0
	Chr01	G00522	-	-	:	-	0	0	0	0	0
	Chr01	G00523	-	3-octaprenyl-4-hydroxybenzoate carboxy-lyase	:	-	0.483997	0	0.313944	0.259161	0.441032
	Chr01	G00524	G00524	-	:	-	0.249944	0.891033	0.311559	1.25933	0.642444
	Chr01	G00525	G00525	Sugar (and other) transporter	:	-	1.32661	1.37906	0.339927	0.849705	1.93481
	Chr01	G00526	G00526	DALR anticodon binding domain	:	-	27.2837	24.1985	29.7655	33.9777	43.8018
	Chr01	G00527	G00527	-	:	-	20.724	26.0595	25.4871	19.9623	33.0304
	Chr01	G00528	G00528	Alcohol dehydrogenase GroES-like domain	:	-	0.463491	2.10823	6.29884	34.9651	25.9127
	Chr01	G00529	-	-	:	-	0	0	0	0	0
	Chr01	G00530	-	Crinkler effector protein N-terminal domain	:	-	5.75184	12.3	12.0547	2.27921	16.2527
	Chr01	G00531	-	Ubiquitin family	:	-	0.978046	3.6344	2.897	0.404039	3.57178
	Chr01	G00532	G00532	-	:	-	0.901883	2.06275	1.5239	0.319373	2.08657
	Chr01	G00533	G00533	-	:	-	0.021487	0	0	0	0
	Chr01	G00534	G00534	-	:	-	0.092336	0.691531	0	0.04115	0.053881
	Chr01	G00535	G00535	-	:	-	0	0.583264	0	0.000542	0.000464
	Chr01	G00536	-	-	:	-	0.083311	0	0.152699	0.121579	0.185894
	Chr01	G00537	-	-	:	-	0	0	0	0	0
	Chr01	G00538	G00538	-	:	-	106.494	199.577	209.909	132.127	107.419
	Chr01	G00539	G00539	Sodium:dicarboxylate symporter family	:	-	0.18315	1.08814	1.0344	0.532961	0.628769
	Chr01	G00540	G00540	Eukaryotic aspartyl protease	:	-	16.2812	16.3739	22.2581	14.0808	9.88163
	Chr01	G00541	G00541	-	:	-	9.94426	8.75768	7.467	11.0817	14.4885
	Chr01	G00542	G00542	-	:	-	1.22414	4.4706	1.48391	5.14806	6.9232
	Chr01	G00543	G00543	Protein tyrosine and serine/threonine kinase	:	-	13.5314	18.4344	22.5551	25.4435	16.4146
	Chr01	G00544	G00544	-	:	-	21.9422	25.0957	30.9375	19.5325	20.7119
	Chr01	G00545	G00545	Lipoxygenase	:	-	1.04747	1.09488	7.30923	52.6786	1.50079
	Chr01	G00546	G00546	-	:	-	0	0	0.903964	2.24435	0.558471
	Chr01	G00547	G00547	-	:	-	0.215466	1.16261	0.859751	0.557365	0.533581
	Chr01	G00548	-	-	:	-	0.009067	0	0	0	0
	Chr01	G00549	G00549	WD domain, G-beta repeat	:	-	143.555	130.778	99.4192	110.138	92.8179
	Chr01	G00550	-	Crinkler effector protein N-terminal domain	:	-	0.005402	0.57888	0	0.0044425	0
	Chr01	G00551	G00551	Leucine-rich repeat	:	-	0	0	0	0	0
	Chr01	G00552	G00552	Major Facilitator Superfamily	:	-	0	0	0	0	0
	Chr01	G00553	-	Crinkler effector protein N-terminal domain	:	-	0.0461135	0.655555	0.271772	0.0553525	0.100456
	Chr01	G00554	G00554	-	:	-	0	0	0	0	0
	Chr01	G00555	G00555	Clathrin adaptor complex small chain	:	-	72.1393	89.9083	31.9299	18.8116	21.031
	Chr01	G00556	G00556	Nuclear fragile X mental retardation-interacting protein 1 (NUFIP1)	:	-	64.6668	57.9333	60.6194	63.3285	72.9963
	Chr01	G00557	G00557	-	:	-	34.1343	31.1069	35.916	38.7233	51.5476
	Chr01	G00558	G00558	MFS/sugar transport protein	:	-	0.249547	1.03199	2.46074	20.7651	1.25213
	Chr01	G00559	G00559	-	:	-	0	0	0	0.163023	0.179298
	Chr01	G00560	G00560	-	:	-	1.2741	2.64242	7.95216	5.03553	2.917
	Chr01	G00561	G00561	-	:	-	4.38537	19.9035	23.5251	8.55788	1.79894
	Chr01	G00562	-	-	:	-	0	0	0	0.068464	0
	Chr01	G00563	-	-	:	-	0.256086	1.04627	0.0594	0.407552	0.429591
	Chr01	G00564	-	-	:	-	19.9101	20.272	28.1046	40.8174	47.3117
	Chr01	G00565	G00565	-	:	-	0.149985	0.178453	2.1939	0.556325	0.056039
	Chr01	G00566	G00566	-	:	-	0.918975	3.105	9.45304	2.5188	5.11005
	Chr01	G00567	G00567	-	:	-	91.1167	63.8711	65.2788	40.5718	53.8948
	Chr01	G00568	G00568	Ssu72-like protein	:	-	5.27424	4.82403	5.0096	8.72563	10.2445
	Chr01	G00569	G00569	WW domain binding protein 11	:	-	15.0275	15.0007	14.1854	16.0691	18.8784
	Chr01	G00570	G00570	-	:	-	0.081146	1.40141	1.06838	4.09874	0.686412
	Chr01	G00571	G00571	Sodium:dicarboxylate symporter family	:	-	1.76036	3.19265	4.69501	4.7271	8.06505
	Chr01	G00572	-	-	:	-	14.4322	11.5466	16.6262	20.9065	23.0952
	Chr01	G00573	-	-	:	-	17.7543	15.1554	14.7451	19.1055	25.0049
	Chr01	G00574	-	DDE superfamily endonuclease	:	-	0.0275465	0	0	0.076915	0
	Chr01	G00575	-	Reverse transcriptase (RNA-dependent DNA polymerase)	:	Yes	0.0064235	0	0	0.011307	0.002639
	Chr01	G00576	G00576	Protein kinase domain	:	-	12.5159	11.5407	12.3599	11.5059	10.7821
	Chr01	G00577	G00577	-	:	-	320.911	150.083	159.013	157.656	196.95
	Chr01	G00578	G00578	Zinc knuckle	:	-	44.4004	23.4799	16.9993	8.31945	14.9223
	Chr01	G00579	G00579	Calcineurin-like phosphoesterase	:	-	30.2144	35.4141	42.8138	48.9391	63.8869
	Chr01	G00580	-	-	:	-	0.0259595	0.472683	0	0.387352	0.0747155
	Chr01	G00581	-	-	:	-	0.124575	1.0141	0.054783	0.165147	0.13314
	Chr01	G00582	-	Reverse transcriptase (RNA-dependent DNA polymerase)	:	Yes	1.54308	1.92277	2.78132	2.41757	3.03381
	Chr01	G00583	-	-	:	-	0.539118	1.33459	0.906907	1.0192	1.37104
	Chr01	G00584	-	Reverse transcriptase (RNA-dependent DNA polymerase)	:	Yes	0	0	0	0	0
	Chr01	G00585	-	Acyl CoA binding protein	:	-	0	0	0	0.648667	0.227334
	Chr01	G00586	G00586	-	:	-	0.0213365	0	0	0.027299	0.0025385
	Chr01	G00587	G00587	-	:	-	5.70544	4.6721	4.02913	7.40681	13.1979
	Chr01	G00588	G00588	-	:	-	7.22477	5.53516	2.87147	3.34131	4.66352
	Chr01	G00589	G00589	-	:	-	72.6172	80.7231	54.4462	19.6817	22.7803
	Chr01	G00590	-	-	:	-	10.0468	37.1278	52.8601	101.048	170.784
	Chr01	G00591	G00591	-	:	-	0.05019	0.682511	0.116464	0.234283	0.4664
	Chr01	G00592	G00592	-	:	-	0.106404	0.726765	0	0.112227	0.71156
	Chr01	G00593	G00593	-	:	-	0.640651	1.52186	2.09973	2.46116	1.93727
	Chr01	G00594	G00594	PAN domain	:	-	1.82867	7.51592	15.0138	21.3596	15.1243
	Chr01	G00595	G00595	-	:	-	0.151394	1.05349	0.090325	0.0888865	0.177696
	Chr01	G00596	G00596	Protein kinase domain	:	-	16.5131	15.316	19.3467	10.537	17.523
	Chr01	G00597	G00597	-	:	-	1.14505	2.32635	2.0764	0.499032	1.79518
	Chr01	G00598	G00598	T-complex protein 10 C-terminus	:	-	65.7616	45.7995	50.0747	50.7582	61.9126
	Chr01	G00599	G00599	PHD-finger	:	-	67.3431	59.5109	63.7324	64.0132	61.725
	Chr01	G00600	-	PUB domain	:	-	26.6688	30.3389	29.9564	32.4634	32.3667
	Chr01	G00601	G00601	Ubiquitin-activating enzyme E1 four-helix bundle	:	-	57.796	62.2189	55.5924	56.5667	58.4658
	Chr01	G00602	G00602	Interferon-related developmental regulator (IFRD)	:	-	211.874	51.3374	64.3014	67.6847	64.6187
	Chr01	G00603	G00603	Spt4/RpoE2 zinc finger	:	-	12.5366	20.2706	13.1339	17.6026	12.5059
	Chr01	G00604	G00604	Zinc finger C-x8-C-x5-C-x3-H type (and similar)	:	-	114.829	93.8714	75.3182	82.2287	72.5955
	Chr01	G00605	G00605	Rieske-like [2Fe-2S] domain	:	-	4.76554	9.49557	8.98567	7.68028	6.32833
	Chr01	G00606	G00606	-	:	-	41.8478	37.6573	44.6572	44.1227	41.6638
	Chr01	G00607	G00607	Early transcription elongation factor of RNA pol II, NGN section	:	-	128.698	124.715	124.629	132.031	145.391
	Chr01	G00608	G00608	IQ calmodulin-binding motif	:	-	9.42806	9.31609	8.97921	6.08852	10.0857
	Chr01	G00609	G00609	Domain of unknown function (DUF389)	:	-	19.0475	17.7739	24.1736	32.6924	48.7556
	Chr01	G00610	G00610	WW domain	:	-	10.4421	8.48317	8.17592	7.33999	8.4891
	Chr01	G00611	G00611	-	:	-	0.136199	0.138621	0	0	0
	Chr01	G00612	G00612	Replication factor-A C terminal domain	:	-	51.4158	54.0698	44.8506	42.7299	42.9757
	Chr01	G00613	G00613	Mitosis protein DIM1	:	-	2.35399	4.77355	6.38386	4.85441	8.8055
	Chr01	G00614	G00614	Tetratricopeptide repeat	:	-	4.64419	6.37293	6.75986	4.18375	9.66967
	Chr01	G00615	G00615	-	:	-	11.5485	14.1185	10.0082	6.37206	8.39322
	Chr01	G00616	G00616	Centromere kinetochore component CENP-T histone fold	:	-	0.79101	5.40233	2.19571	2.26664	1.93922
	Chr01	G00617	G00617	Core histone H2A/H2B/H3/H4	:	-	3.92854	14.0632	9.00947	10.4413	7.15338
	Chr01	G00618	G00618	Pex2 / Pex12 amino terminal region	:	-	6.74088	10.4204	11.3335	17.2305	17.7819
	Chr01	G00619	G00619	-	:	-	17.2135	29.216	18.0475	13.2133	11.1521
	Chr01	G00620	G00620	-	:	-	25.6182	19.9538	22.7905	54.5118	35.2393
	Chr01	G00621	G00621	TLD	:	-	9.8938	1.51511	1.01869	1.14519	0.940038
	Chr01	G00622	G00622	WD domain, G-beta repeat	:	-	4.70838	6.1931	5.33383	5.18818	4.91896
	Chr01	G00623	G00623	Lipase (class 3)	:	-	54.888	37.279	49.5153	61.8516	38.474
	Chr01	G00624	G00624	-	:	-	3.44047	10.248	6.69203	4.69932	8.3985
	Chr01	G00625	G00625	Vps54-like protein	:	-	41.5755	33.0572	30.4654	34.3624	42.4264
	Chr01	G00626	G00626	LSM domain	:	-	100.989	100.739	75.9963	74.7605	70.9667
	Chr01	G00627	G00627	Choline/Carnitine o-acyltransferase	:	-	15.8163	20.702	15.9822	18.429	12.9592
	Chr01	G00628	G00628	-	:	-	101.797	74.8729	80.3922	49.0034	39.9239
	Chr01	G00629	G00629	-	:	-	467.862	275.607	288.074	350.126	258.4
	Chr01	G00630	G00630	Neurochondrin	:	-	33.9086	42.8491	53.7735	58.3424	62.9404
	Chr01	G00631	G00631	Ring finger domain	:	-	9.76023	3.35129	2.49273	3.96419	2.20446
	Chr01	G00632	G00632	WD domain, G-beta repeat	:	-	0.577919	0.95662	0.238771	0.114857	0.0576325
	Chr01	G00633	G00633	WW domain	:	-	3.36623	3.38134	1.66297	0.389985	0.409085
	Chr01	G00634	G00634	Sgf11 (transcriptional regulation protein)	:	-	31.2398	47.3021	28.172	21.5559	17.2134
	Chr01	G00635	G00635	Protein tyrosine and serine/threonine kinase	:	-	50.1783	49.0475	67.6943	80.6	89.2421
	Chr01	G00636	G00636	-	:	-	15.6578	14.785	16.1497	22.1738	15.8021
	Chr01	G00637	G00637	tRNA synthetases class I (E and Q), catalytic domain	:	-	8.16441	13.5196	7.5377	6.37569	9.59541
	Chr01	G00638	G00638	-	:	-	2903.44	931.306	475.17	130.209	171.785
	Chr01	G00639	G00639	COG (conserved oligomeric Golgi) complex component, COG2	:	-	27.8935	24.8392	27.8294	30.4404	40.1522
	Chr01	G00640	G00640	Phosphatidylinositol-4-phosphate 5-Kinase	:	-	14.2391	15.5177	19.7214	29.1671	43.0268
	Chr01	G00641	G00641	WD domain, G-beta repeat	:	-	24.0769	27.83	31.9934	34.1983	34.7275
	Chr01	G00642	G00642	AMP-binding enzyme	:	-	24.1868	9.48803	14.6429	22.9474	30.3625
	Chr01	G00643	G00643	-	:	-	118.484	80.2712	94.9298	102.422	102.893
	Chr01	G00644	G00644	TGS domain	:	-	50.6426	50.7073	42.5916	41.8734	38.8041
	Chr01	G00645	G00645	Mitochondrial carrier protein	:	-	18.3254	26.6392	18.8501	16.6429	18.3461
	Chr01	G00646	G00646	Acyl-CoA dehydrogenase, N-terminal domain	:	-	57.5061	71.4627	55.4425	70.9996	81.7934
	Chr01	G00647	G00647	Transaldolase/Fructose-6-phosphate aldolase	:	-	127.301	273.819	229.662	101.843	66.8023
	Chr01	G00648	G00648	PHD-finger	:	-	48.8497	40.7384	33.6447	35.1117	35.4122
	Chr01	G00649	G00649	-	:	-	33.5443	34.6833	34.5468	44.1237	46.5337
	Chr01	G00650	G00650	Vps51/Vps67	:	-	72.8566	72.4343	80.0805	79.2349	88.533
	Chr01	G00651	G00651	Tubulin-tyrosine ligase family	:	-	27.473	17.5282	17.2249	11.1623	10.0199
	Chr01	G00652	G00652	Myosin head (motor domain)	:	-	26.8849	31.6405	25.0702	27.3215	33.4125
	Chr01	G00653	G00653	Brix domain	:	-	29.0675	22.2642	19.2064	19.2819	20.4763
	Chr01	G00654	-	-	:	-	3.14634	11.1538	7.94172	7.2649	6.30262
	Chr01	G00655	G00655	Zinc knuckle	:	-	25.1474	13.2659	16.3875	14.4862	22.2093
	Chr01	G00656	G00656	Flavodoxin-like fold	:	-	11.3565	1.96622	0.400357	0.619219	0.931817
	Chr01	G00657	G00657	-	:	-	72.128	54.1939	69.8869	76.1496	83.2145
	Chr01	G00658	G00658	TLD	:	-	22.142	24.4286	23.0627	40.1518	32.2035
	Chr01	G00659	G00659	Magnesium transporter NIPA	:	-	6.76612	5.42538	4.12085	8.97171	3.80437
	Chr01	G00660	G00660	-	:	-	1.39573	1.57602	0.790875	1.48456	1.78592
	Chr01	G00661	G00661	-	:	-	132.355	103.898	71.9307	26.0655	33.1745
	Chr01	G00662	G00662	Phosphatidylinositol-4-phosphate 5-Kinase	:	-	3.20563	4.12894	2.98591	3.18224	2.52135
	Chr01	G00663	G00663	NAD dependent epimerase/dehydratase family	:	-	169.889	167.065	132.588	61.2197	55.6267
	Chr01	G00664	G00664	NAD dependent epimerase/dehydratase family	:	-	324.047	64.3475	87.6415	62.9904	23.4192
	Chr01	G00665	G00665	Inorganic H+ pyrophosphatase	:	-	255.857	206.289	144.317	150.497	102.328
	Chr01	G00666	-	-	:	-	205.629	14.779	8.07849	11.9107	17.3443
	Chr01	G00667	G00667	28 kDa A-kinase anchor	:	-	10.8983	20.0786	22.1623	15.5604	9.0935
	Chr01	G00668	G00668	PX domain	:	-	30.9483	14.0014	25.8557	19.993	14.048
	Chr01	G00669	G00669	-	:	-	21.5671	25.2924	18.2761	21.5435	17.4839
	Chr01	G00670	G00670	Glucosidase II beta subunit-like protein	:	-	93.1244	62.1047	66.1078	70.913	88.244
	Chr01	G00671	G00671	Meckelin (Transmembrane protein 67)	:	-	5.30351	6.71346	6.6671	5.53017	6.49776
	Chr01	G00672	-	-	:	-	0.75576	0.728357	0.146995	0.686175	0.199217
	Chr01	G00673	G00673	Subunit CCDC53 of WASH complex	:	-	2.67075	2.74764	0.981632	1.03201	0.872348
	Chr01	G00674	G00674	PhoD-like phosphatase	:	-	9.96583	7.86924	9.766	9.06651	4.66227
	Chr01	G00675	G00675	KH domain	:	-	8.16354	10.7264	19.5159	17.4313	26.8538
	Chr01	G00676	G00676	Cytokine-induced anti-apoptosis inhibitor 1, Fe-S biogenesis	:	-	66.2131	64.0344	77.5047	91.4972	75.2143
	Chr01	G00677	G00677	USP8 dimerisation domain	:	-	37.917	36.4696	61.3544	83.9682	91.6906
	Chr01	G00678	G00678	VMA21-like domain	:	-	98.8986	121.551	122.675	135.161	100.972
	Chr01	G00679	G00679	Catalytic LigB subunit of aromatic ring-opening dioxygenase	:	-	7.45431	16.9573	35.3463	64.0472	94.6072
	Chr01	G00680	G00680	Catalytic LigB subunit of aromatic ring-opening dioxygenase	:	-	2.80327	3.65921	7.41923	5.23921	8.8712
	Chr01	G00681	G00681	Catalytic LigB subunit of aromatic ring-opening dioxygenase	:	-	0.37197	2.63973	8.63849	2.51371	3.83393
	Chr01	G00682	G00682	Myb-like DNA-binding domain	:	-	68.296	79.3517	96.3715	122.622	123.131
	Chr01	G00683	G00683	tRNA N6-adenosine threonylcarbamoyltransferase	:	-	11.9743	12.0441	10.163	9.70747	10.076
	Chr01	G00684	G00684	-	:	-	79.7599	132.104	125.875	136.182	140.932
	Chr01	G00685	G00685	Vesicle transport v-SNARE protein N-terminus	:	-	305.745	154.431	177.254	167.292	146.873
	Chr01	G00686	G00686	-	:	-	316.348	218.001	210.154	311.403	175.159
	Chr01	G00687	G00687	Magnesium transporter NIPA	:	-	20.6291	17.6731	21.7944	17.3149	13.0772
	Chr01	G00688	G00688	-	:	-	781.872	1061.76	937.65	533.508	449.497
	Chr01	G00689	G00689	Catalytic LigB subunit of aromatic ring-opening dioxygenase	:	-	6.42003	9.55413	13.9421	7.54295	8.11507
	Chr01	G00690	G00690	TIP41-like family	:	-	7.18374	7.06047	8.62427	10.1253	14.5265
	Chr01	G00691	G00691	Protein kinase domain	:	-	161.108	46.9175	56.0307	36.6513	40.5502
	Chr01	G00692	G00692	Endonuclease/Exonuclease/phosphatase family	:	-	5.67351	7.90647	10.9121	11.2046	15.2204
	Chr01	G00693	G00693	DNA polymerase alpha subunit B N-terminal	:	-	29.7785	31.8099	23.6992	22.2412	24.5145
	Chr01	G00694	-	-	:	-	0	0	0	0	0
	Chr01	G00695	-	RNase H-like domain found in reverse transcriptase	:	Yes	1.02838	1.61672	1.11679	0.909808	0.897169
	Chr01	G00696	-	-	:	-	0.005763	0	0	0	0
	Chr01	G00697	-	-	:	-	0.00443	0	0	0.001357	0
	Chr01	G00698	-	Helix-turn-helix domain	:	-	0	0	0	0	0.00258
	Chr01	G00699	G00699	-	:	-	8.60205	18.4103	22.2812	28.0725	30.8127
	Chr01	G00700	G00700	Glutathione S-transferase, N-terminal domain	:	-	4.62235	16.7611	6.95275	5.27864	1.23738
	Chr01	G00701	G00701	Glutathione S-transferase, C-terminal domain	:	-	42.685	76.9417	80.2672	130.019	89.3742
	Chr01	G00702	G00702	Glutathione S-transferase, C-terminal domain	:	-	5.3003	7.83454	9.37251	29.8037	11.8113
	Chr01	G00703	G00703	Glutathione S-transferase, C-terminal domain	:	-	18.3836	33.4133	19.842	14.4535	13.1623
	Chr01	G00704	G00704	Peroxidase	:	-	5.2212	5.37563	5.11993	14.7809	15.8688
	Chr01	G00705	G00705	Peroxidase	:	-	5.43636	5.36385	5.63624	15.2115	16.296
	Chr01	G00706	G00706	Glutathione S-transferase, N-terminal domain	:	-	40.2956	75.3388	45.2795	34.0303	26.9937
	Chr01	G00707	G00707	Glutathione S-transferase, C-terminal domain	:	-	1.48304	2.19518	2.52826	8.86674	2.95546
	Chr01	G00708	G00708	-	:	-	17.1019	20.4689	35.2348	50.5038	57.9557
	Chr01	G00709	G00709	Beige/BEACH domain	:	-	10.8384	11.6508	16.5681	24.6792	28.3478
	Chr01	G00710	G00710	Tetratricopeptide repeat	:	-	11.5016	12.864	13.2281	7.093	9.63373
	Chr01	G00711	G00711	HEC/Ndc80p family	:	-	66.1786	61.5507	64.6793	62.4657	72.2411
	Chr01	G00712	G00712	-	:	-	162.775	116.199	146.697	124.611	125.682
	Chr01	G00713	G00713	SET domain	:	-	44.4963	34.8178	52.1131	51.0383	50.1846
	Chr01	G00714	G00714	WD domain, G-beta repeat	:	-	11.9868	15.3589	13.1756	11.6362	12.9887
	Chr01	G00715	G00715	-	:	-	1050.99	1198.27	1365.91	703.338	762.363
	Chr01	G00716	G00716	AI-2E family transporter	:	-	33.4846	19.7329	20.6029	22.1353	27.2727
	Chr01	G00717	G00717	-	:	-	70.5798	69.385	72.2441	66.8053	74.3014
	Chr01	G00718	G00718	Protein N-terminal asparagine amidohydrolase	:	-	9.61602	12.5535	7.21559	5.0178	5.65419
	Chr01	G00719	G00719	Ankyrin repeats (many copies)	:	-	4.52463	6.22184	5.18651	6.6856	4.29362
	Chr01	G00720	G00720	Nucleotide-sugar transporter	:	-	6.80943	3.34485	4.90505	7.21395	3.62984
	Chr01	G00721	-	-	:	-	0.886092	1.16112	0.592263	0.78139	0.834059
	Chr01	G00722	-	-	:	-	0	0	0	0	0
	Chr01	G00723	-	-	:	-	0	0.0429675	0	0	0
	Chr01	G00724	-	-	:	-	0	0.047513	0	0	0
	Chr01	G00725	-	Transposase IS4	:	Yes	0	0	0.001878	0	0.036588
	Chr01	G00726	G00726	FAD linked oxidases, C-terminal domain	:	-	5.72158	19.6834	28.0553	29.9977	20.988
	Chr01	G00727	G00727	FAD linked oxidases, C-terminal domain	:	-	181.59	32.2072	39.7719	33.7977	30.365
	Chr01	G00728	G00728	Hsp90 protein	:	-	14.8326	17.6529	11.2155	6.85363	9.45097
	Chr01	G00729	G00729	Phosphoribosyl synthetase-associated domain	:	-	76.1169	58.7773	67.6294	70.8753	88.9809
	Chr01	G00730	G00730	TB2/DP1, HVA22 family	:	-	53.3888	30.9146	30.6203	36.8966	41.6667
	Chr01	G00731	G00731	-	:	-	14.5237	23.5551	29.582	31.814	32.323
	Chr01	G00732	G00732	-	:	-	9.62148	9.83875	9.34944	14.9273	11.1045
	Chr01	G00733	-	-	:	-	3.3291	3.71967	1.7629	3.33019	3.19015
	Chr01	G00734	G00734	Ion channel	:	-	2.50473	5.38388	3.35322	5.37543	5.22815
	Chr01	G00735	G00735	-	:	-	4.34834	6.83869	6.5023	7.28618	7.31134
	Chr01	G00736	G00736	Homeobox KN domain	:	-	114.973	41.9509	37.7421	30.5753	34.1628
	Chr01	G00737	G00737	-	:	-	35.3619	18.4044	23.78	25.5	22.939
	Chr01	G00738	G00738	short chain dehydrogenase	:	-	56.4798	69.6086	52.2213	69.7677	55.6761
	Chr01	G00739	G00739	ALG6, ALG8 glycosyltransferase family	:	-	18.6657	14.6988	13.5937	18.7109	14.2312
	Chr01	G00740	G00740	-	:	-	386.838	436.238	366.933	451.326	336.712
	Chr01	G00741	G00741	Carbon-nitrogen hydrolase	:	-	38.5601	91.0782	52.5454	47.4178	54.08
	Chr01	G00742	G00742	-	:	-	196.205	143.962	145.218	142.51	137.758
	Chr01	G00743	G00743	Heavy-metal-associated domain	:	-	57.6216	54.1792	59.0158	58.8178	31.8929
	Chr01	G00744	G00744	RNA pseudouridylate synthase	:	-	8.05921	5.80025	7.24819	5.89441	6.69247
	Chr01	G00745	-	DUF1126 PH-like domain	:	-	2.09099	1.29364	0.272343	0.032472	0.116763
	Chr01	G00746	G00746	snoRNA binding domain, fibrillarin	:	-	402.228	281.209	218.413	82.7251	136.097
	Chr01	G00747	G00747	Common central domain of tyrosinase	:	-	21.0776	25.2909	18.8523	2.95105	34.324
	Chr01	G00748	G00748	Beta2-adaptin appendage, C-terminal sub-domain	:	-	17.7673	23.6692	31.1088	29.0333	31.0436
	Chr01	G00749	G00749	Proteasome non-ATPase 26S subunit	:	-	20.7541	38.4932	37.0921	28.5735	30.424
	Chr01	G00750	-	Carbohydrate binding domain (family 25)	:	-	10.3469	10.6418	14.9326	15.2934	6.85524
	Chr01	G00751	-	Ammonium Transporter Family	:	-	1.93436	2.01766	1.00394	0.477747	0.324147
	Chr01	G00752	G00752	Ubiquitin carboxyl-terminal hydrolase	:	-	8.55993	11.9087	7.90699	10.4018	12.1199
	Chr01	G00753	G00753	E1-E2 ATPase	:	-	6.16499	2.49553	1.37055	1.83093	0.763551
	Chr01	G00754	G00754	Protein kinase domain	:	-	22.7564	33.6894	32.6373	44.7319	39.0589
	Chr01	G00755	G00755	NAD synthase	:	-	20.4059	30.1373	30.6399	31.4537	29.0302
	Chr01	G00756	G00756	Phosphatidylinositol-4-phosphate 5-Kinase	:	-	7.15208	12.4504	15.5894	14.5175	13.956
	Chr01	G00757	G00757	Tctex-1 family	:	-	110.722	136.791	96.2648	128.17	111.916
	Chr01	G00758	G00758	Raptor N-terminal CASPase like domain	:	-	8.20065	10.7865	12.9222	13.2833	18.355
	Chr01	G00759	G00759	WD domain, G-beta repeat	:	-	10.1618	12.5513	16.1138	18.055	20.9576
	Chr01	G00760	G00760	Glutathione S-transferase, C-terminal domain	:	-	42.0625	95.45	117.783	132.317	70.8564
	Chr01	G00761	G00761	-	:	-	18.4346	13.1415	17.766	20.2673	25.1598
	Chr01	G00762	G00762	La domain	:	-	46.38	32.0127	24.0102	11.2817	19.1659
	Chr01	G00763	G00763	Mitochondrial carrier protein	:	-	33.6821	17.2123	15.6969	14.1261	16.7607
	Chr01	G00764	G00764	-	:	-	35.5373	43.4475	42.9293	59.752	58.7303
	Chr01	G00765	G00765	F5/8 type C domain	:	-	23.8393	24.9914	22.8969	24.9634	25.204
	Chr01	G00766	G00766	VEFS-Box of polycomb protein	:	-	89.185	75.7891	75.9266	65.4609	80.5729
	Chr01	G00767	G00767	Protein phosphatase inhibitor	:	-	21.1497	22.7999	22.8434	23.7893	23.2558
	Chr01	G00768	G00768	Thioredoxin	:	-	23.5943	35.6646	34.1474	54.2351	103.405
	Chr01	G00769	G00769	PX domain	:	-	249.805	155.165	177.886	157.092	160.854
	Chr01	G00770	G00770	Cyclin, N-terminal domain	:	-	13.0566	15.5005	14.0975	19.9103	14.8039
	Chr01	G00771	G00771	Calcineurin-like phosphoesterase	:	-	145.251	180.997	184.473	156.316	136.562
	Chr01	G00772	G00772	Translocation protein Sec62	:	-	157.441	102.003	92.6044	112.748	85.5951
	Chr01	G00773	G00773	Dienelactone hydrolase family	:	-	14.1345	19.116	21.5229	20.8281	24.2209
	Chr01	G00774	G00774	-	:	-	9.06395	7.81416	6.69647	5.17809	8.48661
	Chr01	G00775	G00775	Histidine kinase-, DNA gyrase B-, and HSP90-like ATPase	:	-	543.3	596.837	267.68	331.021	208.286
	Chr01	G00776	G00776	TLR4 regulator and MIR-interacting MSAP	:	-	42.2126	27.9439	19.6881	24.4111	22.2725
	Chr01	G00777	G00777	Erv1 / Alr family	:	-	257.172	57.6361	61.7002	57.0105	65.1531
	Chr01	G00778	G00778	Tetratricopeptide repeat	:	-	12.6955	3.25749	1.61388	1.4325	0.438879
	Chr01	G00779	G00779	Anaphase-promoting complex subunit 4 WD40 domain	:	-	35.6068	33.3675	45.9252	35.8986	34.1469
	Chr01	G00780	G00780	Lipase (class 3)	:	-	13.2772	25.2639	39.6131	41.094	38.8499
	Chr01	G00781	G00781	Eukaryotic family of unknown function (DUF1754)	:	-	218.963	215.509	214.432	276.456	245.74
	Chr01	G00782	G00782	Protein kinase domain	:	-	25.1593	23.9361	27.842	29.3529	36.599
	Chr01	G00783	G00783	Acyl-CoA dehydrogenase, middle domain	:	-	7.87575	14.8357	13.8356	15.1541	13.9847
	Chr01	G00784	G00784	Acyl-coenzyme A oxidase N-terminal	:	-	3.71868	10.6717	6.84545	19.1106	10.1456
	Chr01	G00785	G00785	Protein kinase domain	:	-	13.2849	19.5801	20.1001	8.25096	36.2904
	Chr01	G00786	G00786	LCCL domain	:	-	3.29659	4.25093	5.25658	6.37251	7.36305
	Chr01	G00787	G00787	-	:	-	38.0195	41	45.6991	48.1874	58.5845
	Chr01	G00788	G00788	Ubiquitin-activating enzyme active site	:	-	58.4423	82.5174	57.6557	74.2699	71.9561
	Chr01	G00789	G00789	-	:	-	128.709	127.964	130.315	136.861	162.05
	Chr01	G00790	G00790	Flavin-binding monooxygenase-like	:	-	1.62754	3.1045	2.84289	2.19993	2.93799
	Chr01	G00791	G00791	-	:	-	0.474601	2.12359	1.5202	2.471	2.65621
	Chr01	G00792	G00792	Flavin-binding monooxygenase-like	:	-	0.408733	0.901188	0	0.163581	0.225253
	Chr01	G00793	G00793	NF-kappa-B-activating protein C-terminal domain	:	-	126.363	81.5387	78.1518	74.3349	71.4694
	Chr01	G00794	G00794	-	:	-	35.1139	43.4532	55.9877	49.4361	56.1689
	Chr01	G00795	G00795	-	:	-	20.9948	31.3316	56.4817	121.803	242.688
	Chr01	G00796	G00796	D-arabinono-1,4-lactone oxidase	:	-	30.5885	49.8503	34.5974	31.607	46.8876
	Chr01	G00797	G00797	Dienelactone hydrolase family	:	-	36.1551	87.8808	58.0702	99.7486	59.5194
	Chr01	G00798	G00798	HECT-domain (ubiquitin-transferase)	:	-	4.86152	11.2681	17.6473	30.249	27.7393
	Chr01	G00799	G00799	Aldehyde dehydrogenase family	:	-	40.9115	77.0225	63.5668	63.8021	95.7545
	Chr01	G00800	G00800	Mitotic checkpoint protein	:	-	83.4202	75.9878	94.6289	85.3536	100.266
	Chr01	G00801	G00801	Dynactin p62 family	:	-	10.813	13.7334	16.8292	16.4058	19.8471
	Chr01	G00802	G00802	MutS family domain IV	:	-	1.99379	3.61948	1.49713	3.44438	1.0782
	Chr01	G00803	G00803	ZIP Zinc transporter	:	-	1.34462	4.77456	8.64978	2.61677	1.45344
	Chr01	G00804	G00804	-	:	-	1.86366	1.6557	0.58733	0.43643	1.48372
	Chr01	G00805	G00805	-	:	-	90.1542	66.9098	54.521	63.53	37.2344
	Chr01	G00806	G00806	DHHC palmitoyltransferase	:	-	19.6365	28.9877	32.3124	32.302	27.872
	Chr01	G00807	G00807	Vms1-associating treble clef domain	:	-	32.5879	33.9221	42.7174	47.816	49.3008
	Chr01	G00808	G00808	Pyridoxal-dependent decarboxylase, C-terminal sheet domain	:	-	116.047	30.7506	19.5139	12.534	22.7722
	Chr01	G00809	G00809	RNA 3'-terminal phosphate cyclase	:	-	6.9664	5.51625	5.21521	3.15906	4.31369
	Chr01	G00810	G00810	IPT/TIG domain	:	-	5.37521	16.1837	12.6408	8.59942	10.3213
	Chr01	G00811	G00811	IPT/TIG domain	:	-	0.892744	2.0611	1.51476	2.07301	2.42018
	Chr01	G00812	G00812	Helix-turn-helix DNA-binding domain of SPT6	:	-	76.5632	62.6961	74.8169	87.4697	104.79
	Chr01	G00813	G00813	Kazal-type serine protease inhibitor domain	:	-	4.59571	10.2821	23.6247	7.62761	5.44925
	Chr01	G00814	-	-	:	-	107.456	43.4214	51.4075	40.319	32.4395
	Chr01	G00815	-	-	:	-	0	0	0	0	0
	Chr01	G00816	G00816	Kazal-type serine protease inhibitor domain	:	-	11.796	10.6479	9.77796	19.8837	25.1699
	Chr01	G00817	G00817	G-patch domain	:	-	30.6478	26.441	29.7199	27.9827	32.1966
	Chr01	G00818	G00818	Importin-beta N-terminal domain	:	-	116.984	114.932	99.0288	75.4634	87.078
	Chr01	G00819	G00819	FATC domain	:	-	21.2219	27.2462	37.1385	54.3827	60.8615
	Chr01	G00820	G00820	DNA-PKcs, N-terminal	:	-	2.88639	3.97254	5.42866	8.49493	10.4575
	Chr01	G00821	G00821	Major Facilitator Superfamily	:	-	11.5756	15.2682	14.2366	21.664	44.0003
	Chr01	G00822	G00822	Major Facilitator Superfamily	:	-	13.2434	15.1018	15.2786	24.2016	50.4249
	Chr01	G00823	G00823	-	:	-	1.42395	3.29639	3.80286	1.80029	1.84491
	Chr01	G00824	G00824	SPRY domain	:	-	8.35074	16.0217	15.7264	13.6019	13.559
	Chr01	G00825	G00825	Regulator of chromosome condensation (RCC1) repeat	:	-	5.18099	9.23183	7.8531	10.7292	9.04144
	Chr01	G00826	G00826	PH domain	:	-	35.3648	54.839	58.9679	51.4984	58.4093
	Chr01	G00827	G00827	Polycystin cation channel	:	-	0.164373	0	0	0.0562365	0.054601
	Chr01	G00828	G00828	FYVE zinc finger	:	-	45.4706	42.925	55.5741	48.236	32.0194
	Chr01	G00829	G00829	-	:	-	8.44008	7.10097	9.30237	8.70212	7.08409
	Chr01	G00830	G00830	Patatin-like phospholipase	:	-	8.59058	3.28901	2.89679	2.39494	4.01966
	Chr01	G00831	G00831	Patatin-like phospholipase	:	-	22.7795	14.3135	9.77604	14.6122	18.2648
	Chr01	G00832	G00832	Sodium/calcium exchanger protein	:	-	17.6047	13.84	13.7309	14.0707	20.5896
	Chr01	G00833	-	Multicopper oxidase	:	-	0.643844	1.20995	0.88311	0.513411	0.444115
	Chr01	G00834	G00834	RNA recognition motif. (a.k.a. RRM, RBD, or RNP domain)	:	-	100.935	96.5109	104.248	115.404	118.187
	Chr01	G00835	G00835	-	:	-	102.099	168.592	213.631	226.009	226.685
	Chr01	G00836	G00836	Beta2-adaptin appendage, C-terminal sub-domain	:	-	40.6255	31.0407	25.572	16.2049	23.7966
	Chr01	G00837	G00837	RWP-RK domain	:	-	6.08347	11.402	23.8089	109.334	11.5615
	Chr01	G00838	G00838	tRNA synthetases class I (R)	:	-	25.9004	31.0277	28.1164	25.4011	29.452
	Chr01	G00839	G00839	-	:	-	8.09692	8.48631	8.78267	9.40682	13.892
	Chr01	G00840	G00840	Nuclear pore protein 84 / 107	:	-	73.8517	73.0411	69.0614	67.718	91.1492
	Chr01	G00841	G00841	Putative peptidase family	:	-	2.39493	3.78398	2.75108	4.43695	5.28234
	Chr01	G00842	G00842	Palmitoyl protein thioesterase	:	-	11.2152	8.91074	4.41154	1.32706	0.792344
	Chr01	G00843	-	Palmitoyl protein thioesterase	:	-	7.83675	2.64763	1.1065	0.928113	0.46612
	Chr01	G00844	G00844	Clustered mitochondria	:	-	2.35688	3.21888	2.17895	1.99479	2.02407
	Chr01	G00845	G00845	-	:	-	11.1834	12.9399	7.08632	6.2764	3.96517
	Chr01	G00846	G00846	Histidine phosphatase superfamily (branch 1)	:	-	46.5064	37.3027	48.1395	25.6365	31.5525
	Chr01	G00847	G00847	Trypsin-like peptidase domain	:	-	0.101336	0.742611	0.07633	0.047245	0.040573
	Chr01	G00848	G00848	Trypsin-like peptidase domain	:	-	0.036389	0.601748	0	0	0
	Chr01	G00849	G00849	Trypsin-like peptidase domain	:	-	0.367916	0.736645	0.0882525	0.186825	0.69459
	Chr01	G00850	G00850	linker histone H1 and H5 family	:	-	26.5364	27.9573	30.2859	25.0948	16.5428
	Chr01	G00851	-	-	:	-	0	0	0	0	0
	Chr01	G00852	-	RNase H-like domain found in reverse transcriptase	:	Yes	0	0	0	0	0
	Chr01	G00853	-	Retrotransposon gag protein	:	Yes	0	0	0	0.001171	0
	Chr01	G00854	-	-	:	-	0	0	0	0	0
	Chr01	G00855	G00855	Multicopper oxidase	:	-	22.6526	12.9421	9.75231	2.25241	2.71976
	Chr01	G00856	G00856	ZIP Zinc transporter	:	-	0.0241005	0.609913	0	0.055352	0.292241
	Chr01	G00857	G00857	Multicopper oxidase	:	-	1.25253	2.02823	0.73822	0.108094	0.267765
	Chr01	G00858	-	-	:	-	0	0	0	0.068826	0.036887
	Chr01	G00859	G00859	Iron-sulfur cluster assembly protein	:	-	14.6072	25.2122	35.8274	39.7227	39.4205
	Chr01	G00860	G00860	-	:	-	0.185582	1.01506	0.556254	0.201804	1.4299
	Chr01	G00861	G00861	Glutathione S-transferase, N-terminal domain	:	-	27.7433	22.2729	35.3384	37.5821	49.561
	Chr01	G00862	-	Phosphorylase superfamily	:	-	40.125	45.9565	47.3376	62.6284	42.0497
	Chr01	G00863	G00863	-	:	-	21.6035	35.6104	20.2273	15.8691	16.0203
	Chr01	G00864	G00864	-	:	-	13.705	16.9789	18.6517	13.4957	24.1205
	Chr01	G00865	G00865	Methylenetetrahydrofolate reductase	:	-	95.9346	64.4751	40.1027	25.155	49.4013
	Chr01	G00866	G00866	WD domain, G-beta repeat	:	-	5.19982	5.28395	6.61745	7.97863	8.37878
	Chr01	G00867	G00867	Rtf2 RING-finger	:	-	196.473	187.508	139.46	137.22	115.63
	Chr01	G00868	G00868	Zinc-binding dehydrogenase	:	-	54.6308	99.3185	68.1913	66.6837	92.5707
	Chr01	G00869	-	-	:	-	0.003007	0	0	0	0.0045555
	Chr01	G00870	-	-	:	-	0.839329	1.05236	1.88393	0.701522	0.530583
	Chr01	G00871	G00871	-	:	-	2.00435	3.60072	4.00866	2.73042	7.20309
	Chr01	G00872	G00872	DNA polymerase alpha/epsilon subunit B	:	-	7.16339	8.53548	7.1533	6.89111	7.67357
	Chr01	G00873	G00873	-	:	-	7.88496	8.36887	7.78087	10.4756	11.9726
	Chr01	G00874	G00874	HEAT repeat	:	-	13.1142	14.0023	10.4968	12.0821	14.0115
	Chr01	G00875	G00875	KH domain	:	-	133.691	101.547	90.1001	90.3019	90.2282
	Chr01	G00876	G00876	Mad3/BUB1 homology region 1	:	-	11.0905	14.1972	9.26132	11.182	13.2267
	Chr01	G00877	G00877	Dihydrodipicolinate synthetase family	:	-	76.8925	64.1877	51.4479	46.4978	35.1829
	Chr01	G00878	G00878	-	:	-	60.044	53.3208	71.9741	55.5339	42.8366
	Chr01	G00879	G00879	WW domain	:	-	0.672002	0.672918	0.836322	0.0181735	0.441532
	Chr01	G00880	G00880	-	:	-	538.979	845.517	653.555	710.753	735.231
	Chr01	G00881	G00881	Rap1-interacting factor 1 N terminal	:	-	2.21602	2.94266	5.09777	6.3571	8.7234
	Chr01	G00882	G00882	Armadillo/beta-catenin-like repeat	:	-	3.36831	4.2912	6.97201	7.09366	10.0239
	Chr01	G00883	G00883	-	:	-	15.9767	22.0535	22.1582	20.0083	46.3131
	Chr01	G00884	G00884	Glutathione S-transferase, N-terminal domain	:	-	7.90675	16.2581	21.3964	19.908	18.5615
	Chr01	G00885	G00885	Stabilization of polarity axis	:	-	6.47221	11.064	8.97375	10.4394	11.2728
	Chr01	G00886	G00886	OB-fold nucleic acid binding domain	:	-	76.9033	142.113	142.884	124.025	122.279
	Chr01	G00887	G00887	HSF-type DNA-binding	:	-	52.633	22.4844	21.3811	21.7045	13.3785
	Chr01	G00888	G00888	HSF-type DNA-binding	:	-	18.6488	8.5024	7.76598	6.27306	3.80595
	Chr01	G00889	-	-	:	-	0	0	0	0	0
	Chr01	G00890	-	Reverse transcriptase (RNA-dependent DNA polymerase)	:	Yes	0	0	0	0	0
	Chr01	G00891	G00891	CorA-like Mg2+ transporter protein	:	-	14.1827	6.17768	6.71566	8.8412	9.0686
	Chr01	G00892	-	TFIIE beta subunit core domain	:	-	41.4572	46.5198	38.9304	41.7832	40.068
	Chr01	G00893	G00893	-	:	-	61.863	67.6124	51.9776	41.4374	33.7139
	Chr01	G00894	G00894	Calcium-activated chloride channel	:	-	13.263	2.48377	0.275027	0.206422	0.229576
	Chr01	G00895	G00895	GAF domain	:	-	84.206	39.4605	18.8936	6.55125	6.02976
	Chr01	G00896	G00896	Tetratricopeptide repeat	:	-	11.8681	26.7381	27.1917	25.9109	30.546
	Chr01	G00897	G00897	Adenylosuccinate lyase C-terminus	:	-	70.5702	80.3878	76.2611	66.8615	75.1676
	Chr01	G00898	G00898	Mitochondrial-associated sphingomyelin phosphodiesterase	:	-	6.47885	9.03205	8.42731	8.48897	8.41002
	Chr01	G00899	G00899	-	:	-	34.9355	20.0315	11.5308	8.68538	5.58705
	Chr01	G00900	-	MYND finger	:	-	3.97164	4.70205	2.26716	1.66385	2.17129
	Chr01	G00901	G00901	CorA-like Mg2+ transporter protein	:	-	3.64209	2.7896	2.07691	0.80593	0.523345
	Chr01	G00902	G00902	Clathrin adaptor complex small chain	:	-	117.841	193.345	118.929	129.767	91.349
	Chr01	G00903	G00903	Cyclin, C-terminal domain	:	-	48.2813	51.2912	44.5125	41.3968	53.4295
	Chr01	G00904	G00904	Domain of unknown function (DUF383)	:	-	19.9486	17.6425	21.3505	15.7406	20.15
	Chr01	G00905	G00905	SET domain	:	-	4.2978	9.66486	7.08299	5.30385	5.52826
	Chr01	G00906	G00906	Sad1 / UNC-like C-terminal	:	-	65.5161	48.2309	51.5232	65.0116	50.064
	Chr01	G00907	G00907	NAD binding domain of 6-phosphogluconate dehydrogenase	:	-	21.8375	26.5565	25.9034	26.4035	26.7648
	Chr01	G00908	G00908	NAD binding domain of 6-phosphogluconate dehydrogenase	:	-	24.335	102.281	90.2916	98.5811	125.801
	Chr01	G00909	G00909	-	:	-	151.338	200.106	232.198	245.581	284.308
	Chr01	G00910	-	Ubiquitin family	:	-	592.352	687.821	595.753	559.908	418.724
	Chr01	G00911	G00911	Ankyrin repeats (3 copies)	:	-	17.3101	16.4586	18.8168	21.6178	16.7408
	Chr01	G00912	G00912	CDP-alcohol phosphatidyltransferase	:	-	81.7569	92.7138	124.158	156.895	97.1007
	Chr01	G00913	G00913	-	:	-	1.87327	3.21708	1.47034	1.637	2.20457
	Chr01	G00914	G00914	CDP-alcohol phosphatidyltransferase	:	-	14.7327	19.5143	15.4619	17.6514	13.6715
	Chr01	G00915	G00915	-	:	-	67.7708	36.5998	23.6943	26.9991	29.3116
	Chr01	G00916	G00916	Ubiquitin-conjugating enzyme	:	-	39.5674	36.8257	36.1373	33.8841	34.5963
	Chr01	G00917	G00917	XAP5, circadian clock regulator	:	-	230.985	231.027	248.254	263.844	230.004
	Chr01	G00918	G00918	WD domain, G-beta repeat	:	-	93.0037	95.7739	103.459	102.554	88.178
	Chr01	G00919	-	DDE superfamily endonuclease	:	-	0	0	0	0	0
	Chr01	G00920	-	-	:	-	16.8889	18.6009	10.9717	12.8595	22.0353
	Chr01	G00921	-	Aldehyde dehydrogenase family	:	-	44.9367	28.8111	25.8503	45.6279	8.86894
	Chr01	G00922	G00922	Aldehyde dehydrogenase family	:	-	0.335708	0.686519	0.436503	0.208038	0.150378
	Chr01	G00923	G00923	Aldehyde dehydrogenase family	:	-	1.97308	1.69162	0.822912	1.93829	0.328054
	Chr01	G00924	-	Aldehyde dehydrogenase family	:	-	49.2905	31.2442	26.3998	50.1375	8.85897
	Chr01	G00925	G00925	NUC173 domain	:	-	65.194	48.1526	39.44	27.2751	45.9639
	Chr01	G00926	G00926	-	:	-	6.87802	5.98085	6.91778	5.78954	7.99616
	Chr01	G00927	G00927	WD domain, G-beta repeat	:	-	36.0385	34.0092	27.3807	20.0502	34.5275
	Chr01	G00928	G00928	Ribosome recycling factor	:	-	56.8907	61.5196	43.0988	47.4011	48.1978
	Chr01	G00929	G00929	RNAPII transcription regulator C-terminal	:	-	6.38263	8.55968	7.6752	7.69427	10.7136
	Chr01	G00930	G00930	Ankyrin repeats (many copies)	:	-	4.64951	5.12457	11.253	8.37768	9.28484
	Chr01	G00931	G00931	Ankyrin repeats (many copies)	:	-	18.383	22.7364	38.7345	38.0675	53.0891
	Chr01	G00932	G00932	Zinc finger, C3HC4 type (RING finger)	:	-	14.9059	20.9735	27.3356	40.0371	44.9486
	Chr01	G00933	G00933	-	:	-	4.3602	6.87969	11.8089	18.6737	21.5621
	Chr01	G00934	G00934	-	:	-	3.03646	4.11271	6.22685	10.2692	12.4828
	Chr01	G00935	-	-	:	-	0.0054105	0.577925	0.010751	0.0019465	0.0033795
	Chr01	G00936	-	Reverse transcriptase-like	:	Yes	0	0	0	0	0
	Chr01	G00937	-	-	:	-	0	0	0	0	0
	Chr01	G00938	G00938	Bromodomain	:	-	27.3636	25.3064	34.4006	36.9233	34.3702
	Chr01	G00939	G00939	Domain of unknown function (DUF3402)	:	-	22.019	21.7277	22.0947	20.4169	24.2814
	Chr01	G00940	G00940	short chain dehydrogenase	:	-	52.1196	29.4911	43.6528	125.298	76.1933
	Chr01	G00941	-	hAT family C-terminal dimerisation region	:	-	0	0	0	0	0
	Chr01	G00942	-	PIGA (GPI anchor biosynthesis)	:	-	0	0	0	0	0
	Chr01	G00943	-	4'-phosphopantetheinyl transferase superfamily	:	-	17.7299	13.4011	17.255	41.164	26.7796
	Chr01	G00944	G00944	YjeF-related protein N-terminus	:	-	1.74375	5.62697	3.95143	5.42026	6.13822
	Chr01	G00945	G00945	Proteasome subunit A N-terminal signature	:	-	546.374	823.25	529.781	495.037	377.46
	Chr01	G00946	G00946	Ankyrin repeats (3 copies)	:	-	1.74918	2.29992	1.66482	2.64847	2.12647
	Chr01	G00947	G00947	OTU-like cysteine protease	:	-	27.3013	29.9097	30.1853	33.7409	33.1337
	Chr01	G00948	G00948	Prolyl oligopeptidase family	:	-	42.7834	58.6604	51.9753	47.3614	42.5127
	Chr01	G00949	G00949	-	:	-	5.20344	2.57919	1.90417	1.12357	1.64983
	Chr01	G00950	G00950	-	:	-	134.268	255.167	70.8122	10.3197	9.5398
	Chr01	G00951	G00951	Ubiquitin carboxyl-terminal hydrolase	:	-	5.17007	8.80033	14.0803	11.9076	10.7684
	Chr01	G00952	G00952	Phosphatidylinositol 3- and 4-kinase	:	-	19.2234	23.4933	30.2991	26.765	30.7427
	Chr01	G00953	G00953	Zinc knuckle	:	-	94.4764	60.1358	78.015	65.0947	68.1446
	Chr01	G00954	G00954	GDP-mannose 4,6 dehydratase	:	-	30.8712	9.58488	10.6114	9.54506	8.68346
	Chr01	G00955	G00955	Protein phosphatase 2C	:	-	254.216	316.521	305.674	317.5	406.895
	Chr01	G00956	G00956	-	:	-	91.7149	79.0439	69.1306	110.35	88.013
	Chr01	G00957	-	Aldehyde dehydrogenase family	:	-	31.7595	71.6727	175.075	730.963	513.907
	Chr01	G00958	G00958	Elongation factor G, domain IV	:	-	599.792	563.734	386.656	235.292	269.752
	Chr01	G00959	G00959	CHCH domain	:	-	70.0593	47.6892	38.7297	42.1195	30.8179
	Chr01	G00960	G00960	-	:	-	2.28528	2.70793	3.11915	2.04105	1.93023
	Chr01	G00961	G00961	-	:	-	2.88255	3.55443	3.28209	1.89384	0.528388
	Chr01	G00962	G00962	-	:	-	11.0238	22.7123	19.2691	29.377	18.6198
	Chr01	G00963	-	Retrotransposon gag protein	:	Yes	0	0	0	0	0
	Chr01	G00964	-	-	:	-	0	0	0	0	0
	Chr01	G00965	G00965	Methyltransferase domain	:	-	28.3225	23.5522	30.5088	28.1962	39.262
	Chr01	G00966	G00966	Domain of unknown function (DUF4461)	:	-	56.3408	61.0975	78.4616	71.0327	66.9498
	Chr01	G00967	G00967	4Fe-4S dicluster domain	:	-	205.145	239.718	200.125	134.07	108.115
	Chr01	G00968	G00968	PDZ domain	:	-	87.8859	91.3811	110.899	119.828	130.497
	Chr01	G00969	G00969	-	:	-	1.69677	3.13788	3.78018	1.76657	1.01382
	Chr01	G00970	-	WD domain, G-beta repeat	:	-	23.9323	23.0383	24.6235	18.9387	23.0434
	Chr01	G00971	G00971	-	:	-	5.8894	5.68568	6.83742	5.1958	4.33062
	Chr01	G00972	-	-	:	-	0.351048	2.20589	1.21088	1.21835	1.57241
	Chr01	G00973	G00973	-	:	-	33.1368	40.0588	55.9307	38.5423	29.6896
	Chr01	G00974	G00974	-	:	-	1.86664	2.69612	2.67965	1.99479	2.03542
	Chr01	G00975	G00975	SNARE domain	:	-	2.29301	3.42135	8.78004	9.41456	8.92439
	Chr01	G00976	G00976	RNA recognition motif. (a.k.a. RRM, RBD, or RNP domain)	:	-	266.378	245.372	163.348	141.623	121.681
	Chr01	G00977	G00977	Tetratricopeptide repeat	:	-	71.9608	64.5369	57.0061	48.333	56.8614
	Chr01	G00978	G00978	PRP8 domain IV core	:	-	17.8711	22.813	20.4049	22.9839	26.577
	Chr01	G00979	G00979	Chibby family	:	-	49.3528	119.151	188.916	241.649	340.272
	Chr01	G00980	G00980	Protein tyrosine and serine/threonine kinase	:	-	91.6333	66.4668	73.2725	70.6054	53.9303
	Chr01	G00981	G00981	Endoplasmic reticulum protein ERp29, C-terminal domain	:	-	331.394	282.489	255.181	299.788	264.782
	Chr01	G00982	G00982	Mediator complex subunit MED14	:	-	41.0959	43.6244	43.5829	48.0816	44.5617
	Chr01	G00983	G00983	Elongation factor 1 gamma, conserved domain	:	-	348.054	406.576	371.341	302.008	326.825
	Chr01	G00984	-	MULE transposase domain	:	Yes	0	0	0	0	0
	Chr01	G00985	-	MULE transposase domain	:	Yes	0	0	0	0	0
	Chr01	G00986	-	MULE transposase domain	:	Yes	0	0	0	0	0
	Chr01	G00987	-	MULE transposase domain	:	Yes	0	0	0	0	0
	Chr01	G00988	-	MULE transposase domain	:	Yes	0	0	0	0	0
	Chr01	G00989	-	MULE transposase domain	:	Yes	0	0	0	0	0
	Chr01	G00990	-	MULE transposase domain	:	Yes	0	0	0	0	0
	Chr01	G00991	-	MULE transposase domain	:	Yes	0	0	0	0	0
	Chr01	G00992	-	MULE transposase domain	:	Yes	0	0	0	0	0
	Chr01	G00993	-	MULE transposase domain	:	Yes	0	0	0	0	0
	Chr01	G00994	-	MULE transposase domain	:	Yes	0	0	0	0	0
	Chr01	G00995	-	MULE transposase domain	:	Yes	0	0	0	0	0
	Chr01	G00996	-	MULE transposase domain	:	Yes	0	0	0	0	0
	Chr01	G00997	-	MULE transposase domain	:	Yes	0	0	0	0	0
	Chr01	G00998	-	MULE transposase domain	:	Yes	0	0	0	0	0
	Chr01	G00999	-	MULE transposase domain	:	Yes	0	0	0	0	0
	Chr01	G01000	-	MULE transposase domain	:	Yes	0	0	0	0	0
	Chr01	G01001	-	MULE transposase domain	:	Yes	0	0	0	0	0
	Chr01	G01002	-	MULE transposase domain	:	Yes	0	0	0	0	0
	Chr01	G01003	-	FLYWCH zinc finger domain	:	Yes	0.0032565	0	0	0	0
	Chr01	G01004	-	Elongation factor 1 gamma, conserved domain	:	-	325.856	463.461	337.852	294.905	313.379
	Chr01	G01005	G01005	Phosphatidylinositol-4-phosphate 5-Kinase	:	-	43.4678	37.0886	51.1048	58.2192	42.8371
	Chr01	G01006	G01006	Putative heavy-metal-binding	:	-	19.8419	20.3784	22.7028	22.5828	17.1507
	Chr01	G01007	G01007	Plasma-membrane choline transporter	:	-	0.182948	0	0.086253	0.015812	0
	Chr01	G01008	G01008	-	:	-	23.0906	48.1566	49.5765	29.1945	17.1888
	Chr01	G01009	G01009	Histone-like transcription factor (CBF/NF-Y) and archaeal histone	:	-	33.3472	31.4014	31.9036	30.5233	35.511
	Chr01	G01010	G01010	Triose-phosphate Transporter family	:	-	52.3462	32.5781	32.9258	26.379	11.3421
	Chr01	G01011	G01011	-	:	-	20.964	10.5246	14.3295	10.3243	5.21534
	Chr01	G01012	G01012	-	:	-	46.547	7.11889	3.2317	1.36152	1.13252
	Chr01	G01013	G01013	Vacuolar protein sorting-associated protein 26	:	-	7.89863	13.971	12.1919	14.6074	11.8968
	Chr01	G01014	G01014	Polyprenyl synthetase	:	-	5.40294	8.52419	8.36956	4.5231	7.50177
	Chr01	G01015	G01015	Tetratricopeptide repeat	:	-	7.94442	8.4125	4.98959	3.70043	7.53715
	Chr01	G01016	G01016	RNA recognition motif. (a.k.a. RRM, RBD, or RNP domain)	:	-	23.4446	23.5191	24.1853	16.8832	20.5268
	Chr01	G01017	G01017	CASP C terminal	:	-	69.5406	58.1343	72.5965	62.0039	68.0096
	Chr01	G01018	G01018	Signal peptidase, peptidase S26	:	-	73.9692	77.152	70.5491	56.674	56.6896
	Chr01	G01019	G01019	FYVE zinc finger	:	-	10.8859	10.4747	13.0618	9.09943	10.7128
	Chr01	G01020	G01020	Leucine Rich repeat	:	-	3.52205	3.06921	1.28973	0.762336	1.73358
	Chr01	G01021	G01021	Leucine rich repeat	:	-	24.7196	16.7825	6.2327	1.40748	1.20478
	Chr01	G01022	G01022	Protein kinase domain	:	-	83.8939	60.4315	50.588	49.5213	51.8469
	Chr01	G01023	G01023	Glycosyl hydrolase family 81 N-terminal domain	:	-	4.38351	4.7995	5.93723	9.74398	9.81533
	Chr01	G01024	G01024	DEAD/DEAH box helicase	:	-	23.2855	32.6424	36.4846	43.8714	61.2865
	Chr01	G01025	-	-	:	-	0	0	0	0	0
	Chr01	G01026	-	-	:	-	0.019385	0	0	0	0
	Chr01	G01027	-	-	:	-	0	0	0	0	0
	Chr01	G01028	-	-	:	-	0.003856	0	0	0	0
	Chr01	G01029	-	Tc5 transposase DNA-binding domain	:	Yes	0	0	0	0	0
	Chr01	G01030	G01030	-	:	-	0.029389	0	0	0.0268035	0.0226385
	Chr01	G01031	-	RNase H-like domain found in reverse transcriptase	:	Yes	0	0	0	0	0
	Chr01	G01032	G01032	Ankyrin repeats (many copies)	:	-	12.0564	28.6809	42.9448	27.4121	35.3519
	Chr01	G01033	G01033	Zinc finger, C3HC4 type (RING finger)	:	-	54.6605	45.8878	66.9705	73.2689	70.9241
	Chr01	G01034	G01034	-	:	-	2.30783	2.78793	4.69125	4.26626	7.55112
	Chr01	G01035	G01035	Lysine methyltransferase	:	-	21.5288	18.4348	23.5064	16.2697	17.8815
	Chr01	G01036	G01036	Dual specificity phosphatase, catalytic domain	:	-	17.2723	17.903	18.9566	41.625	47.1931
	Chr01	G01037	G01037	-	:	-	1.27483	2.48846	1.49244	1.07149	2.02097
	Chr01	G01038	G01038	Guanylate kinase	:	-	49.5879	49.0719	31.2431	30.0788	23.3855
	Chr01	G01039	G01039	Ankyrin repeats (3 copies)	:	-	28.3836	25.3555	21.2797	25.1597	29.7306
	Chr01	G01040	G01040	Ring finger domain	:	-	12.2838	15.6306	29.2465	29.0047	28.903
	Chr01	G01041	G01041	-	:	-	24.8748	28.2545	36.2937	34.6143	45.6297
	Chr01	G01042	G01042	PWWP domain	:	-	175.022	180.813	188.58	204.992	194.371
	Chr01	G01043	-	Reverse transcriptase (RNA-dependent DNA polymerase)	:	Yes	24.3823	20.3731	29.8321	26.1481	50.1146
	Chr01	G01044	G01044	-	:	-	7.05746	13.8241	17.1625	28.0899	34.3863
	Chr01	G01045	G01045	-	:	-	19.9408	6.7672	5.68842	4.73142	10.5636
	Chr01	G01046	G01046	-	:	-	8.65401	5.79139	4.03601	6.52175	12.0722
	Chr01	G01047	G01047	Leucine Rich repeat	:	-	1.05751	1.19087	0.482735	0.059896	0.354151
	Chr01	G01048	G01048	C-terminus of AA_permease	:	-	18.8113	28.7201	47.9927	77.19	136.061
	Chr01	G01049	G01049	-	:	-	2.71464	1.70406	0.32908	0.696628	2.49444
	Chr01	G01050	G01050	-	:	-	3.36543	2.29219	0.188025	0.322067	0.204166
	Chr01	G01051	-	-	:	-	6.16498	8.05478	9.76933	11.6834	10.912
	Chr01	G01052	G01052	GHMP kinases N terminal domain	:	-	10.9352	12.1889	13.3637	18.5988	8.68785
	Chr01	G01053	G01053	DnaJ domain	:	-	73.4022	63.7018	70.0198	51.5493	45.1931
	Chr01	G01054	G01054	-	:	-	4.5471	5.96459	8.16973	6.23396	8.92683
	Chr01	G01055	G01055	AI-2E family transporter	:	-	8.72673	11.3919	11.641	11.1002	11.9105
	Chr01	G01056	G01056	NAD dependent epimerase/dehydratase family	:	-	431.969	558.914	449.72	497.548	559.055
	Chr01	G01057	G01057	Protein of unknown function (DUF1640)	:	-	3.02868	7.35194	8.09126	7.76482	10.3232
	Chr01	G01058	G01058	SEN1 N terminal	:	-	12.0616	16.4782	22.8845	35.7544	39.9944
	Chr01	G01059	G01059	Thioesterase-like superfamily	:	-	2.38727	4.79619	5.45812	9.43674	8.67373
	Chr01	G01060	G01060	-	:	-	54.0648	50.1476	67.3835	112.018	73.1455
	Chr01	G01061	-	Reverse transcriptase (RNA-dependent DNA polymerase)	:	Yes	0	0	0	0	0
	Chr01	G01062	-	Reverse transcriptase (RNA-dependent DNA polymerase)	:	Yes	21.9448	14.7435	15.0445	16.0685	22.2462
	Chr01	G01063	-	-	:	-	41.6899	26.897	34.772	37.9542	61.4735
	Chr01	G01064	-	Protein tyrosine and serine/threonine kinase	:	-	15.0399	14.902	11.714	3.84301	6.87957
	Chr01	G01065	-	Protein tyrosine and serine/threonine kinase	:	-	22.8451	8.49318	12.6774	3.90245	4.33782
	Chr01	G01066	-	Protein kinase domain	:	-	3.51912	9.71163	15.5991	10.055	6.196
	Chr01	G01067	-	Protein tyrosine and serine/threonine kinase	:	-	0.121718	0.703324	0.401726	0.0656555	0.0238695
	Chr01	G01068	-	Crinkler effector protein N-terminal domain	:	-	47.2601	30.1891	43.7097	49.5467	62.699
	Chr01	G01069	-	-	:	-	0.005524	0	0	0	0
	Chr01	G01070	G01070	Ubiquitin-conjugating enzyme	:	-	5.19258	14.6541	13.6163	11.257	12.6672
	Chr01	G01071	-	-	:	-	0	0.010594	0	0	0
	Chr01	G01072	-	-	:	-	0	0	0	0	0
	Chr01	G01073	-	Integrase zinc binding domain	:	Yes	0.002491	0	0	0	0
	Chr01	G01074	-	-	:	-	0	0	0	0	0
	Chr01	G01075	-	RNase H-like domain found in reverse transcriptase	:	Yes	0	0	0	0	0
	Chr01	G01076	-	-	:	-	0	0	0	0	0
	Chr01	G01077	-	-	:	-	0.318206	0.71616	0.071657	0.08824	0
	Chr01	G01078	G01078	-	:	-	4.29598	8.69681	21.3492	40.5476	53.7249
	Chr01	G01079	G01079	Stage II sporulation protein E (SpoIIE)	:	-	25.8943	20.1416	15.9749	19.3525	17.3289
	Chr01	G01080	G01080	Ribosomal protein L20	:	-	440.443	315.342	285.234	200.281	207.817
	Chr01	G01081	G01081	ATP:guanido phosphotransferase, N-terminal domain	:	-	337.935	631.521	299.519	213.16	120.16
	Chr01	G01082	G01082	TCP-1/cpn60 chaperonin family	:	-	152.932	188.961	126.637	145.956	101.349
	Chr01	G01083	G01083	Glycosyl hydrolase family 81 N-terminal domain	:	-	0.865129	2.58184	1.2906	1.03945	2.02377
	Chr01	G01084	G01084	Glycosyl hydrolase family 81 N-terminal domain	:	-	0.834133	2.61124	1.21625	0.978634	1.99909
	Chr01	G01085	G01085	-	:	-	4.46924	10.6664	9.02768	8.10812	11.4622
	Chr01	G01086	-	-	:	-	7.68927	6.90848	7.58023	3.79657	13.2294
	Chr01	G01087	-	RhoGAP domain	:	-	2.15783	1.57191	1.26009	1.09943	2.68906
	Chr01	G01088	G01088	Rix1 complex component involved in 60S ribosome maturation	:	-	14.6929	12.9601	14.4023	11.9946	15.2792
	Chr01	G01089	G01089	Cysteine-rich secretory protein family	:	-	2.93419	2.13294	0.216103	0.533159	1.9485
	Chr01	G01090	G01090	-	:	-	0.146456	0	0	0	0
	Chr01	G01091	G01091	Cysteine-rich secretory protein family	:	-	2.26199	1.80047	0.816721	1.36167	1.82984
	Chr01	G01092	-	-	:	-	0.004014	0.570621	0	0.0011635	0.001393
	Chr01	G01093	G01093	Cysteine-rich secretory protein family	:	-	1.63462	1.10444	0.276523	0.864633	1.06503
	Chr01	G01094	G01094	Cysteine-rich secretory protein family	:	-	1.43581	0.810527	10.2193	111.871	58.9286
	Chr01	G01095	G01095	Cysteine-rich secretory protein family	:	-	0.304331	1.69482	3.50212	0.590861	0.0415955
	Chr01	G01096	-	ABC-2 type transporter	:	-	3.21608	3.23677	2.64994	10.7661	9.9977
	Chr01	G01097	G01097	Maintenance of mitochondrial structure and function	:	-	200.442	257.04	177.892	167.868	149.405
	Chr01	G01098	G01098	ApaG domain	:	-	38.5594	39.8043	45.2087	57.2778	53.7563
	Chr01	G01099	G01099	Malic enzyme, N-terminal domain	:	-	11.6531	30.1302	24.1228	17.1325	17.4075
	Chr01	G01100	G01100	Villin headpiece domain	:	-	92.0482	105.566	79.7876	70.0794	62.847
	Chr01	G01101	G01101	Methyltransferase domain	:	-	22.7347	22.7393	25.68	25.708	24.4231
	Chr01	G01102	G01102	-	:	-	816.466	854.851	703.67	708.854	655.235
	Chr01	G01103	G01103	Leucine rich repeat	:	-	67.3059	51.4806	51.1493	37.766	57.2994
	Chr01	G01104	G01104	-	:	-	3.91277	7.70659	7.25355	8.35439	11.5596
	Chr01	G01105	G01105	Leucine rich repeat	:	-	24.1874	32.9933	28.3596	21.6332	17.0962
	Chr01	G01106	-	-	:	-	21.4281	12.8833	16.4237	12.9955	13.0699
	Chr01	G01107	G01107	Tetratricopeptide repeat	:	-	19.6859	21.8687	27.7364	25.6376	30.6725
	Chr01	G01108	G01108	-	:	-	125.262	115.75	93.2841	104.639	106.721
	Chr01	G01109	G01109	HhH-GPD superfamily base excision DNA repair protein	:	-	4.25323	6.29639	6.13509	7.83093	12.5872
	Chr01	G01110	G01110	Dcp1-like decapping family	:	-	19.9189	22.5984	20.411	18.3673	15.2153
	Chr01	G01111	G01111	-	:	-	21.6129	25.516	29.2969	21.8412	35.0625
	Chr01	G01112	G01112	Phospholipid-translocating P-type ATPase C-terminal	:	-	4.61659	4.39598	3.96723	3.37136	5.91836
	Chr01	G01113	G01113	HIT domain	:	-	5.66503	22.5219	16.1021	19.7375	53.5758
	Chr01	G01114	G01114	Putative esterase	:	-	7.4948	13.1551	17.5799	13.6872	14.7494
	Chr01	G01115	-	-	:	-	0	0	0	0	0.001404
	Chr01	G01116	-	-	:	-	0.025125	0	0	0	0
	Chr01	G01117	-	-	:	-	0	0	0	0	0
	Chr01	G01118	-	-	:	-	0.0242565	0	0.139035	0	0
	Chr01	G01119	G01119	rRNA biogenesis protein RRP36	:	-	143.806	61.6533	54.6303	40.7046	51.9371
	Chr01	G01120	G01120	-	:	-	0.551288	0.964494	0.575411	0.502705	0.877592
	Chr01	G01121	G01121	-	:	-	15.7627	12.7905	18.6889	18.9006	15.1464
	Chr01	G01122	G01122	haloacid dehalogenase-like hydrolase	:	-	96.2729	104.329	76.4628	67.6964	109.116
	Chr01	G01123	G01123	OTU-like cysteine protease	:	-	72.7091	79.9254	54.4942	61.5972	59.7084
	Chr01	G01124	G01124	SNF2 family N-terminal domain	:	-	16.2759	18.4536	16.6162	16.5611	18.2249
	Chr01	G01125	G01125	-	:	-	45.9047	27.9136	25.0095	42.0524	24.471
	Chr01	G01126	G01126	-	:	-	1.61501	1.73559	0.693024	0.579343	0.313933
	Chr01	G01127	-	Ubiquitin family	:	-	572.935	291.386	305.781	442.796	379.054
	Chr01	G01128	G01128	Vps53-like, N-terminal	:	-	108.007	81.0424	79.4309	78.0552	99.798
	Chr01	G01129	G01129	-	:	-	5.9267	9.05513	20.4513	32.5374	40.8404
	Chr01	G01130	G01130	-	:	-	22.1309	21.6617	26.9594	30.2332	31.4228
	Chr01	G01131	G01131	-	:	-	97.09	109.407	158.931	138.713	144.715
	Chr01	G01132	G01132	Uncharacterized conserved domain (SAYSvFN)	:	-	9.05365	9.79159	10.2461	11.0733	12.2239
	Chr01	G01133	G01133	-	:	-	15.3646	19.8459	15.0712	8.3592	8.80376
	Chr01	G01134	G01134	-	:	-	0.676609	0.773868	1.08265	0.266836	1.20849
	Chr01	G01135	G01135	CCT motif	:	-	47.0053	33.9856	43.328	26.255	26.1036
	Chr01	G01136	G01136	DHHC palmitoyltransferase	:	-	2.14629	2.61638	1.13558	1.30061	1.55286
	Chr01	G01137	G01137	Calcineurin-like phosphoesterase	:	-	103.105	50.9926	60.5102	63.5203	60.8105
	Chr01	G01138	G01138	-	:	-	5.09157	6.35113	3.58201	3.76045	2.43555
	Chr01	G01139	G01139	Protein phosphatase 2C	:	-	59.3267	82.8879	76.5345	87.3933	52.7889
	Chr01	G01140	G01140	Gamma-glutamyl cyclotransferase, AIG2-like	:	-	161.011	125.307	121.872	125.252	140.516
	Chr01	G01141	G01141	CW-type Zinc Finger	:	-	44.3332	39.6318	46.8162	40.7571	39.9463
	Chr01	G01142	G01142	Gamma-glutamyl cyclotransferase, AIG2-like	:	-	16.8204	34.306	46.3579	50.4941	41.7474
	Chr01	G01143	G01143	ATPase family associated with various cellular activities (AAA)	:	-	85.1969	115.222	109.572	116.109	134.55
	Chr01	G01144	G01144	RING-like domain	:	-	92.0886	89.4664	78.7335	104.508	74.6865
	Chr01	G01145	G01145	Protein of unknown function (DUF498/DUF598)	:	-	27.9021	32.6213	34.7056	31.8818	22.5442
	Chr01	G01146	G01146	Cytidine and deoxycytidylate deaminase zinc-binding region	:	-	14.6118	12.2442	11.3666	10.9282	9.2673
	Chr01	G01147	G01147	FtsJ-like methyltransferase	:	-	6.70408	6.6011	4.49285	4.08437	5.95075
	Chr01	G01148	G01148	-	:	-	21.4219	19.4991	25.1377	39.7691	38.1195
	Chr01	G01149	G01149	Protein kinase domain	:	-	13.6871	12.2292	10.1877	12.1676	17.6849
	Chr01	G01150	G01150	Cytidylyltransferase family	:	-	4.66878	6.22743	7.37783	7.42889	8.59459
	Chr01	G01151	G01151	DJ-1/PfpI family	:	-	4.46686	8.67737	11.8737	31.5206	46.9293
	Chr01	G01152	G01152	DJ-1/PfpI family	:	-	11.4985	7.84689	31.2982	50.1324	65.331
	Chr01	G01153	G01153	MSS51 C-terminal domain	:	-	27.3367	12.9177	6.71464	9.38772	6.27681
	Chr01	G01154	G01154	-	:	-	103.813	90.3289	74.432	65.7966	73.8099
	Chr01	G01155	G01155	WD domain, G-beta repeat	:	-	49.0365	60.2645	62.7568	55.2173	62.1987
	Chr01	G01156	G01156	-	:	-	83.6066	53.7257	74.4619	85.5877	98.5418
	Chr01	G01157	G01157	-	:	-	60.6671	43.3593	53.7603	68.9595	78.6082
	Chr01	G01158	-	-	:	-	0	0.572155	0	0	0.0079405
	Chr01	G01159	-	-	:	-	0	0	0	0	0
	Chr01	G01160	-	-	:	-	0.007906	0	0	0	0.005343
	Chr01	G01161	-	-	:	-	0	0	0	0	0
	Chr01	G01162	-	-	:	-	0	0	0	0	0
	Chr01	G01163	G01163	Bacterial transferase hexapeptide (six repeats)	:	-	5.30676	8.03156	12.7445	13.3444	14.456
	Chr01	G01164	G01164	SAPK-interacting protein 1 (Sin1), Pleckstrin-homology	:	-	44.6976	60.7824	65.3412	68.7095	74.1215
	Chr01	G01165	G01165	Bacterial transferase hexapeptide (six repeats)	:	-	16.4189	29.6282	23.5922	23.7303	27.7264
	Chr01	G01166	G01166	SAPK-interacting protein 1 (Sin1), middle CRIM domain	:	-	60.3581	81.0706	91.5015	91.8456	85.8543
	Chr01	G01167	G01167	Ribosomal protein 60S L18 and 50S L18e	:	-	1259.36	1598.65	1710.31	1499.07	1361.11
	Chr01	G01168	G01168	Sulfotransferase domain	:	-	41.4471	9.97543	7.66161	9.22548	10.3941
	Chr01	G01169	G01169	-	:	-	4.35039	5.1154	2.81655	0.623812	2.18607
	Chr01	G01170	G01170	Cyclic nucleotide-binding domain	:	-	0.902307	1.95138	0.095562	0.318092	0.615745
	Chr01	G01171	G01171	Ankyrin repeats (3 copies)	:	-	4.51778	6.11652	2.3981	0.346459	2.07805
	Chr01	G01172	G01172	Domain of unknown function (DUF4486)	:	-	6.38776	11.9181	5.71462	2.15087	3.53386
	Chr01	G01173	G01173	Gamma tubulin complex component C-terminal	:	-	43.0393	55.5631	65.9318	79.3929	86.6254
	Chr01	G01174	G01174	tRNA synthetases class I (I, L, M and V)	:	-	48.3223	44.5412	34.9025	48.0782	34.2236
	Chr01	G01175	G01175	Elongation factor Tu GTP binding domain	:	-	360.656	229.122	194.807	147.592	159.086
	Chr01	G01176	G01176	WD domain, G-beta repeat	:	-	31.777	22.3926	23.1842	23.8592	29.3256
	Chr01	G01177	G01177	LSM domain	:	-	14.0744	14.432	12.4683	12.767	9.40154
	Chr01	G01178	G01178	Tc5 transposase DNA-binding domain	:	Yes	78.6205	78.3749	120.499	179.42	281.447
	Chr01	G01179	G01179	-	:	-	454.294	356.159	264.506	224.517	198.683
	Chr01	G01180	G01180	-	:	-	2.03027	2.28843	1.136	1.30587	2.23437
	Chr01	G01181	G01181	Glutamate/Leucine/Phenylalanine/Valine dehydrogenase	:	-	21.3704	17.1175	57.9549	140.812	653.727
	Chr01	G01182	G01182	-	:	-	14.3018	8.35338	13.5025	26.0583	59.1558
	Chr01	G01183	G01183	Membrane fusion protein Use1	:	-	35.0706	28.5491	20.7396	34.709	28.1515
	Chr01	G01184	G01184	-	:	-	4.02318	7.97659	7.40034	8.8848	9.34361
	Chr01	G01185	G01185	-	:	-	19.7022	31.9119	40.1701	47.0529	62.2114
	Chr01	G01186	G01186	Nuclear pore complex scaffold, nucleoporins 186/192/205	:	-	23.1855	22.9094	21.2733	21.8242	29.1133
	Chr01	G01187	G01187	Protein of unknown function (DUF1682)	:	-	96.1634	38.2694	40.7188	44.1094	55.7262
	Chr01	G01188	G01188	CTLH/CRA C-terminal to LisH motif domain	:	-	147.536	122.996	126.119	132.028	136.238
	Chr01	G01189	G01189	KICSTOR complex C12orf66 like	:	-	10.9377	16.4897	17.0497	15.0723	15.6084
	Chr01	G01190	G01190	Lecithin retinol acyltransferase	:	-	118.513	112.574	140.83	128.729	144.907
	Chr01	G01191	G01191	ABC transporter	:	-	8.38319	10.778	11.0317	14.7175	16.4961
	Chr01	G01192	G01192	Calcineurin-like phosphoesterase	:	-	18.2429	27.3585	31.1774	42.1849	46.1361
	Chr01	G01193	G01193	-	:	-	10.7455	9.26219	10.2028	10.3653	8.36646
	Chr01	G01194	G01194	zinc-RING finger domain	:	-	15.5103	19.7858	19.6941	7.40356	29.8359
	Chr01	G01195	G01195	-	:	-	0.328867	0.926892	0.902102	0.0850255	0.710029
	Chr01	G01196	G01196	Armadillo/beta-catenin-like repeat	:	-	2.26917	2.48926	1.37814	0.474881	0.37414
	Chr01	G01197	G01197	Adaptor complexes medium subunit family	:	-	216.914	193.885	162.53	144.491	140.494
	Chr01	G01198	G01198	-	:	-	12.1258	13.1855	10.6023	12.8092	13.247
	Chr01	G01199	G01199	Zinc carboxypeptidase	:	-	25.1962	26.8616	28.3619	46.0019	36.0109
	Chr01	G01200	G01200	-	:	-	31.554	34.8344	36.8007	46.2589	48.7326
	Chr01	G01201	-	CBF/Mak21 family	:	-	48.2438	36.0181	38.8078	24.8752	39.9903
	Chr01	G01202	G01202	PPIC-type PPIASE domain	:	-	120.369	99.274	88.267	88.6971	120.098
	Chr01	G01203	G01203	Amino acid permease	:	-	7.6201	2.77944	1.6342	2.31244	2.4613
	Chr01	G01204	-	CENP-B N-terminal DNA-binding domain	:	-	0.623113	1.74365	1.27032	1.65814	4.41077
	Chr01	G01205	G01205	-	:	-	10.4497	18.7425	18.8317	20.5708	16.2302
	Chr01	G01206	-	-	:	-	10.7062	11.3264	8.65265	7.32013	9.48594
	Chr01	G01207	G01207	-	:	-	14.4778	12.7969	16.2235	23.4819	27.903
	Chr01	G01208	G01208	GAF domain	:	-	2.3494	3.43791	2.53699	1.24602	0.782569
	Chr01	G01209	G01209	Exportin 1-like protein	:	-	19.7217	17.9335	20.0282	22.556	20.6919
	Chr01	G01210	G01210	CENP-S protein	:	-	44.5443	56.8677	93.5035	98.6257	122.555
	Chr01	G01211	G01211	-	:	-	10.4984	4.40897	3.19835	1.26019	2.15677
	Chr01	G01212	-	-	:	-	0.0966445	0	0	0	0
	Chr01	G01213	-	-	:	-	0	0	0	0	0
	Chr01	G01214	-	Cation transport ATPase (P-type)	:	-	240.924	22.8869	16.0939	12.1584	13.2001
	Chr01	G01215	-	Retrotransposon gag protein	:	Yes	0	0	0	0	0
	Chr01	G01216	-	-	:	-	0	0	0	0	0
	Chr01	G01217	-	Reverse transcriptase (RNA-dependent DNA polymerase)	:	Yes	0.008619	0	0	0	0
	Chr01	G01218	-	-	:	-	0.0066375	0	0.0013795	0.002636	0.0009235
	Chr01	G01219	-	-	:	-	0.001128	0.0023685	0	0	0
	Chr01	G01220	-	Integrase zinc binding domain	:	Yes	0	0	0	0	0
	Chr01	G01221	-	-	:	-	0	0	0.003301	0.002242	0
	Chr01	G01222	G01222	Na+/Pi-cotransporter	:	-	1.56811	1.6418	4.48344	2.82043	8.40413
	Chr01	G01223	G01223	Cation transporting ATPase, C-terminus	:	-	59.8443	47.6889	79.1997	88.917	96.1286
	Chr01	G01224	G01224	Na+/Pi-cotransporter	:	-	5.69942	5.35419	10.4764	10.1667	19.1287
	Chr01	G01225	G01225	GrpE	:	-	96.9817	96.527	90.4472	89.9455	74.0221
	Chr01	G01226	-	Protein prenyltransferase alpha subunit repeat	:	-	18.9124	28.5986	28.7698	28.3472	25.479
	Chr01	G01227	G01227	Adaptin C-terminal domain	:	-	34.9576	35.0758	24.656	26.5652	25.6756
	Chr01	G01228	G01228	Ubiquitin carboxyl-terminal hydrolase	:	-	27.9062	22.0704	28.3801	31.1944	37.1187
	Chr01	G01229	G01229	Heterogeneous nuclear ribonucleoprotein Q acidic domain	:	-	17.6175	23.579	22.6277	23.2854	29.0436
	Chr01	G01230	G01230	-	:	-	11.3653	5.52926	4.432	5.29552	1.37607
	Chr01	G01231	G01231	-	:	-	359.388	375.71	369.118	330.656	401.627
	Chr01	G01232	G01232	-	:	-	36.1249	44.8791	57.6108	74.4419	44.1924
	Chr01	G01233	G01233	-	:	-	9.19409	12.8614	13.1047	9.99653	9.04706
	Chr01	G01234	G01234	Rhodanese-like domain	:	-	28.5559	40.4151	36.9261	38.6424	40.0644
	Chr01	G01235	G01235	Myotubularin-like phosphatase domain	:	-	36.9145	32.441	41.4039	43.9073	54.3144
	Chr01	G01236	G01236	Suppressor of forked protein (Suf)	:	-	26.8293	27.3997	28.0448	29.0021	35.1026
	Chr01	G01237	G01237	E1-E2 ATPase	:	-	1.11049	1.19156	0.113303	0.153427	0.044716
	Chr01	G01238	G01238	PX domain	:	-	72.1009	28.5872	21.8902	15.1073	13.2646
	Chr01	G01239	G01239	Cysteine-rich secretory protein family	:	-	0.117357	0.95804	0.763591	0.480237	0.154471
	Chr01	G01240	G01240	Cysteine-rich secretory protein family	:	-	0.05246	1.05895	0.500144	0.471531	0.186033
	Chr01	G01241	G01241	Vacuolar protein sorting 55	:	-	5.67421	8.83752	8.9523	7.74989	7.85188
	Chr01	G01242	G01242	WD domain, G-beta repeat	:	-	61.3156	58.3774	48.5527	42.7273	36.9465
	Chr01	G01243	G01243	WD domain, G-beta repeat	:	-	21.1443	34.6319	28.3286	18.3779	14.3217
	Chr01	G01244	G01244	Haloacid dehalogenase-like hydrolase	:	-	6.00231	3.61157	1.6272	1.73378	0.888316
	Chr01	G01245	G01245	Dehydrogenase E1 component	:	-	28.1891	29.423	28.4065	50.2698	36.1843
	Chr01	G01246	G01246	Protein of unknown function (DUF2423)	:	-	99.7969	92.8969	81.7093	80.9997	118.894
	Chr01	G01247	G01247	MoaE protein	:	-	12.7136	25.2397	40.2904	45.5449	66.0363
	Chr01	G01248	G01248	RNA recognition motif. (a.k.a. RRM, RBD, or RNP domain)	:	-	87.3688	109.069	150.768	166.052	241.583
	Chr01	G01249	G01249	-	:	-	5.41544	7.66254	5.14875	3.52156	2.43155
	Chr01	G01250	G01250	PH domain	:	-	91.6997	94.4738	115.517	145.924	128.585
	Chr01	G01251	G01251	-	:	-	27.4734	25.0539	37.4868	42.907	44.1302
	Chr01	G01252	G01252	-	:	-	9.90325	12.9882	15.3856	15.4661	18.8544
	Chr01	G01253	G01253	-	:	-	0.282442	0	0.417922	0.283371	0
	Chr01	G01254	G01254	SNF2 family N-terminal domain	:	-	35.3565	23.306	14.7933	12.7735	19.1366
	Chr01	G01255	G01255	-	:	-	41.9664	51.7644	66.9734	87.8757	120.632
	Chr01	G01256	G01256	WW domain	:	-	131.5	117.491	146.05	137.514	162.281
	Chr01	G01257	G01257	Malate synthase	:	-	19.582	29.9921	28.1679	37.6229	37.9653
	Chr01	G01258	G01258	Coilin N-terminus	:	-	18.5985	24.0577	33.4849	35.3472	57.504
	Chr01	G01259	-	-	:	-	7.34364	8.74644	5.64482	15.4781	20.3054
	Chr01	G01260	-	-	:	-	0.0061105	0	0	0.008879	0.0049135
	Chr01	G01261	G01261	Alcohol dehydrogenase GroES-like domain	:	-	0	0.654388	0	0.447321	0.24216
	Chr01	G01262	G01262	Zinc-finger of nitric oxide synthase-interacting protein	:	-	9.7159	12.1347	17.0844	18.0064	16.6607
	Chr01	G01263	-	RNase H-like domain found in reverse transcriptase	:	Yes	0	0	0	0	0
	Chr01	G01264	-	Retroviral aspartyl protease	:	Yes	0.014745	0	0	0.0059295	0.0055455
	Chr01	G01265	-	-	:	-	0	0	0	0	0
	Chr01	G01266	G01266	Zinc-finger of nitric oxide synthase-interacting protein	:	-	24.0011	32.1416	42.4941	44.6449	39.9499
	Chr01	G01267	G01267	CLN3 protein	:	-	4.04901	7.19277	5.91469	9.64723	17.2118
	Chr01	G01268	G01268	Phosphoenolpyruvate carboxykinase	:	-	425.17	40.7138	101.131	172.244	396.222
	Chr01	G01269	G01269	-	:	-	5.42449	1.74077	1.5767	3.41813	3.91607
	Chr01	G01270	G01270	Phosphoenolpyruvate carboxykinase	:	-	1831.42	59.6677	125.51	227.576	385.325
	Chr01	G01271	G01271	Phosphoenolpyruvate carboxykinase	:	-	885.442	56.8696	136.085	239.398	534.127
	Chr01	G01272	G01272	-	:	-	4.63377	8.81267	7.6248	14.9655	21.1807
	Chr01	G01273	G01273	SAP domain	:	-	291.262	340.566	391.27	385.066	422.926
	Chr01	G01274	G01274	Domain of unknown function (DUF4042)	:	-	15.2024	20.4726	23.1047	27.5082	34.4656
	Chr01	G01275	G01275	-	:	-	13.2593	19.1953	24.933	17.9679	21.1586
	Chr01	G01276	G01276	-	:	-	2.53988	4.39589	3.21535	2.38289	4.41701
	Chr01	G01277	G01277	-	:	-	36.4628	56.8955	123.348	157.005	123.364
	Chr01	G01278	G01278	-	:	-	85.221	71.154	81.3408	83.7474	92.5546
	Chr01	G01279	G01279	Nucleolar GTP-binding protein 1 (NOG1)	:	-	105.183	69.4253	58.1568	28.5534	50.8724
	Chr01	G01280	G01280	-	:	-	41.6429	46.5394	34.7666	8.92913	7.34301
	Chr01	G01281	G01281	-	:	-	9.06436	14.8181	18.4619	23.3784	30.4937
	Chr01	G01282	G01282	Calcium-activated chloride channel	:	-	1.46636	2.56893	2.99903	4.436	5.34783
	Chr01	G01283	-	-	:	-	2.40065	4.48118	6.46473	6.27426	9.41771
	Chr01	G01284	G01284	FYVE zinc finger	:	-	6.42437	9.49949	9.98076	2.95421	1.9713
	Chr01	G01285	G01285	-	:	-	6.23373	5.72443	5.37963	3.92054	4.91262
	Chr01	G01286	G01286	-	:	-	12.4153	14.9459	17.7188	23.2656	29.1795
	Chr01	G01287	G01287	SWIB/MDM2 domain	:	-	62.7091	81.2149	83.1231	98.4038	99.302
	Chr01	G01288	G01288	Ras family	:	-	271.006	237.25	241.03	251.333	238.383
	Chr01	G01289	G01289	Protein kinase domain	:	-	9.68878	7.84769	7.29714	8.41063	7.97097
	Chr01	G01290	G01290	-	:	-	45.9061	37.1667	37.5815	38.5775	43.6922
	Chr01	G01291	G01291	Calcium-activated chloride channel	:	-	20.0933	23.9325	18.6921	12.7608	23.0216
	Chr01	G01292	G01292	-	:	-	33.4523	36.6368	44.8414	45.8477	54.2944
	Chr01	G01293	-	-	:	-	1.83734	1.18849	1.41486	1.12591	1.62468
	Chr01	G01294	-	-	:	-	0.006569	0	0	0	0
	Chr01	G01295	-	Retrotransposon gag protein	:	Yes	0	0	0	0	0.002654
	Chr01	G01296	-	-	:	-	0.004548	0	0	0	0
	Chr01	G01297	-	Crinkler effector protein N-terminal domain	:	-	0	0	0	0	0
	Chr01	G01298	-	Reverse transcriptase (RNA-dependent DNA polymerase)	:	Yes	0	0	0	0	0
	Chr01	G01299	G01299	Tetratricopeptide repeat	:	-	107.39	74.9006	59.3518	60.8094	63.4321
	Chr01	G01300	G01300	Castor and Pollux, part of voltage-gated ion channel	:	-	4.50328	3.6863	3.23565	2.4546	4.83385
	Chr01	G01301	G01301	Ankyrin repeats (3 copies)	:	-	12.3357	15.186	21.7541	29.1247	62.8143
	Chr01	G01302	G01302	TLD	:	-	55.0505	48.759	84.2912	155.723	278.449
	Chr01	G01303	G01303	-	:	-	8.96837	17.9213	15.638	9.37511	9.06152
	Chr01	G01304	G01304	Myb-like DNA-binding domain	:	-	2.28713	8.131	6.16248	6.18049	7.57174
	Chr01	G01305	G01305	Cation transporter/ATPase, N-terminus	:	-	76.5115	63.3567	67.2729	68.0877	74.3582
	Chr01	G01306	G01306	Myb-like DNA-binding domain	:	-	0.030066	0.584861	0.390134	0.092563	0.265834
	Chr01	G01307	-	-	:	-	0.226408	1.37998	0.359328	0.537886	0.328516
	Chr01	G01308	G01308	Nucleotidyltransferase domain	:	-	26.7857	32.6321	36.5904	31.7826	30.6714
	Chr01	G01309	G01309	Aldehyde dehydrogenase family	:	-	5.93521	10.6616	18.9613	39.6468	73.9602
	Chr01	G01310	G01310	Myb-like DNA-binding domain	:	-	0.089202	1.03166	0.412582	0.200493	0.406724
	Chr01	G01311	G01311	-	:	-	154.937	185.426	206.09	232.686	222.363
	Chr01	G01312	G01312	PH domain	:	-	23.4178	29.7733	32.8779	35.109	37.996
	Chr01	G01313	G01313	-	:	-	104.231	30.0397	16.912	19.9939	20.6786
	Chr01	G01314	G01314	Carboxylesterase family	:	-	0.179908	1.12371	0.0738565	0.0636775	0.201954
	Chr01	G01315	G01315	Acetyltransferase (GNAT) family	:	-	2.72869	5.85362	2.07363	2.31058	3.22305
	Chr01	G01316	-	Protein kinase domain	:	-	0.626952	1.03656	0.365652	0.136684	0.385037
	Chr01	G01317	G01317	NLI interacting factor-like phosphatase	:	-	0.182755	0.995162	0	0	0.032134
	Chr01	G01318	G01318	NLI interacting factor-like phosphatase	:	-	0.210379	0.930363	0	0	0.0412395
	Chr01	G01319	-	Reverse transcriptase (RNA-dependent DNA polymerase)	:	Yes	0	1.34857	1.57135	1.79499	1.17746
	Chr01	G01320	-	Zinc knuckle	:	-	1.90712	0.85071	0.390687	1.22297	0.70289
	Chr01	G01321	G01321	NLI interacting factor-like phosphatase	:	-	0.265324	0.653392	0	0	0.061517
	Chr01	G01322	G01322	Zinc finger, C3HC4 type (RING finger)	:	-	21.6622	18.8732	25.4911	29.6034	30.9764
	Chr01	G01323	G01323	PAN domain	:	-	18.5175	2.69731	0	0.164063	0.615723
	Chr01	G01324	G01324	Hsp70 protein	:	-	949.575	691.376	580.034	855.556	769.394
	Chr01	G01325	G01325	helix-turn-helix, Psq domain	:	-	36.5885	15.9086	12.4993	47.8023	58.2344
	Chr01	G01326	G01326	Hsp70 protein	:	-	123.444	81.8429	67.8989	107.676	148.827
	Chr01	G01327	G01327	Hsp70 protein	:	-	50.3252	20.0798	17.6485	38.9645	116.803
	Chr01	G01328	-	-	:	-	0.653173	11.3128	6.87133	1.27083	2.1014
	Chr01	G01329	G01329	Hsp70 protein	:	-	60.1524	30.3426	26.1803	50.8114	122.531
	Chr01	G01330	G01330	-	:	-	22.3341	8.39871	4.62064	4.30201	4.19148
	Chr01	G01331	G01331	Hsp70 protein	:	-	20.5652	25.9734	108.313	118.667	131.557
	Chr01	G01332	G01332	RhoGAP domain	:	-	7.31133	7.91819	4.88265	3.04409	5.19219
	Chr01	G01333	G01333	Vps51/Vps67	:	-	39.3558	43.1169	36.0844	27.8444	25.0889
	Chr01	G01334	G01334	-	:	-	1.01115	1.65001	0.370539	1.55528	1.69825
	Chr01	G01335	G01335	FAD dependent oxidoreductase	:	-	4.90438	28.248	44.0741	37.7325	39.3673
	Chr01	G01336	-	-	:	-	0.196755	0.147266	0.125954	0.064933	0.770972
	Chr01	G01337	-	-	:	-	0.24061	0.723325	0.122161	0.0722315	0.777166
	Chr01	G01338	G01338	FAD dependent oxidoreductase	:	-	6.61336	42.3578	63.2756	57.6589	60.9495
	Chr01	G01339	G01339	-	:	-	0.838293	1.86453	0.862433	0.143972	0.799036
	Chr01	G01340	-	Reverse transcriptase (RNA-dependent DNA polymerase)	:	Yes	54.5198	66.6429	84.2578	121.458	68.9558
	Chr01	G01341	G01341	-	:	-	103.857	51.1769	49.9583	59.9382	51.8484
	Chr01	G01342	G01342	-	:	-	3.8548	0	0	0.074113	0
	Chr01	G01343	-	-	:	-	0.962439	0.853631	0.140959	0.111286	0.699228
	Chr01	G01344	G01344	-	:	-	1.37879	0.846834	0.205349	1.41816	0.122986
	Chr01	G01345	G01345	-	:	-	11.0135	0.18884	0.353753	0.094087	2.22484
	Chr01	G01346	G01346	-	:	-	1.58082	1.30266	0.468505	0.195043	1.79998
	Chr01	G01347	G01347	-	:	-	18.0658	1.43752	0.980462	1.02483	0.20926
	Chr01	G01348	G01348	-	:	-	3.95466	3.36015	9.80046	8.45625	11.7974
	Chr01	G01349	G01349	-	:	-	6.80536	7.13905	7.84796	16.7773	12.5455
	Chr01	G01350	G01350	Protein of unknown function TPD sequence-motif	:	-	18.0109	18.3168	18.0554	17.8419	21.3784
	Chr01	G01351	G01351	-	:	-	12.0973	4.98332	6.42203	5.07204	4.69549
	Chr01	G01352	G01352	Mlo family	:	-	1.81001	0.879804	0.783038	0.139366	0.443481
	Chr01	G01353	-	-	:	-	5.55165	4.70229	6.81567	16.8544	17.2612
	Chr01	G01354	G01354	Mlo family	:	-	0.40271	1.44502	0.708017	0.708595	1.34908
	Chr01	G01355	G01355	-	:	-	54.1021	72.6233	99.8346	120.136	119.801
	Chr01	G01356	G01356	-	:	-	0.0425805	0.742042	0	0.004102	0.010497
	Chr01	G01357	G01357	-	:	-	0.03256	0.740537	0.483189	0.0011715	0.0195535
	Chr01	G01358	G01358	PLU-1-like protein	:	-	20.9933	12.0224	13.9583	16.2684	24.0776
	Chr01	G01359	G01359	ICP0-binding domain of Ubiquitin-specific protease 7	:	-	39.1228	42.2093	44.1065	44.511	63.5816
	Chr01	G01360	G01360	AMP-binding enzyme	:	-	23.7149	15.0311	15.7771	14.9342	16.3506
	Chr01	G01361	G01361	-	:	-	1.03506	2.40552	2.11628	2.74807	3.47863
	Chr01	G01362	G01362	-	:	-	2.29952	3.47464	1.98154	3.18188	3.417
	Chr01	G01363	G01363	-	:	-	0.291528	0.663948	0.522873	0.417729	0.989332
	Chr01	G01364	G01364	Transmembrane amino acid transporter protein	:	-	1.13961	1.37321	1.24604	1.21035	1.04584
	Chr01	G01365	G01365	Transmembrane amino acid transporter protein	:	-	0.481579	0.796214	0.032889	0.146137	0.12795
	Chr01	G01366	G01366	-	:	-	3.56023	3.36128	1.85205	0.625278	3.32059
	Chr01	G01367	G01367	-	:	-	0.449022	1.73577	0.851422	0.100181	0.326091
	Chr01	G01368	G01368	-	:	-	0.0669465	0.720603	0.0438795	0	0.17216
	Chr01	G01369	G01369	-	:	-	0.385957	0.660347	0	0.0593335	0.001967
	Chr01	G01370	G01370	-	:	-	3.67082	4.75225	5.44508	16.3161	11.5515
	Chr01	G01371	G01371	-	:	-	0.573168	0.700148	0.112877	0.463471	0.53179
	Chr01	G01372	G01372	Sugar (and other) transporter	:	-	19.6601	12.4533	30.9037	45.6403	17.2497
	Chr01	G01373	G01373	Zinc-binding dehydrogenase	:	-	0.489256	1.12448	3.02997	4.86106	7.87834
	Chr01	G01374	G01374	Alcohol dehydrogenase GroES-like domain	:	-	19.647	8.82644	9.30437	14.4559	9.2341
	Chr01	G01375	G01375	Multicopper oxidase	:	-	37.3574	21.7854	18.9014	20.9625	23.1934
	Chr01	G01376	G01376	MutS domain I	:	-	4.97206	7.03004	7.84274	9.55494	12.9347
	Chr01	G01377	G01377	-	:	-	0.585383	1.70684	2.8512	2.84322	3.63153
	Chr01	G01378	G01378	-	:	-	8.69868	6.89643	3.28909	2.5037	21.2838
	Chr01	G01379	G01379	-	:	-	1.54155	1.4293	1.04604	2.63936	9.46155
	Chr01	G01380	G01380	-	:	-	6.07389	13.9471	10.9348	11.4503	23.9159
	Chr01	G01381	G01381	-	:	-	51.7745	63.6516	87.9139	79.7542	56.03
	Chr01	G01382	G01382	-	:	-	46.1021	55.9306	78.5377	68.2981	44.7645
	Chr01	G01383	G01383	-	:	-	0.0929525	0	0.168037	0	0.0892645
	Chr01	G01384	G01384	-	:	-	134.587	81.9165	87.8564	57.7909	43.7159
	Chr01	G01385	G01385	-	:	-	0.523073	1.29802	2.07403	0.442205	0.612208
	Chr01	G01386	G01386	-	:	-	6.99741	35.3327	50.6799	28.2852	37.8147
	Chr01	G01387	G01387	-	:	-	0.0962295	0	0	0	0.140891
	Chr01	G01388	G01388	PCI domain	:	-	230.507	306.179	220.301	186.839	169.542
	Chr01	G01389	-	-	:	-	0.014456	0	0	0	0.0024955
	Chr01	G01390	G01390	helix-turn-helix, Psq domain	:	-	19.6491	3.83011	2.98507	26.2282	13.2271
	Chr01	G01391	G01391	helix-turn-helix, Psq domain	:	-	53.1747	21.6296	16.5311	26.6354	32.1785
	Chr01	G01392	-	-	:	-	0.208172	0.846491	1.1503	0.12036	1.29179
	Chr01	G01393	-	-	:	-	0.395996	0.810442	0.180515	0.522215	1.05963
	Chr01	G01394	-	-	:	-	3.11215	5.25387	12.2472	5.47971	16.0773
	Chr01	G01395	G01395	-	:	-	3.46742	4.12453	4.97977	1.6867	1.77753
	Chr01	G01396	-	Necrosis inducing protein (NPP1)	:	-	0.005813	0	0	0	0
	Chr01	G01397	-	gag-polypeptide of LTR copia-type	:	Yes	0.946137	1.0243	0.420189	1.48628	2.12699
	Chr01	G01398	-	-	:	-	0	0	0	0.0251105	0.0359605
	Chr01	G01399	-	Retrotransposon gag protein	:	Yes	0	0	0	0	0
	Chr01	G01400	G01400	PH domain	:	-	92.4206	75.1016	69.9888	63.1005	57.9543
	Chr01	G01401	G01401	MatE	:	-	1.22622	3.35495	7.84615	26.6016	8.76368
	Chr01	G01402	G01402	MatE	:	-	21.0773	24.2102	15.9181	14.3017	7.18605
	Chr01	G01403	G01403	Mitochondrial carrier protein	:	-	25.3535	34.3506	42.0633	34.0047	34.2554
	Chr01	G01404	G01404	-	:	-	6.29384	8.56467	10.3962	6.93792	7.2338
	Chr01	G01405	G01405	Ring finger domain	:	-	16.5915	15.5063	18.5961	20.8966	23.5245
	Chr01	G01406	G01406	Ankyrin repeats (3 copies)	:	-	19.3706	16.1826	25.0095	36.9696	46.6732
	Chr01	G01407	G01407	Uncharacterized protein family UPF0029	:	-	9.64543	11.5007	25.2753	38.2865	50.8386
	Chr01	G01408	G01408	Peptidase dimerisation domain	:	-	10.3933	12.8215	14.6256	20.6462	22.7784
	Chr01	G01409	G01409	Peptidase family M20/M25/M40	:	-	22.7336	26.4587	27.8473	32.8999	34.1154
	Chr01	G01410	G01410	Hus1-like protein	:	-	39.3153	34.3356	46.4528	63.7391	68.428
	Chr01	G01411	G01411	Exonuclease	:	-	25.2835	30.9647	34.2881	28.3047	33.4988
	Chr01	G01412	G01412	-	:	-	30.4338	33.1841	32.0769	37.6096	123.775
	Chr01	G01413	G01413	-	:	-	30.5941	30.3773	22.5234	42.5401	119.046
	Chr01	G01414	G01414	Aldehyde dehydrogenase family	:	-	45.4934	69.4596	81.6049	93.6474	273.867
	Chr01	G01415	G01415	NMD3 family	:	-	20.1701	18.9936	22.9162	11.1834	16.9808
	Chr01	G01416	G01416	DNA directed RNA polymerase, 7 kDa subunit	:	-	106.328	106.809	75.3027	64.9413	49.4955
	Chr01	G01417	G01417	U3 small nucleolar RNA-associated protein 6	:	-	11.8882	11.1042	8.97771	7.03603	10.4059
	Chr01	G01418	G01418	Glutathione S-transferase, C-terminal domain	:	-	9.16067	7.11993	10.9954	11.1586	7.3912
	Chr01	G01419	G01419	Myb-like DNA-binding domain	:	-	74.3362	59.8107	72.025	63.6189	78.022
	Chr01	G01420	G01420	Telomere length regulation protein	:	-	8.87009	9.49554	12.4658	12.0337	13.1023
	Chr01	G01421	G01421	-	:	-	21.5775	24.6514	23.6177	23.6808	26.7343
	Chr01	G01422	G01422	GlcNAc-PI de-N-acetylase	:	-	3.80065	1.96503	2.20172	1.63819	2.16183
	Chr01	G01423	-	DDE superfamily endonuclease	:	-	0	0	0	0	0
	Chr01	G01424	-	-	:	-	0	0	0	0	0
	Chr01	G01425	-	gag-polypeptide of LTR copia-type	:	Yes	0	0	0	0	0
	Chr01	G01426	-	-	:	-	0	0	0	0.026125	0
	Chr01	G01427	-	Retroviral aspartyl protease	:	Yes	0	0	0	0	0
	Chr01	G01428	-	-	:	-	0	0	0	0	0
	Chr01	G01429	-	-	:	-	0	0	0	0	0
	Chr01	G01430	G01430	Protein kinase domain	:	-	6.82486	5.08061	3.90501	3.16825	2.6178
	Chr01	G01431	G01431	Protein kinase domain	:	-	15.6241	7.20525	4.15977	6.90075	6.71015
	Chr01	G01432	G01432	GRASP55/65 PDZ-like domain	:	-	33.1074	38.7692	37.5606	44.496	48.2153
	Chr01	G01433	-	ABC-2 type transporter	:	-	24.4246	6.4573	5.93437	3.46189	5.06292
	Chr01	G01434	-	-	:	-	2.44147	0.533069	3.87505	0.113314	9.23116
	Chr01	G01435	G01435	-	:	-	28.3656	29.806	32.6506	53.2578	103.197
	Chr01	G01436	G01436	-	:	-	4.46313	5.1966	6.06729	6.98497	9.57474
	Chr01	G01437	G01437	Protein kinase domain	:	-	2.6704	4.34176	3.64227	6.03914	9.40718
	Chr01	G01438	G01438	-	:	-	3.02614	3.2875	10.9752	13.8776	22.4816
	Chr01	G01439	G01439	-	:	-	0.889332	1.4441	5.34478	5.47748	5.76834
	Chr01	G01440	G01440	Acyltransferase C-terminus	:	-	52.8018	108.629	101.12	99.8277	77.27
	Chr01	G01441	G01441	EF-hand domain pair	:	-	2.28936	3.10898	2.46479	1.50547	3.97029
	Chr01	G01442	-	Armadillo/beta-catenin-like repeat	:	-	2.2074	4.05847	3.18892	2.96252	4.40591
	Chr01	G01443	G01443	Protein kinase domain	:	-	22.6912	24.3369	26.9468	23.7897	21.8581
	Chr01	G01444	G01444	U1 zinc finger	:	-	9.17044	10.0763	15.1013	14.1137	22.5357
	Chr01	G01445	G01445	EAP30/Vps36 family	:	-	55.9379	58.3168	82.1069	112.737	171.146
	Chr01	G01446	G01446	ADP-ribosylation factor family	:	-	1561	814.16	816.538	719.362	687.327
	Chr01	G01447	G01447	Tubulin-tyrosine ligase family	:	-	12.2342	7.68568	9.29755	8.26528	10.4748
	Chr01	G01448	G01448	PH domain	:	-	1.67332	1.5255	0.962674	1.18436	1.2
	Chr01	G01449	G01449	ARID/BRIGHT DNA binding domain	:	-	22.7489	19.6332	26.7477	30.7975	42.8254
	Chr01	G01450	G01450	Mitochondrial large subunit ribosomal protein (Img2)	:	-	284.708	195.247	157.766	167.356	138.712
	Chr01	G01451	-	-	:	-	42.4467	165.187	167.76	99.4969	45.3423
	Chr01	G01452	G01452	Torus domain	:	-	24.0426	25.0947	27.106	29.5016	30.8447
	Chr01	G01453	G01453	-	:	-	0	0	0	0.029934	0.179637
	Chr01	G01454	G01454	Protein of unknown function (DUF1295)	:	-	1.71615	1.32655	1.9619	3.42542	9.73971
	Chr01	G01455	G01455	Sodium/hydrogen exchanger family	:	-	20.7105	21.1053	24.0055	29.5113	53.2554
	Chr01	G01456	G01456	Protein kinase domain	:	-	24.012	15.8697	11.6273	3.66425	9.43062
	Chr01	G01457	G01457	-	:	-	0.241005	0.047296	0.075175	0.152542	0.447997
	Chr01	G01458	-	-	:	-	10.8126	35.3346	21.6806	6.16503	10.2331
	Chr01	G01459	-	Kinesin motor domain	:	-	83.8218	49.4766	47.8789	54.4283	52.4269
	Chr01	G01460	G01460	-	:	-	26.1753	18.2295	25.2641	18.6816	24.4404
	Chr01	G01461	G01461	DUSP domain	:	-	42.4603	35.634	45.8229	35.9168	44.5997
	Chr01	G01462	G01462	-	:	-	4.36219	11.4038	13.8724	8.12716	7.98192
	Chr01	G01463	G01463	-	:	-	10.3607	31.3609	23.0549	9.87118	8.85386
	Chr01	G01464	G01464	Transcription elongation factor Elf1 like	:	-	111.844	45.9597	41.8767	51.5894	69.5274
	Chr01	G01465	G01465	Mitochondrial ATP synthase B chain precursor (ATP-synt_B)	:	-	515.905	808.142	569.688	542.43	505.885
	Chr01	G01466	G01466	-	:	-	7.32552	8.90837	12.1433	11.1038	7.76731
	Chr01	G01467	G01467	-	:	-	13.5304	20.3457	32.8512	48.7508	34.3022
	Chr01	G01468	G01468	GINS complex protein	:	-	28.6455	43.5204	33.6706	46.7287	35.923
	Chr01	G01469	G01469	-	:	-	8.18326	6.73007	5.85808	5.97525	6.53557
	Chr01	G01470	G01470	Glycine rich protein	:	-	5.34662	5.52467	5.55348	2.17406	2.20014
	Chr01	G01471	G01471	Protein kinase domain	:	-	0.603985	0.958803	0.915265	0.627943	0.565895
	Chr01	G01472	G01472	FYVE zinc finger	:	-	1.91223	1.38735	4.11073	14.0858	2.92477
	Chr01	G01473	G01473	FYVE zinc finger	:	-	41.0091	60.2117	69.6278	46.2627	49.2112
	Chr01	G01474	G01474	-	:	-	0.94836	3.39994	5.8301	5.20086	3.9776
	Chr01	G01475	G01475	-	:	-	33.7226	9.58879	4.8762	12.9676	4.80381
	Chr01	G01476	-	-	:	-	33.1894	27.1637	27.1902	8.62039	7.63967
	Chr01	G01477	G01477	rRNA processing/ribosome biogenesis	:	-	31.4851	22.4031	20.2156	13.6179	15.4551
	Chr01	G01478	G01478	Magnesium transporter NIPA	:	-	29.3794	45.6789	50.2637	58.7666	45.2135
	Chr01	G01479	G01479	Protein kinase domain	:	-	9.01739	5.15295	4.05711	8.46781	13.7162
	Chr01	G01480	G01480	Tim10/DDP family zinc finger	:	-	267.268	305.641	219.144	183.965	201.724
	Chr01	G01481	G01481	FAM194 protein	:	-	5.97853	7.48308	4.013	5.14456	9.01772
	Chr01	G01482	G01482	-	:	-	2.69512	5.1648	1.56401	0.740522	0.964261
	Chr01	G01483	G01483	-	:	-	52.6362	110.533	27.929	7.84959	10.3046
	Chr01	G01484	G01484	-	:	-	23.5879	27.5794	22.7413	7.16582	6.59921
	Chr01	G01485	G01485	-	:	-	242.131	249.317	330.073	335.636	302.76
	Chr01	G01486	G01486	Calcineurin-like phosphoesterase	:	-	5.30305	1.41139	1.53954	0.183394	0.379103
	Chr01	G01487	-	-	:	-	22.4533	49.1233	37.0979	21.3995	21.7053
	Chr01	G01488	-	-	:	-	0	0.033132	0	0	0.294868
	Chr01	G01489	-	Retrotransposon gag protein	:	Yes	0.002366	0	0	0	0
	Chr01	G01490	-	-	:	-	0.008925	0	0	0	0
	Chr01	G01491	-	-	:	-	0	0	0	0	0
	Chr01	G01492	-	-	:	-	0.042223	0.0242785	0.063255	0.0785685	0.0523825
	Chr01	G01493	-	-	:	-	6.18908	3.4167	1.46613	3.77007	5.81774
	Chr01	G01494	-	-	:	-	0.218038	0.348946	0.197773	0.226087	0
	Chr01	G01495	G01495	IQ calmodulin-binding motif	:	-	74.2615	47.9218	38.7646	14.667	23.3617
	Chr01	G01496	G01496	Tetratricopeptide repeat	:	-	274.856	301.077	363.249	342.441	379.558
	Chr01	G01497	G01497	WD domain, G-beta repeat	:	-	13.5726	13.8305	18.5106	16.6411	18.2057
	Chr01	G01498	G01498	WD domain, G-beta repeat	:	-	40.667	26.4296	25.5535	11.8511	25.2149
	Chr01	G01499	G01499	RNA polymerase Rpc34 subunit	:	-	44.9273	43.5009	40.5051	43.589	49.482
	Chr01	G01500	G01500	Cytochrome B561, N terminal	:	-	87.6581	94.8999	140.114	173.836	225.165
	Chr01	G01501	G01501	Endonuclease/Exonuclease/phosphatase family	:	-	33.5832	33.2288	31.3912	41.0532	35.0417
	Chr01	G01502	G01502	Laminin B (Domain IV)	:	-	36.0642	34.5168	29.7377	31.3617	27.7964
	Chr01	G01503	G01503	-	:	-	3.43529	4.7649	3.22579	1.69018	1.35719
	Chr01	G01504	G01504	Ankyrin repeats (3 copies)	:	-	60.5297	37.8666	51.5902	54.0543	44.5805
	Chr01	G01505	G01505	-	:	-	0.243201	0	0	0	0
	Chr01	G01506	G01506	-	:	-	19.9491	17.6153	7.76922	4.01092	4.16504
	Chr01	G01507	G01507	-	:	-	26.4174	28.4307	28.4884	41.711	36.8119
	Chr01	G01508	-	-	:	-	16.9924	13.3921	15.2654	7.54004	8.09457
	Chr01	G01509	G01509	CDR ABC transporter	:	-	0.306955	1.14517	2.18159	1.61028	1.51971
	Chr01	G01510	-	-	:	-	2.57015	1.50041	2.25978	0.264502	0.305197
	Chr01	G01511	-	ABC-2 type transporter	:	-	5.34429	14.1285	14.6105	17.0544	16.5928
	Chr01	G01512	-	RNase H-like domain found in reverse transcriptase	:	Yes	0.343734	0.0879815	0	0.323988	0.295953
	Chr01	G01513	-	-	:	-	3.04168	3.73096	5.22949	2.02973	6.32937
	Chr01	G01514	G01514	Ribonucleotide reductase alpha domain	:	-	31.1044	2.41139	1.2532	2.05966	1.34132
	Chr01	G01515	G01515	-	:	-	15.7268	13.511	12.1999	14.4907	13.5693
	Chr01	G01516	G01516	RNA recognition motif. (a.k.a. RRM, RBD, or RNP domain)	:	-	65.0877	47.7039	38.633	40.1358	37.3855
	Chr01	G01517	G01517	Methyltransferase domain	:	-	12.2154	11.5561	11.5591	13.7894	20.3615
	Chr01	G01518	G01518	BT1 family	:	-	0.215745	0.25139	0.135335	0.960672	1.82181
	Chr01	G01519	G01519	Amidohydrolase family	:	-	12.2961	31.3179	30.0746	30.1773	21.7832
	Chr01	G01520	G01520	Electron transfer flavoprotein-ubiquinone oxidoreductase, 4Fe-4S	:	-	211.626	144.265	144.644	181.08	250.761
	Chr01	G01521	-	tRNA synthetases class I (M)	:	-	9.59585	12.7283	9.29329	11.778	13.8312
	Chr01	G01522	G01522	DnaJ C terminal domain	:	-	4.0819	3.67302	0.83133	0.629083	2.01348
	Chr01	G01523	G01523	RNA polymerase III subunit RPC82	:	-	60.2009	58.146	47.0791	41.8957	64.0124
	Chr01	G01524	G01524	SET domain	:	-	13.9231	24.196	27.6511	38.5058	37.6466
	Chr01	G01525	G01525	Glycosyl hydrolase family 3 C-terminal domain	:	-	1.80456	1.69264	4.39642	9.68984	3.47725
	Chr01	G01526	G01526	Fibronectin type III-like domain	:	-	0.899443	0.713422	2.28321	12.5544	1.47383
	Chr01	G01527	-	-	:	-	0	0	0	0	0
	Chr01	G01528	-	-	:	-	0	0	0	0	0
	Chr01	G01529	-	RNase H-like domain found in reverse transcriptase	:	Yes	0	0	0	0	0
	Chr01	G01530	G01530	Glycosyl hydrolase family 3 N terminal domain	:	-	9.95776	24.9729	21.9554	18.0507	17.1634
	Chr01	G01531	G01531	Uracil phosphoribosyltransferase	:	-	0.868784	1.45982	0.683218	0.334811	0.538756
	Chr01	G01532	G01532	Uracil phosphoribosyltransferase	:	-	33.5491	20.3163	15.2382	21.9662	20.2268
	Chr01	G01533	G01533	-	:	-	182.106	39.5159	55.7106	58.8775	64.8733
	Chr01	G01534	G01534	PH domain	:	-	63.4332	38.4377	39.5865	46.2406	46.0729
	Chr01	G01535	G01535	Tctex-1 family	:	-	8.46638	18.2997	13.7649	12.2243	21.8273
	Chr01	G01536	G01536	PH domain	:	-	137.855	178.895	184.048	171.398	133.761
	Chr01	G01537	G01537	PH domain	:	-	47.6627	35.7623	41.876	28.0437	28.6488
	Chr01	G01538	G01538	Cyclic nucleotide-binding domain	:	-	1.34813	0.748653	0.463662	0.312493	0.896513
	Chr01	G01539	G01539	-	:	-	39.4852	32.4722	40.6987	52.2285	81.1885
	Chr01	G01540	G01540	Enoyl-CoA hydratase/isomerase	:	-	114.118	186.149	139.883	133.399	163.919
	Chr01	G01541	G01541	-	:	-	1.72355	1.6469	2.80717	1.43554	4.15857
	Chr01	G01542	G01542	Aminopeptidase I zinc metalloprotease (M18)	:	-	17.9448	36.6368	33.3398	24.7455	27.8926
	Chr01	G01543	G01543	Carboxyl transferase domain	:	-	100.157	220.061	230.723	326.075	614.009
	Chr01	G01544	-	Protein kinase domain	:	-	75.9057	128.282	117.488	46.1795	58.7813
	Chr01	G01545	-	Protein kinase domain	:	-	11.8832	11.0853	14.7395	10.4246	13.1051
	Chr01	G01546	G01546	BT1 family	:	-	0.0264985	0	0.0519015	0	0.043639
	Chr01	G01547	-	-	:	-	0	0	0	0	0
	Chr01	G01548	-	Glycosyl hydrolases family 28	:	-	0.0245	0	0.0316555	0.0100415	0.155146
	Chr01	G01549	-	Glycosyl hydrolases family 28	:	-	0	0.383583	0	0.213251	0.310115
	Chr01	G01550	-	Leucine Rich repeats (2 copies)	:	-	82.8212	65.7879	74.199	82.27	55.1251
	Chr01	G01551	G01551	Glutamine amidotransferase domain	:	-	76.2539	69.2415	56.7155	65.9268	49.6212
	Chr01	G01552	G01552	Sugar efflux transporter for intercellular exchange	:	-	12.284	5.23122	3.64881	4.99721	3.86158
	Chr01	G01553	-	-	:	-	0	0	0	0	0
	Chr01	G01554	-	Integrase core domain	:	Yes	0	0	0	0	0
	Chr01	G01555	-	Reverse transcriptase (RNA-dependent DNA polymerase)	:	Yes	0.694901	1.0167	0.998155	0.61168	1.17348
	Chr01	G01556	-	Glycosyl hydrolases family 28	:	-	0.082114	0.287946	0.25257	0	0.794632
	Chr01	G01557	G01557	PH domain	:	-	18.0152	16.2839	23.0673	20.279	25.418
	Chr01	G01558	G01558	EF-hand domain pair	:	-	2.43251	7.00215	4.87302	1.48595	2.83408
	Chr01	G01559	-	-	:	-	53.0565	45.1313	47.7421	9.18088	76.0665
	Chr01	G01560	-	Crinkler effector protein N-terminal domain	:	-	0.320904	0.453141	1.44051	0.681659	2.09231
	Chr01	G01561	-	-	:	-	2.91268	3.53206	3.24099	1.34633	9.65442
	Chr01	G01562	-	-	:	-	1.41615	0.5869	1.8276	0.788099	2.34748
	Chr01	G01563	G01563	PH domain	:	-	0.386678	0.343764	0.192989	0.164269	0.397335
	Chr01	G01564	G01564	-	:	-	82.5928	66.8184	77.9407	86.9015	367.333
	Chr01	G01565	G01565	-	:	-	1.21942	0.738981	1.31437	0.346004	1.14897
	Chr01	G01566	G01566	-	:	-	40.4765	44.8355	55.1314	33.8342	19.0658
	Chr01	G01567	G01567	-	:	-	15.5008	18.1453	22.7029	14.4346	12.72
	Chr01	G01568	G01568	-	:	-	55.7721	27.5763	30.6772	31.5167	29.3075
	Chr01	G01569	-	DDE superfamily endonuclease	:	-	0	0	0	0	0
	Chr01	G01570	-	-	:	-	0	0	0	0	0
	Chr01	G01571	-	Integrase zinc binding domain	:	Yes	0	0	0	0	0
	Chr01	G01572	-	-	:	-	0	0	0	0	0
	Chr01	G01573	G01573	WD domain, G-beta repeat	:	-	16.4562	15.3501	20.1452	19.3784	21.1566
	Chr01	G01574	-	IPT/TIG domain	:	-	2.86525	4.54188	3.72373	4.25331	4.99421
	Chr01	G01575	-	Helix-turn-helix domain	:	-	0	0	0	0	0
	Chr01	G01576	G01576	SNO glutamine amidotransferase family	:	-	11.6207	3.93609	6.92787	1.80019	6.16912
	Chr01	G01577	G01577	HEAT repeat	:	-	75.8802	74.742	69.2753	70.1692	71.5632
	Chr01	G01578	G01578	Protein of unknown function (DUF2009)	:	-	36.4955	35.5253	44.9446	64.0039	71.651
	Chr01	G01579	G01579	Myb-like DNA-binding domain	:	-	75.7589	8.20157	19.1265	14.5291	5.85324
	Chr01	G01580	G01580	Myb-like DNA-binding domain	:	-	38.835	33.1315	33.9312	33.8069	44.6361
	Chr01	G01581	G01581	GRIP domain	:	-	189.21	180.331	212.962	226.326	259.053
	Chr01	G01582	G01582	PH domain	:	-	31.4683	38.1506	34.5797	37.6142	40.3482
	Chr01	G01583	-	-	:	-	0.160377	0.228826	0	0.101123	0.402425
	Chr01	G01584	G01584	Sugar efflux transporter for intercellular exchange	:	-	14.5621	23.4605	22.7207	9.34336	40.1621
	Chr01	G01585	G01585	Sugar efflux transporter for intercellular exchange	:	-	1.23289	2.12099	2.32308	4.2883	30.344
	Chr01	G01586	G01586	AAA domain (Cdc48 subfamily)	:	-	133.628	146.807	178.947	203.94	175.825
	Chr01	G01587	G01587	RIB43A	:	-	12.0764	12.5326	14.8862	17.2877	16.8448
	Chr01	G01588	G01588	-	:	-	8.56057	12.8007	15.2592	15.886	21.5911
	Chr01	G01589	G01589	Glycosyl hydrolase family 3 N terminal domain	:	-	0.0448125	0	0	0.032827	0.0125855
	Chr01	G01590	G01590	Ammonium Transporter Family	:	-	0.305715	0.451973	0.218044	0.09869	0.138204
	Chr01	G01591	G01591	Ammonium Transporter Family	:	-	1.9623	0.456614	0.122071	0.0990695	0.028724
	Chr01	G01592	G01592	Ammonium Transporter Family	:	-	42.3939	47.0121	44.4034	29.2641	36.5849
	Chr01	G01593	G01593	Ammonium Transporter Family	:	-	0.017846	1.62076	0.949538	0.0749405	0.191198
	Chr01	G01594	-	Kelch motif	:	-	12.4243	14.9393	15.8311	20.0273	58.9055
	Chr01	G01595	G01595	-	:	-	121.478	19.3002	25.9781	120.159	458.957
	Chr01	G01596	-	Reverse transcriptase (RNA-dependent DNA polymerase)	:	Yes	38.7778	33.4769	40.2531	45.0254	58.9746
	Chr01	G01597	-	-	:	-	0.0866655	0.155119	0.28934	0.180645	0.434622
	Chr01	G01598	G01598	-	:	-	3.1852	4.11146	2.88318	4.54868	8.70476
	Chr01	G01599	G01599	Homoserine dehydrogenase, NAD binding domain	:	-	68.2044	73.2744	50.4822	42.6107	47.6411
	Chr01	G01600	G01600	2OG-Fe(II) oxygenase superfamily	:	-	3.22537	9.78919	6.66505	5.40474	7.8365
	Chr01	G01601	G01601	-	:	-	14.4985	28.7022	41.17	42.2408	94.4602
	Chr01	G01602	G01602	FKBP-type peptidyl-prolyl cis-trans isomerase	:	-	27.4143	71.2902	47.7604	33.545	50.6684
	Chr01	G01603	G01603	-	:	-	2.61601	3.66869	0.961812	0.978545	1.21229
	Chr01	G01604	G01604	-	:	-	20.3635	12.4493	12.6184	16.3544	4.31231
	Chr01	G01605	G01605	Ammonium Transporter Family	:	-	5.96552	1.16317	0.740657	0.573245	1.02976
	Chr01	G01606	G01606	Ammonium Transporter Family	:	-	2.0006	0.396493	0.233779	0.522098	1.09405
	Chr01	G01607	G01607	Ammonium Transporter Family	:	-	0.179234	0	0	0	0
	Chr01	G01608	-	-	:	-	2.49314	0.428172	0.588682	0.670497	0.740208
	Chr01	G01609	-	-	:	-	3.90445	0.634405	0.731076	0.952018	0.947028
	Chr01	G01610	-	-	:	-	1.88585	0.502116	0.366946	0.356567	0.663448
	Chr01	G01611	-	-	:	-	0.846951	0.241147	0.232216	0.184686	0.252494
	Chr01	G01612	-	-	:	-	0.963702	0.179754	0.188474	0.128377	0.205691
	Chr01	G01613	-	-	:	-	0.901069	0.124614	0.152305	0.195792	0.247269
	Chr01	G01614	-	-	:	-	0.789058	0.137906	0.143484	0.219174	0.254329
	Chr01	G01615	-	-	:	-	0.893551	0.193516	0.245289	0.129852	0.217228
	Chr01	G01616	-	-	:	-	0.814735	0.163936	0.310517	0.144327	0.208657
	Chr01	G01617	-	-	:	-	0.89363	0.218865	0.194288	0.124591	0.251099
	Chr01	G01618	-	-	:	-	0.939434	0.155781	0.249484	0.111034	0.199452
	Chr01	G01619	-	-	:	-	0.909891	0.120552	0.286683	0.136068	0.228878
	Chr01	G01620	-	-	:	-	0.126596	0.170996	0.435127	0.382794	0.311785
	Chr01	G01621	-	-	:	-	0.153434	0.281797	0.562396	0.649261	0.449225
	Chr01	G01622	G01622	Zinc-binding dehydrogenase	:	-	0.142042	0.251196	0.95877	0.719472	0.370027
	Chr01	G01623	G01623	Alcohol dehydrogenase GroES-like domain	:	-	0.137155	0	0.253396	0.915722	0.043004
	Chr01	G01624	G01624	-	:	-	0.000822	0.211741	0	0.001756	0.0066965
	Chr01	G01625	G01625	-	:	-	0.0008295	0.21694	0	0.0011205	0.00297
	Chr01	G01626	G01626	-	:	-	0.0005855	0.264375	0	0.0011195	0
	Chr01	G01627	G01627	-	:	-	0.0005865	0.24564	0	0.00112	0.001584
	Chr01	G01628	G01628	-	:	-	0.000583	0.320458	0	0.0011185	0
	Chr01	G01629	G01629	ATPase family associated with various cellular activities (AAA)	:	-	68.2958	54.4362	44.1147	40.953	58.9299
	Chr01	G01630	G01630	Proteasome subunit	:	-	124.974	170.6	128.748	113.558	68.7272
	Chr01	G01631	G01631	Questin oxidase-like	:	-	2.05865	0.848009	2.01763	1.85353	14.8269
	Chr01	G01632	-	Tetratricopeptide repeat	:	-	0.141145	0	0	0.048312	0.756485
	Chr01	G01633	G01633	-	:	-	7.50176	4.77904	9.62631	7.97248	8.29452
	Chr01	G01634	G01634	Translation initiation factor 1A / IF-1	:	-	1885.43	1683.71	1641.43	1260.2	1567.52
	Chr01	G01635	G01635	-	:	-	10.802	15.4964	14.8682	12.7547	14.6457
	Chr01	G01636	-	-	:	-	0.083327	0	0	0	0
	Chr01	G01637	G01637	-	:	-	0.0150465	0	0	0	0
	Chr01	G01638	G01638	ATPase family associated with various cellular activities (AAA)	:	-	106.706	79.9831	79.779	71.7111	82.4239
	Chr01	G01639	-	Tc5 transposase DNA-binding domain	:	Yes	0.446086	0.138429	0	0	0.582668
	Chr01	G01640	G01640	Aldo/keto reductase family	:	-	0.355195	0.563419	0.374667	1.4743	0.604276
	Chr01	G01641	-	Aldo/keto reductase family	:	-	2.73708	9.88046	25.9021	25.6782	12.6122
	Chr01	G01642	-	Aldo/keto reductase family	:	-	0.90159	0.330986	2.13156	1.55025	1.51654
	Chr01	G01643	-	Protein of unknown function (DUF 659)	:	-	28.2553	12.8543	23.5811	43.5942	27.4769
	Chr01	G01644	-	-	:	-	9.4721	6.52295	12.2437	20.1438	11.9694
	Chr01	G01645	-	Aldo/keto reductase family	:	-	0.0563165	0	0.416409	0	0
	Chr01	G01646	-	Aldo/keto reductase family	:	-	4.39283	23.5485	17.3515	10.8972	7.97862
	Chr01	G01647	G01647	Phospholipase/Carboxylesterase	:	-	29.8037	49.4457	45.0547	38.6715	57.5854
	Chr01	G01648	G01648	Phospholipase/Carboxylesterase	:	-	3.61043	12.2802	16.1461	14.4822	11.6476
	Chr01	G01649	-	Aldo/keto reductase family	:	-	3.07706	4.2548	8.14443	13.5565	14.0469
	Chr01	G01650	G01650	-	:	-	113.077	149.414	127.295	164.719	133.42
	Chr01	G01651	-	DDE superfamily endonuclease	:	-	1.47507	2.1254	3.86701	10.2848	11.0993
	Chr01	G01652	-	Glycosyltransferase Family 4	:	-	17.1992	11.0221	10.8675	12.4582	12.8752
	Chr01	G01653	G01653	Myb-like DNA-binding domain	:	-	26.4334	26.2173	28.1557	31.5165	16.3185
	Chr01	G01654	G01654	-	:	-	92.0464	111.426	95.6803	152.546	128.811
	Chr01	G01655	G01655	-	:	-	2.71647	2.86127	4.72771	4.44486	3.5345
	Chr01	G01656	G01656	Kinesin motor domain	:	-	1.30332	1.84423	2.19657	1.74008	1.70511
	Chr01	G01657	G01657	KH domain	:	-	209.834	297.944	263.918	199.748	222.363
	Chr01	G01658	-	-	:	-	1.18428	1.33658	1.97809	7.61384	6.13333
	Chr01	G01659	-	AMP-binding enzyme C-terminal domain	:	-	4.90397	6.80048	7.09985	10.3979	17.5536
	Chr01	G01660	-	-	:	-	0.0010635	0	0	0.0062285	0
	Chr01	G01661	G01661	AMP-binding enzyme	:	-	40.3638	38.625	21.4579	23.686	19.1938
	Chr01	G01662	G01662	-	:	-	0.0335275	0.239347	0	0.014515	0
	Chr01	G01663	G01663	-	:	-	0.0412595	0.008064	0	0	0.0051475
	Chr01	G01664	G01664	-	:	-	0	0	0	0	0.098232
	Chr01	G01665	G01665	Ankyrin repeats (3 copies)	:	-	0.828874	0.88941	2.56293	2.71722	4.64879
	Chr01	G01666	-	-	:	-	0	0	0	0	0
	Chr01	G01667	G01667	-	:	-	0.0397175	0	0.0272155	0.047265	0.194787
	Chr01	G01668	G01668	TIR domain	:	-	0.0835885	0.082206	0.168391	0.188361	0.456691
	Chr01	G01669	G01669	-	:	-	2.21879	1.44282	1.51225	1.92898	1.45527
	Chr01	G01670	G01670	-	:	-	78.5932	61.5889	55.8393	41.3605	38.6957
	Chr01	G01671	G01671	-	:	-	0.074243	1.25593	3.54166	0.94677	0.0710895
	Chr01	G01672	-	Reverse transcriptase (RNA-dependent DNA polymerase)	:	Yes	0	0.018821	0	0	0
	Chr01	G01673	G01673	-	:	-	194.187	256.646	205.462	278.153	170.329
	Chr01	G01674	G01674	Proteolysis_6 C-terminal	:	-	16.0862	16.3918	22.9618	28.6808	37.3071
	Chr01	G01675	G01675	-	:	-	3.90309	9.82534	12.282	41.4716	21.3685
	Chr01	G01676	G01676	Diacylglycerol acyltransferase	:	-	0.169919	0.948697	0.289776	0	0.582632
	Chr01	G01677	G01677	Diacylglycerol acyltransferase	:	-	0.200496	0.465431	0.316233	0.605823	0.383451
	Chr01	G01678	G01678	Diacylglycerol acyltransferase	:	-	13.2249	38.6756	34.5441	76.9664	37.5371
	Chr01	G01679	-	-	:	-	3.15578	0.293467	2.86551	12.8991	0.90419
	Chr01	G01680	G01680	-	:	-	159.974	174.769	162.744	102.701	93.6496
	Chr01	G01681	G01681	-	:	-	1344.74	306.859	329.601	315.46	362.349
	Chr01	G01682	G01682	Fungal cellulose binding domain	:	-	210.749	26.7286	47.569	36.9525	36.2602
	Chr01	G01683	G01683	-	:	-	516.751	1084.78	761.637	587.623	635.657
	Chr01	G01684	G01684	Interferon-induced 6-16 family	:	-	40.4642	19.5426	22.5462	21.8399	18.1388
	Chr01	G01685	-	-	:	-	4.53636	3.75716	2.26935	6.30202	4.6313
	Chr01	G01686	G01686	Interferon-induced 6-16 family	:	-	8.42351	7.11511	9.89761	16.6635	18.4415
	Chr01	G01687	G01687	Peptide N-acetyl-beta-D-glucosaminyl asparaginase amidase A	:	-	1.04724	2.91217	3.86636	4.41947	5.06104
	Chr01	G01688	-	-	:	-	0.147994	0	0	0.0750185	0
	Chr01	G01689	G01689	-	:	-	0.630525	0.470898	0.238555	0.158629	0
	Chr01	G01690	G01690	-	:	-	3.3722	6.27064	2.09639	1.62483	1.0608
	Chr01	G01691	G01691	Myb-like DNA-binding domain	:	-	0	0.182512	0.0363705	0.220517	0
	Chr01	G01692	G01692	-	:	-	14.5944	29.6981	31.2154	23.4659	16.4167
	Chr01	G01693	-	-	:	-	0	0	0	0	0
	Chr01	G01694	G01694	-	:	-	30.9123	33.0141	48.1759	63.9722	69.3414
	Chr01	G01695	G01695	Leucine Rich repeat	:	-	77.7438	66.3581	49.3539	43.4695	53.9501
	Chr01	G01696	G01696	PDZ domain	:	-	169.75	173.759	212.539	189.954	223.701
	Chr01	G01697	G01697	Legume-like lectin family	:	-	171.254	116.649	123.81	98.6917	123.765
	Chr01	G01698	G01698	Legume-like lectin family	:	-	110.175	85.243	75.6162	107.802	74.1998
	Chr01	G01699	G01699	2OG-Fe(II) oxygenase superfamily	:	-	36.9707	43.4788	49.7497	97.8937	33.0849
	Chr01	G01700	G01700	RNA recognition motif. (a.k.a. RRM, RBD, or RNP domain)	:	-	67.3739	58.1339	43.6237	46.4516	52.2836
	Chr01	G01701	G01701	Myb-like DNA-binding domain	:	-	18.8338	41.3611	44.764	27.061	43.4448
	Chr01	G01702	G01702	Myb-like DNA-binding domain	:	-	59.4937	61.824	84.8676	125.229	143.77
	Chr01	G01703	G01703	Myb-like DNA-binding domain	:	-	7.82148	5.85888	7.59812	23.2527	6.15233
	Chr01	G01704	G01704	-	:	-	25.5424	5.80615	6.97478	9.0238	7.70768
	Chr01	G01705	G01705	-	:	-	10.2948	10.1453	10.1293	14.8057	18.0367
	Chr01	G01706	G01706	Glycosyl hydrolases family 31	:	-	143.799	127.852	95.9408	117.952	147.445
	Chr01	G01707	G01707	-	:	-	624.378	381.047	266.558	56.0292	36.363
	Chr01	G01708	G01708	Ras family	:	-	212.37	119.56	147.941	196.668	186.092
	Chr01	G01709	G01709	Lipase (class 3)	:	-	37.7254	47.6331	71.2247	68.67	94.7155
	Chr01	G01710	-	RNase H-like domain found in reverse transcriptase	:	Yes	0.054409	0.064481	0	0	0.107539
	Chr01	G01711	-	GAG-pre-integrase domain	:	Yes	0.0239585	0.0073535	0.0074495	0.0377825	0.015555
	Chr01	G01712	-	gag-polypeptide of LTR copia-type	:	Yes	0	0	0.00838	0	0
	Chr01	G01713	-	-	:	-	0.0139235	0	0.068492	0	0
	Chr01	G01714	-	-	:	-	63.3825	62.5183	58.6363	49.8385	71.104
	Chr01	G01715	-	-	:	-	31.8399	18.7115	26.9677	38.0429	43.5319
	Chr01	G01716	-	ATP synthase alpha/beta family, nucleotide-binding domain	:	-	5.6764	3.605	4.03262	3.41857	4.03054
	Chr01	G01717	-	Diacylglycerol acyltransferase	:	-	13.9337	13.0035	10.3796	16.3714	29.9369
	Chr01	G01718	G01718	-	:	-	0.170605	0	0	0	0.55151
	Chr01	G01719	-	-	:	-	0.328217	0.139547	0	0	0.091314
	Chr01	G01720	-	Transposase IS4	:	Yes	0	0	0	0	0
	Chr01	G01721	G01721	Lipase (class 3)	:	-	47.5931	48.2584	77.0158	83.1252	124.926
	Chr01	G01722	-	-	:	-	11.6206	10.2252	12.129	18.7325	29.8553
	Chr01	G01723	G01723	Glyoxalase/Bleomycin resistance protein/Dioxygenase superfamily	:	-	12.9583	90.235	157.669	139.297	98.1372
	Chr01	G01724	G01724	Sec20	:	-	38.1714	33.7999	37.774	46.2639	43.4538
	Chr01	G01725	G01725	Vacuolar sorting-associated protein 13, N-terminal	:	-	7.06223	5.52594	10.6778	21.3974	24.5626
	Chr01	G01726	G01726	PX domain	:	-	21.2723	18.4486	23.3631	38.759	39.9991
	Chr01	G01727	G01727	Myb-like DNA-binding domain	:	-	1232.85	622.622	702.859	565.708	552.06
	Chr01	G01728	G01728	Myb-like DNA-binding domain	:	-	470.229	584.616	679.276	587.092	599.166
	Chr01	G01729	G01729	-	:	-	11.7793	6.17586	9.37193	9.60971	9.70959
	Chr01	G01730	G01730	Phosphate transport (Pho88)	:	-	246.391	105.172	89.8701	99.4946	113.384
	Chr01	G01731	G01731	-	:	-	34.5752	22.9752	63.1111	86.78	101.759
	Chr01	G01732	G01732	-	:	-	9.70195	7.2975	1.91487	12.6216	3.34253
	Chr01	G01733	G01733	short chain dehydrogenase	:	-	0.0906085	0.450734	0.851254	0.324794	0
	Chr01	G01734	-	Glycosyl hydrolase family 3 N terminal domain	:	-	0.18411	0.226662	0.256086	0.068925	1.73661
	Chr01	G01735	G01735	PQQ enzyme repeat	:	-	25.2937	25.7035	30.8783	46.8995	66.4532
	Chr01	G01736	G01736	short chain dehydrogenase	:	-	8.6242	7.32716	13.0095	12.3817	2.5058
	Chr01	G01737	-	-	:	-	9.16896	19.2672	15.9892	17.2034	31.4615
	Chr01	G01738	-	-	:	-	0.222823	0	0	0	0
	Chr01	G01739	G01739	PH domain	:	-	8.803	2.18818	6.364	4.66175	3.99312
	Chr01	G01740	G01740	Nucleoporin autopeptidase	:	-	5.1065	6.14493	6.26692	3.53321	7.60686
	Chr01	G01741	G01741	Nucleoporin autopeptidase	:	-	42.3579	48.8378	49.2374	57.2641	56.8778
	Chr01	G01742	-	-	:	-	0.0278275	0	0	0	0
	Chr01	G01743	-	Retrotransposon gag protein	:	Yes	0.395906	0.419953	0.373223	0.475724	0.692168
	Chr01	G01744	G01744	RNA cap guanine-N2 methyltransferase	:	-	13.8876	18.9174	23.6775	31.631	42.1637
	Chr01	G01745	G01745	Sugar (and other) transporter	:	-	14.737	14.7398	20.8165	21.2305	24.2635
	Chr01	G01746	G01746	-	:	-	28.27	25.2955	28.9073	37.6539	38.1416
	Chr01	G01747	G01747	PH domain	:	-	171.055	122.887	142.527	140.497	127.63
	Chr01	G01748	-	-	:	-	20.5656	13.8651	21.8491	24.4272	26.3879
	Chr01	G01749	-	-	:	-	27.8146	16.5844	27.6048	27.1296	47.8591
	Chr01	G01750	G01750	Protein phosphatase 2C	:	-	8.44197	11.8707	10.2217	12.1326	12.0523
	Chr01	G01751	G01751	Haloacid dehalogenase-like hydrolase	:	-	29.0508	30.8604	41.5937	26.8866	17.7332
	Chr01	G01752	G01752	-	:	-	81.8474	89.2763	82.5904	83.0003	48.3167
	Chr01	G01753	G01753	Fumble	:	-	12.7648	20.3986	23.7677	28.6342	39.3341
	Chr01	G01754	-	-	:	-	0	0	0	0	0
	Chr01	G01755	-	Crinkler effector protein N-terminal domain	:	-	107.82	72.3427	88.2614	77.2494	65.8409
	Chr01	G01756	G01756	-	:	-	64.7826	65.5591	60.1865	61.9059	36.148
	Chr01	G01757	-	DDE superfamily endonuclease	:	-	0.0053505	0	0	0	0
	Chr01	G01758	-	MULE transposase domain	:	Yes	0	0	0	0	0
	Chr01	G01759	-	DDE superfamily endonuclease	:	-	0	0	0	0	0
	Chr01	G01760	G01760	-	:	-	0.447549	0.985872	0.785255	0.481619	0.75607
	Chr01	G01761	G01761	Ribosomal protein L3	:	-	94.6221	83.6668	68.593	50.9406	49.9066
	Chr01	G01762	G01762	PXA domain	:	-	26.1981	34.2455	32.1862	26.4997	36.4417
	Chr01	G01763	G01763	-	:	-	76.7579	51.716	52.0136	34.2802	32.5409
	Chr01	G01764	G01764	-	:	-	0.307512	0.989291	0.667403	2.01236	1.85301
	Chr01	G01765	-	RNase H-like domain found in reverse transcriptase	:	Yes	17.2982	8.6919	11.538	7.78913	7.163
	Chr01	G01766	-	Reverse transcriptase (RNA-dependent DNA polymerase)	:	Yes	0.011255	0	0.0058035	0	0
	Chr01	G01767	-	Zinc knuckle	:	Yes	0	0	0	0	0
	Chr01	G01768	-	-	:	-	0	0	0	0	0
	Chr01	G01769	G01769	Cyclic nucleotide-binding domain	:	-	2.10943	2.9093	1.43511	0.700157	1.22798
	Chr01	G01770	G01770	Protein phosphatase 2C	:	-	17.4607	15.1298	15.4065	19.495	18.0429
	Chr01	G01771	G01771	-	:	-	27.5304	44.4731	64.9757	99.4044	114.194
	Chr01	G01772	G01772	HSF-type DNA-binding	:	-	8.08029	13.3018	24.7827	63.8803	30.9084
	Chr01	G01773	G01773	BAT2 N-terminus	:	-	189.102	83.0714	85.2518	86.4109	99.8639
	Chr01	G01774	G01774	PAP2 superfamily C-terminal	:	-	14.6708	13.7975	18.0108	21.616	18.5459
	Chr01	G01775	G01775	-	:	-	37.1967	41.891	41.6548	30.036	20.5793
	Chr01	G01776	G01776	Ribosomal S3Ae family	:	-	8131.98	10305.2	10808.7	9155.33	8570.52
	Chr01	G01777	G01777	-	:	-	11.1554	11.9633	11.9046	15.8898	21.0824
	Chr01	G01778	G01778	Tc5 transposase DNA-binding domain	:	Yes	24.8284	32.8121	37.6414	31.0071	37.1485
	Chr01	G01779	G01779	Leucine Rich repeat	:	-	35.6559	31.3095	33.8103	43.2501	43.2153
	Chr01	G01780	G01780	Phosphoglucomutase/phosphomannomutase, alpha/beta/alpha domain III	:	-	72.9494	97.189	90.7866	102.047	87.1245
	Chr01	G01781	G01781	Las17-binding protein actin regulator	:	-	14.9349	9.26799	11.1386	12.319	13.0074
	Chr01	G01782	G01782	Sodium Bile acid symporter family	:	-	0.685084	1.56516	1.82414	0.678901	1.89392
	Chr01	G01783	G01783	OST3 / OST6 family, transporter family	:	-	11.3102	15.1497	21.5409	25.8426	26.7089
	Chr01	G01784	G01784	ATPase family associated with various cellular activities (AAA)	:	-	21.111	41.1437	30.4795	13.5834	14.3392
	Chr01	G01785	-	ATPase family associated with various cellular activities (AAA)	:	-	24.6406	29.6554	24.4729	17.1855	19.4606
	Chr01	G01786	-	ATPase family associated with various cellular activities (AAA)	:	-	36.3385	43.3922	36.3314	25.4666	28.9298
	Chr01	G01787	G01787	ATPase family associated with various cellular activities (AAA)	:	-	21.6281	41.2488	30.9177	13.7292	14.1943
	Chr01	G01788	G01788	-	:	-	33.2444	45.4891	58.4601	95.4878	82.5499
	Chr01	G01789	G01789	-	:	-	37.8865	23.5405	23.1604	21.0788	23.1983
	Chr01	G01790	G01790	-	:	-	26.2534	18.5508	6.62204	14.4745	6.12625
	Chr01	G01791	G01791	Thioredoxin	:	-	11.2176	16.7911	7.13638	5.06512	8.50637
	Chr01	G01792	G01792	-	:	-	0.039513	0.011295	0.0068045	0.227174	0.049163
	Chr01	G01793	G01793	-	:	-	28.7673	30.3708	42.199	65.6149	86.1736
	Chr01	G01794	G01794	Helix-loop-helix DNA-binding domain	:	-	30.9166	22.3374	25.7446	24.1181	23.8327
	Chr01	G01795	G01795	Radial spoke protein 3	:	-	107.123	80.968	87.9924	118.116	188.714
	Chr01	G01796	-	-	:	-	0.006575	0	0	0.0008535	0.0019175
	Chr01	G01797	-	Reverse transcriptase (RNA-dependent DNA polymerase)	:	Yes	0.004911	0.003372	0	0.001471	0.003122
	Chr01	G01798	G01798	TCP-1/cpn60 chaperonin family	:	-	65.0188	64.6081	50.9841	48.8806	44.683
	Chr01	G01799	-	Protein kinase domain	:	-	13.5329	11.8961	17.6458	26.2499	22.7914
	Chr01	G01800	-	Elicitin	:	-	18.256	16.8018	21.632	19.3778	27.4767
	Chr01	G01801	G01801	Elicitin	:	-	15.3946	41.838	54.2518	31.9046	14.5391
	Chr01	G01802	G01802	Ankyrin repeats (3 copies)	:	-	18.1086	20.6171	21.3329	9.01138	3.43688
	Chr01	G01803	G01803	Mo25-like	:	-	110.471	86.2101	76.0559	94.7107	97.9303
	Chr01	G01804	-	-	:	-	0	0	0	0	0
	Chr01	G01805	-	-	:	-	0	0	0	0	0
	Chr01	G01806	-	-	:	-	0	0	0	0	0
	Chr01	G01807	-	-	:	-	0.016509	0.007735	0.0026205	0.00594	0.0072965
	Chr01	G01808	-	Integrase zinc binding domain	:	Yes	0	0	0	0	0
	Chr01	G01809	-	-	:	-	0	0	0	0	0
	Chr01	G01810	-	-	:	-	0	0	0	0	0
	Chr01	G01811	-	-	:	-	0	0	0	0	0
	Chr01	G01812	-	-	:	-	0	0	0	0	0
	Chr01	G01813	-	-	:	-	0	0	0	0.0178625	0.0567635
	Chr01	G01814	-	-	:	-	0	0	0	0	0
	Chr01	G01815	-	Integrase zinc binding domain	:	Yes	0	0	0	0	0
	Chr01	G01816	-	-	:	-	0	0	0	0	0
	Chr01	G01817	-	-	:	-	0	0	0	0	0
	Chr01	G01818	-	-	:	-	0	0	0	0	0
	Chr01	G01819	-	Reverse transcriptase-like	:	Yes	0	0	0	0	0
	Chr01	G01820	-	Reverse transcriptase (RNA-dependent DNA polymerase)	:	Yes	0	0	0	0	0
	Chr01	G01821	-	-	:	-	0	0	0	0.000498	0.0024655
	Chr01	G01822	-	Reverse transcriptase (RNA-dependent DNA polymerase)	:	Yes	0	0	0.016419	0	0.0070715
	Chr01	G01823	-	Reverse transcriptase (RNA-dependent DNA polymerase)	:	Yes	0	0.0074035	0	0.0262955	0
	Chr01	G01824	-	Reverse transcriptase (RNA-dependent DNA polymerase)	:	Yes	0	0	0	0	0
	Chr01	G01825	-	gag-polypeptide of LTR copia-type	:	Yes	0	0	0	0.0021	0
	Chr01	G01826	-	gag-polypeptide of LTR copia-type	:	Yes	0	0	0	0.001834	0
	Chr01	G01827	-	Reverse transcriptase (RNA-dependent DNA polymerase)	:	Yes	0	0	0	0.0078865	0
	Chr01	G01828	-	Reverse transcriptase (RNA-dependent DNA polymerase)	:	Yes	0.0058115	0	0	0.0023275	0
	Chr01	G01829	-	Reverse transcriptase (RNA-dependent DNA polymerase)	:	Yes	0.0030035	0	0	0.0025775	0
	Chr01	G01830	-	Reverse transcriptase (RNA-dependent DNA polymerase)	:	Yes	0.008202	0.007604	0.0207935	0.018416	0.010073
	Chr01	G01831	-	gag-polypeptide of LTR copia-type	:	Yes	0.0031635	0.012556	0.0031315	0.015864	0
	Chr01	G01832	-	Integrase core domain	:	Yes	0.0044145	0.009911	0.018455	0.019901	0.007052
	Chr01	G01833	-	Reverse transcriptase (RNA-dependent DNA polymerase)	:	Yes	0.003014	0	0.007374	0	0.0050465
	Chr01	G01834	-	gag-polypeptide of LTR copia-type	:	Yes	0.0088395	0.0136625	0.030759	0.0178395	0.015192
	Chr01	G01835	-	Reverse transcriptase (RNA-dependent DNA polymerase)	:	Yes	0.004166	0	0	0	0
	Chr01	G01836	-	Domain of unknown function (DUF4219)	:	Yes	0	0.0305005	0	0	0.01886
	Chr01	G01837	-	gag-polypeptide of LTR copia-type	:	Yes	0	0	0	0.0114215	0.003804
	Chr01	G01838	-	GAG-pre-integrase domain	:	Yes	0.0100215	0.0157425	0.012957	0.0281205	0.013013
	Chr01	G01839	-	Reverse transcriptase (RNA-dependent DNA polymerase)	:	Yes	0.0071495	0.0181325	0.0175825	0.0187665	0.005997
	Chr01	G01840	-	GAG-pre-integrase domain	:	Yes	0.00858	0.0124515	0.011142	0.0273085	0.0041865
	Chr01	G01841	-	Reverse transcriptase (RNA-dependent DNA polymerase)	:	Yes	0.004023	0	0	0.0014515	0
	Chr01	G01842	-	Reverse transcriptase (RNA-dependent DNA polymerase)	:	Yes	0	0.0030475	0	0	0
	Chr01	G01843	-	Reverse transcriptase (RNA-dependent DNA polymerase)	:	Yes	0	0	0.0045965	0	0.005095
	Chr01	G01844	-	-	:	-	0	0	0	0	0
	Chr01	G01845	-	Reverse transcriptase (RNA-dependent DNA polymerase)	:	Yes	0.02474	0.0218105	0.100383	0.020844	0.0155505
	Chr01	G01846	-	gag-polypeptide of LTR copia-type	:	Yes	0	0	0.005247	0.0007975	0.006729
	Chr01	G01847	-	Reverse transcriptase (RNA-dependent DNA polymerase)	:	Yes	0	0.0201575	0	0.0101845	0.0050155
	Chr01	G01848	-	gag-polypeptide of LTR copia-type	:	Yes	0	0	0.007237	0.0110575	0.004253
	Chr01	G01849	-	gag-polypeptide of LTR copia-type	:	Yes	0	0.01228	0	0.0100615	0.003213
	Chr01	G01850	-	-	:	-	0	0	0	0	0.022884
	Chr01	G01851	-	RNase H-like domain found in reverse transcriptase	:	Yes	0	0	0	0	0
	Chr01	G01852	-	-	:	-	0	0	0	0	0
	Chr01	G01853	-	Integrase core domain	:	Yes	0.004286	0	0	0	0.0025425
	Chr01	G01854	-	-	:	-	0	0	0	0	0
	Chr01	G01855	-	RNase H-like domain found in reverse transcriptase	:	Yes	0.070742	0.0455195	0	0.0410205	0.087808
	Chr01	G01856	-	Reverse transcriptase-like	:	Yes	0	0	0	0	0
	Chr01	G01857	-	-	:	-	0	0	0	0	0
	Chr01	G01858	G01858	Zinc finger C-x8-C-x5-C-x3-H type (and similar)	:	-	45.0774	48.9475	55.7888	52.7485	49.9621
	Chr01	G01859	G01859	-	:	-	10.6486	10.233	9.53671	7.30362	5.20205
	Chr01	G01860	G01860	Thioredoxin	:	-	1767.23	1081.97	873.392	740.034	641.688
	Chr01	G01861	-	-	:	-	18.255	14.4812	16.031	21.426	29.5656
	Chr01	G01862	G01862	-	:	-	136.354	121.074	136.315	136.926	159.297
	Chr01	G01863	G01863	MaoC like domain	:	-	21.3009	18.9535	26.5461	37.4287	45.2588
	Chr01	G01864	G01864	CybS, succinate dehydrogenase cytochrome B small subunit	:	-	319.511	254.079	266.878	256.427	216.883
	Chr01	G01865	G01865	Regulator of chromosome condensation (RCC1) repeat	:	-	16.3824	16.6022	14.211	12.4345	13.697
	Chr01	G01866	G01866	Cyclin, N-terminal domain	:	-	9.60623	13.1425	15.8374	22.4923	24.888
	Chr01	G01867	G01867	-	:	-	0.490102	0.405247	1.11729	1.3202	1.32682
	Chr01	G01868	G01868	-	:	-	0.326273	1.18902	0.791766	1.39407	1.01904
	Chr01	G01869	G01869	-	:	-	3.87428	3.79985	3.36397	5.43882	15.5343
	Chr01	G01870	G01870	PB1 domain	:	-	134.52	155.743	155.406	199.187	141.269
	Chr01	G01871	G01871	-	:	-	172.469	124.668	124.748	132.575	141.88
	Chr01	G01872	G01872	-	:	-	23.3267	26.9048	26.9353	34.7697	22.5314
	Chr01	G01873	G01873	FYVE zinc finger	:	-	16.0174	6.3404	6.5112	3.32343	2.1757
	Chr01	G01874	G01874	-	:	-	37.4603	38.068	54.7642	52.9174	63.5454
	Chr01	G01875	G01875	-	:	-	15.9095	21.6196	26.9167	45.7584	13.2073
	Chr01	G01876	G01876	-	:	-	17.474	21.4856	23.8559	40.1158	27.9791
	Chr01	G01877	G01877	RNA recognition motif. (a.k.a. RRM, RBD, or RNP domain)	:	-	113.329	81.6259	62.9446	74.21	68.4245
	Chr01	G01878	G01878	Histone deacetylase domain	:	-	20.6041	23.3304	22.367	22.3513	20.4769
	Chr01	G01879	G01879	Nucleosome assembly protein (NAP)	:	-	561.616	634.22	545.558	491.501	518.362
	Chr01	G01880	G01880	Protein kinase domain	:	-	85.497	103.224	129.089	94.1647	98.2837
	Chr01	G01881	G01881	-	:	-	17.7481	12.8095	15.9353	15.1683	17.909
	Chr01	G01882	G01882	-	:	-	24.024	18.3146	19.9732	30.6762	28.6889
	Chr01	G01883	G01883	Protein kinase domain	:	-	5.43077	2.06707	1.00457	0.867204	0.63337
	Chr01	G01884	G01884	Protein kinase domain	:	-	25.1135	8.89409	7.35051	5.43981	3.60992
	Chr01	G01885	G01885	-	:	-	19.922	6.22338	8.64616	12.8047	11.9284
	Chr01	G01886	G01886	-	:	-	5.91672	8.63806	6.88602	10.7565	11.3208
	Chr01	G01887	G01887	-	:	-	44.5364	57.3584	39.8393	33.1648	40.5016
	Chr01	G01888	G01888	-	:	-	1.308	1.39227	0.417789	0.941658	1.37797
	Chr01	G01889	G01889	-	:	-	9.68803	10.9902	13.0251	13.1347	13.124
	Chr01	G01890	-	-	:	-	2.28216	6.51946	26.7851	58.8321	9.2358
	Chr01	G01891	G01891	-	:	-	11.8855	14.1203	19.3	17.8553	9.98938
	Chr01	G01892	G01892	-	:	-	16.1509	16.3426	13.6549	16.3067	14.8139
	Chr01	G01893	G01893	-	:	-	41.5622	33.2048	35.0799	24.4081	32.2227
	Chr01	G01894	G01894	-	:	-	2.23457	2.35718	3.65832	3.81981	5.07245
	Chr01	G01895	G01895	-	:	-	25.375	40.6324	62.7099	60.3278	97.5503
	Chr01	G01896	G01896	Methyltransferase domain	:	-	23.9571	21.7214	19.5212	19.7978	18.0187
	Chr01	G01897	G01897	Tim10/DDP family zinc finger	:	-	87.9414	87.3629	94.6773	89.4647	80.2827
	Chr01	G01898	-	Microtubule-binding stalk of dynein motor	:	-	7.39741	9.4017	4.1328	1.36044	1.85422
	Chr01	G01899	G01899	Major intrinsic protein	:	-	181.286	107.744	156.457	171.232	207.812
	Chr01	G01900	-	-	:	-	0	0	0	0	0
	Chr01	G01901	-	RNase H-like domain found in reverse transcriptase	:	Yes	0	0	0	0	0
	Chr01	G01902	-	Transposase IS4	:	Yes	0.307721	0.505201	0.800913	0.229654	0.592824
	Chr01	G01903	G01903	Retinoic acid induced 16-like protein	:	-	19.0584	19.5577	26.3528	27.7416	34.7944
	Chr01	G01904	G01904	C2 domain	:	-	2.04394	2.28151	3.06334	2.6945	2.14686
	Chr01	G01905	G01905	Inositol 1,3,4-trisphosphate 5/6-kinase ATP-grasp domain	:	-	18.9723	22.711	20.6583	22.8202	26.3899
	Chr01	G01906	G01906	DUF1126 PH-like domain	:	-	15.0667	21.6784	22.6922	19.0434	28.9822
	Chr01	G01907	-	-	:	-	0.413692	0.604755	0.60838	0.655297	1.27101
	Chr01	G01908	-	DDE superfamily endonuclease	:	-	0	0	0	0	0
	Chr01	G01909	-	Integrase zinc binding domain	:	Yes	0	0	0	0	0
	Chr01	G01910	-	RNase H-like domain found in reverse transcriptase	:	Yes	0	0	0	0	0
	Chr01	G01911	-	-	:	-	0	0	0	0	0
	Chr01	G01912	-	-	:	-	0	0	0.0363665	0	0
	Chr01	G01913	-	Retrotransposon gag protein	:	Yes	0	0	0	0	0.015417
	Chr01	G01914	G01914	2-oxoacid dehydrogenases acyltransferase (catalytic domain)	:	-	64.9503	58.8097	51.602	40.9129	48.6337
	Chr01	G01915	G01915	-	:	-	45.883	42.9152	50.6982	59.7532	73.9341
	Chr01	G01916	G01916	-	:	-	148.004	108.011	114.188	134.733	145.283
	Chr01	G01917	G01917	SNF2 family N-terminal domain	:	-	12.9524	14.1295	9.73916	9.35327	11.7477
	Chr01	G01918	G01918	Aminotransferase class-V	:	-	53.9089	116.061	75.9202	55.4776	62.8341
	Chr01	G01919	G01919	-	:	-	19.6363	10.604	17.8486	21.5871	15.4118
	Chr01	G01920	G01920	NLI interacting factor-like phosphatase	:	-	77.5948	51.0255	59.8891	60.0212	58.3397
	Chr01	G01921	G01921	VPS28 protein	:	-	31.5291	32.1919	39.0178	43.767	43.6486
	Chr01	G01922	G01922	-	:	-	205.612	117.636	159.741	226.228	123.677
	Chr01	G01923	G01923	Phospholipase/Carboxylesterase	:	-	2.11349	0.777361	2.7993	1.22356	2.5671
	Chr01	G01924	G01924	MCM AAA-lid domain	:	-	24.857	25.8014	20.3589	22.3365	25.3722
	Chr01	G01925	G01925	Diaphanous FH3 Domain	:	-	59.4605	60.6025	74.804	67.3678	100.94
	Chr01	G01926	G01926	-	:	-	44.5557	70.1093	53.532	23.9323	19.7862
	Chr01	G01927	G01927	Surp module	:	-	130.663	135.664	140.446	126.776	138.435
	Chr01	G01928	G01928	DnaJ domain	:	-	37.2128	44.0823	42.6615	49.7229	45.9459
	Chr01	G01929	G01929	50S ribosome-binding GTPase	:	-	19.1585	24.1566	28.7248	33.0016	35.3109
	Chr01	G01930	G01930	-	:	-	43.7081	47.7974	59.5371	63.7093	66.328
	Chr01	G01931	G01931	-	:	-	36.3785	19.252	29.015	47.4279	47.5414
	Chr01	G01932	G01932	Nuclear pore component	:	-	40.3085	49.0278	61.6417	56.334	70.743
	Chr01	G01933	G01933	Ferroportin1 (FPN1)	:	-	4.33569	10.8798	10.8835	15.4048	19.3361
	Chr01	G01934	G01934	Transient receptor potential (TRP) ion channel	:	-	15.9304	16.0303	17.4118	19.0383	9.29275
	Chr01	G01935	G01935	Transient receptor potential (TRP) ion channel	:	-	8.07122	7.49971	7.58641	10.3119	10.0999
	Chr01	G01936	G01936	Kelch motif	:	-	28.8132	20.4531	34.1257	40.5576	49.4867
	Chr01	G01937	G01937	Cilia- and flagella-associated protein 298	:	-	89.4658	69.3791	63.9747	49.7776	45.5345
	Chr01	G01938	G01938	PWI domain	:	-	5.66504	6.23015	7.86531	8.48438	14.9475
	Chr01	G01939	G01939	-	:	-	17.1865	18.8305	17.6024	28.559	38.4607
	Chr01	G01940	G01940	Sodium:dicarboxylate symporter family	:	-	4.81073	7.29536	10.5185	10.7937	10.9648
	Chr01	G01941	G01941	WASH complex subunit 7, N-terminal	:	-	53.5282	62.3072	64.6589	67.1349	68.5551
	Chr01	G01942	G01942	-	:	-	0.276355	0.097635	0	0	0.077256
	Chr01	G01943	G01943	-	:	-	9.64309	17.1512	13.4446	15.6114	13.2904
	Chr01	G01944	G01944	Survival motor neuron protein (SMN)	:	-	106.015	89.3678	107.802	133.741	126.244
	Chr01	G01945	G01945	Protein tyrosine and serine/threonine kinase	:	-	144.312	144.555	177.963	148.87	137.41
	Chr01	G01946	G01946	Ankyrin repeats (3 copies)	:	-	14.3711	40.0485	57.7945	54.5694	42.6536
	Chr01	G01947	G01947	Putative adipose-regulatory protein (Seipin)	:	-	129.943	157.097	337.179	509.696	549.146
	Chr01	G01948	G01948	Zinc finger, C3HC4 type (RING finger)	:	-	37.0217	44.9153	94.2318	115.387	104.072
	Chr01	G01949	G01949	Cupin-like domain	:	-	37.8439	50.4159	51.5502	51.8209	70.5875
	Chr01	G01950	G01950	JAB1/Mov34/MPN/PAD-1 ubiquitin protease	:	-	45.3009	49.2628	69.8375	83.4654	111.434
	Chr01	G01951	G01951	-	:	-	45.1302	45.5741	68.4481	81.2236	127.541
	Chr01	G01952	G01952	LSM domain	:	-	20.0229	27.8835	32.2614	38.5842	36.7159
	Chr01	G01953	G01953	Ferric reductase like transmembrane component	:	-	25.4114	32.4283	17.2027	17.9915	11.0552
	Chr01	G01954	G01954	RIO1 family	:	-	28.0801	20.4597	18.39	11.9684	33.8351
	Chr01	G01955	G01955	Transmembrane amino acid transporter protein	:	-	6.66026	7.08805	8.74444	7.2272	10.5584
	Chr01	G01956	G01956	Protein kinase domain	:	-	14.7424	15.5846	12.2904	12.1097	15.8918
	Chr01	G01957	G01957	Ankyrin repeats (3 copies)	:	-	11.7067	17.3389	20.2101	24.3013	30.6057
	Chr01	G01958	G01958	Ankyrin repeats (3 copies)	:	-	5.29592	2.29218	1.31783	4.89181	0.493153
	Chr01	G01959	G01959	Ankyrin repeats (3 copies)	:	-	3.79739	5.10886	9.80251	6.74658	6.04465
	Chr01	G01960	G01960	Transmembrane amino acid transporter protein	:	-	0.404896	0.139106	1.19518	2.50497	0.43998
	Chr01	G01961	G01961	RIO1 family	:	-	71.5075	32.8637	43.5709	21.4436	62.0641
	Chr01	G01962	G01962	EamA-like transporter family	:	-	24.0211	31.2355	40.967	39.4437	35.8149
	Chr01	G01963	G01963	-	:	-	6.48768	6.81277	6.34303	6.28444	6.60471
	Chr01	G01964	G01964	PA26 p53-induced protein (sestrin)	:	-	156.986	146.297	180.876	176.841	188.442
	Chr01	G01965	G01965	Cancer susceptibility candidate 1 N-terminus	:	-	41.0076	21.8806	8.32307	2.84422	3.03979
	Chr01	G01966	G01966	Glutaredoxin	:	-	10.5066	13.2578	7.88593	9.16894	23.7142
	Chr01	G01967	G01967	-	:	-	28.1033	31.9182	25.9627	85.0734	37.762
	Chr01	G01968	G01968	EF-hand domain pair	:	-	44.0727	48.6042	47.0882	45.7772	60.7116
	Chr01	G01969	-	Aspartyl protease	:	Yes	0.157709	0.089376	0	0.207014	0.148035
	Chr01	G01970	-	-	:	-	0.004308	0	0	0	0
	Chr01	G01971	G01971	Rab-GTPase-TBC domain	:	-	24.4175	14.3222	15.2018	14.6786	27.0118
	Chr01	G01972	G01972	-	:	-	9.54972	11.7023	10.684	6.51835	10.3022
	Chr01	G01973	G01973	Sulfatase	:	-	0.347419	0.34274	0.405093	0.450815	0.361063
	Chr01	G01974	G01974	Sulfatase	:	-	0.228316	0.208472	0.359434	0.458672	0.356608
	Chr01	G01975	G01975	Sulfatase	:	-	0.269152	0.470544	0.565049	0.454543	0.41542
	Chr01	G01976	-	WD domain, G-beta repeat	:	-	2.86039	1.96919	1.39195	1.17251	0.95912
	Chr01	G01977	G01977	Sulfatase	:	-	1.52848	1.2921	1.53525	0.96048	1.92658
	Chr01	G01978	G01978	Sulfatase	:	-	0.751769	0.470494	0.920095	0.782118	0.623938
	Chr01	G01979	-	Crinkler effector protein N-terminal domain	:	-	81.2102	80.9254	99.171	136.087	172.604
	Chr01	G01980	-	DDE superfamily endonuclease	:	-	0	0	0	0	0
	Chr01	G01981	G01981	PQ loop repeat	:	-	0.111755	0	1.03238	0.0089725	0.0036365
	Chr01	G01982	G01982	PQ loop repeat	:	-	0.157166	0.783771	0.285774	0	1.48441
	Chr01	G01983	G01983	PQ loop repeat	:	-	0.461915	0.344927	0	0.211058	0.720414
	Chr01	G01984	G01984	-	:	-	0.593077	0.438406	1.85186	2.25967	4.35609
	Chr01	G01985	G01985	DRG Family Regulatory Proteins, Tma46	:	-	182.978	152.347	134.4	103.147	114.563
	Chr01	G01986	G01986	-	:	-	199.527	192.277	96.4656	579.455	62.3733
	Chr01	G01987	G01987	Oligosaccharyl transferase STT3 subunit	:	-	10.4943	9.85712	9.38727	11.4269	9.54902
	Chr01	G01988	-	Protein tyrosine and serine/threonine kinase	:	-	236.568	175.486	189.06	137.019	104.725
	Chr01	G01989	G01989	GAF domain	:	-	0.988202	1.16811	3.77638	0.599649	1.10402
	Chr01	G01990	G01990	ATP dependent DNA ligase C terminal region	:	-	9.29659	13.9122	9.16767	10.0807	8.36735
	Chr01	G01991	G01991	X8 domain	:	-	115.856	61.0385	91.0004	33.0878	17.9559
	Chr01	G01992	-	-	:	-	0	0	0	0	0
	Chr01	G01993	-	-	:	-	0	0	0	0	0
	Chr01	G01994	-	-	:	-	0.288185	0.377718	0.980544	4.56473	1.74518
	Chr01	G01995	G01995	SMP-30/Gluconolactonase/LRE-like region	:	-	0.017455	0.267979	0.606639	0.330668	0.17625
	Chr01	G01996	G01996	-	:	-	0.545542	0	0	0.039778	0.0518035
	Chr01	G01997	G01997	Gamma-butyrobetaine hydroxylase-like, N-terminal	:	-	28.5886	5.73413	4.12596	7.7891	52.6078
	Chr01	G01998	G01998	Protein tyrosine and serine/threonine kinase	:	-	36.2157	25.0628	34.5811	30.3287	37.8546
[truncated: 18,154 more rows]
