# Supplementary material for: Complete telomere-to-telomere genomes uncover virulence evolution conferred by chromosome fusion in oomycete plant pathogens
Source: Nat Commun. 2024 May 30;15:4624. doi: 10.1038/s41467-024-49061-y (PMC11139960; doi:10.1038/s41467-024-49061-y)
Supplement: Supplementary file 8 — Supplementary Data 5 [file 41467_2024_49061_MOESM8_ESM.xlsx]

## Sheet: Supplementary Data 5
	Supplementary Data 5. Candidate effectors were amplified from P. sojae
	Candidate ID	DNA sequence
	G18788	ATGGCGTCTCCCGCTCCGACCCCACTGCTGGTGGTGACGCTTCTCTTCCGGTCCAAGCCCGACTTCGGCTGCCTACCGCATGTGGTGAACTCCGTGTCCGCGTACCTCGACTCCTCCGTCCAGCTGCCCATTGTGAAGGCCTGCACGTTCGGGTCCATCCCCCTATTGGATCGAATCTGGAACAGTTCGATTGACCCCGTGAATGGGCAATACGCGTCCTGGTCCATTCGGAAACTATTACGCACAGAGAGGAGGTACCGCGCCTGCCAGTTCACGTATTCCATGTTGGAGGCAATAGAGCGTCGAGACTTCGAGATGGTCACGTGGTTGATGGAGCATTTTCCCGGTGAAACAGTGTGGGGCACAGTGGTGACCAAAGCGGCGGAGGTGGGGGCGCTG…
	G19111	ATGAACGCCGCCTGCCTCAACCAGGCCAACGTTGTGACTCTACTGTTGAGCCGCGGCGCGCCCGTGGGCCAGCAGATGTTCGACGGCTACTCAGCGTTGCTGCTGGCCAGCGAGGACGGACACGTTGAGTGCGTGCGCGTGCTGCTGGAGCATGGTGCCGACGTGAACCAGACCAACAAGGTGGGCTGGACGGCGCTCATGGTGGCGGCGCAAAACGGGCATAGCCAAGTGGTGTCTCTACTGCTGCCCAAGCAGCCCAGGCTCGATATGCAACGTCCCAACAACTGCACGGCGCTTTACATTGCCTGTGAGCACGGACACGCCGAGGTGGCGGAGCTGTTGGTCACGCACGGAGCGGACATTGAGCTGCCGGACGAACGCGGGTGGACGCCGCTCATG…
	G05280	ATGCCGCTAACGTTGGTGACGCTCGCCGCGCGTCCTCGGCCTGCCGTGGCTGCCCTAGACCACGTGCTGATAGCGATTTCCTCGTATTTGGACTATTCAGGTCTGATTCCACTGGATCAGGCGTGTGCGTCTGAGCCCATTCGACTTCTGGACCGCATTTGGGACAGCAGCGACCCGGAGACTCAGGACGGAAGTCATCGCTGGTCTCTATGCAGGCACCTGAGGAGCGATATCCACTACTATCGACACCAGTTCACAGCGTCACTGCGAGCTGCGGTGGTTCGAGGAGATTTGGAGATTGCACGCTGGCTTCTGGAGCACTTCTCGGGGTGCAAGGCGGACGTCGAGGTCGTGGAAGACGCGGCGCGCAACGGTCGACTCGAGATCCTGCAGTTTCTG…
	G19991	ATGGACAAGGGTGTCAAATTCCACTGCACGTTGGTGGTCGTCTCCCTCGTACTCCAGAACCAGCCACACTCAGGTCTCCTCCACTTCGGGGGAGCCATCTCCAGCTTCCTCGGGCCAGACCCGAACCTCACACTGAGCGAGGCCTGCGCCTTCAGCTCCACGGACCTCCTCCAGTGGCTTCTCAGTGGACCTCGGCCGGGACTGTACTCGAAAATGCACCTCCAAAGCCACATGTAA
	G19959	ATGGCTCTCACGCTGACGAGTGTGGCGCTGGTGCTGCTCGACCAGCGAGAGGGCGACGCGCTGCTGCAGCTCGGGCCGCTCGTCTCCGCCTTCCTCGGGCCGTCGCCCCACCTCTCGCTGAGCGAGGCCTGCGCCTTCGCCTCCACGTCGCTGCTCGACTGGATGTGGAGTCTCAGCTGCACGTCCGTGGGCCGCAGAGCCAGCGGCTGGAGACTCGCCAACTACCTCCGCTCGGAGCCGCACTACTACCGGTGGCAGTTCTGGAAGGCCATGAAGGTGGCGGCGGAGCGCGGAGACTTGGCGCTGGTCTCGTGGCTCTTCGCCCACTTGTCCGGCTGCGTGGTGCCCGTGGAGGTCGTGGAGGTCGCGGCCAAGAACGGACACTTGGGCGTGCTGCAA…
	G18803	ATGGCTACCACCTCGAGCAATCCGCCGCCGCTGCTGGCCGTGACTCTGCTCTTCCGCTCGAAGCCCGCGTTCTCCGACCTCCATCACGTCGTCGATGCCGTTTCTCTGTTCCTCGACTCGTCCGTCGAGCTGCCGCTGCACGCGGCCTGCAAGCTGGCGTCTACGAAGCTGCTGAGTCGACTATGGGGCAGCAGTGAAGTTTACACGGACGGAGACAGCGCTACTATTGCTGACGACTCGTGGACACTCCGCAAGTACATCCGCAGTGACCGACACTACCGCCAGTACCAGTTCGCACTGTCACTAACAGAAGCTGTTCGACTCAAGGACATGAAGATGGTTCGGTGGCTTGCGGCCAGATTTGAGGGCTGCGAAGTGAAGAAGAGCGTGGTCGTTGAA…
	G18792	ATGGCCGAGCCAGCCCGAACTCCTCCTCCGTTGCTGGCCGTGGCGTGGCTATTCCGCGCCAAGGGCCAGTTCACGGACCTCCCGCACGTCGTGGACGCCGTCTCGCTCTTCCTGGACTCGTCCATCGCGCTGCCGCTGCACGAGGCCTGCAAGCGGAACTCGCTCAAGCTGCTCGAGCGTCTCTGGGCCCATAGTCAACTCCCCCGCCCCAACAATTCCTGGAGTTTGGGCGAATTCCTCCAAACCGACCGCCACTATCGTCAATATCAGTTCACTTTGTCTCTGACCGAGGCAATTGAGCTAAAAAATGTCGAGATGGTCAAGTGGCTGGCGGCCAAGTTTCCGGGTTACACGGTCCGAGCTCAAGTGGTGGTGAAAGCCGCCAGTGCAAGATGCAAG…
	G00457	ATGGCTCCGCCCCCACTAACCAGCGTCACCGTCGTGACTCGCTTGCAGCCAGGCATCGCGGAGCTCTCGCACGTGACGGCTACGCTATCGGCCTTCCTGGACCGGTCCTCGAGTCTGCCGCTGGCTCGAGCTTGCGCGGTAGGCTCCGTGGCGCTCCTGGAAAGGATCTGGACCGCCAGCAAGTCAACGGAGACCGCCGTGGTCCCGTGGTGCCAGCCGACGAATACGTGGCGGCCGTCTCGGATGCTGTGGACCAACCGCTACTACTACCAAGACCAGTTCGCCAAGGGCATGATCGAGGCCTGCAAGCACGCGGATGCGAGCACGGTGCAGTGGCTGGTGGAGCACTTCTCAAGCTGCGTGGTGCCCGCTCAAGCGATCGAGGCGGCGGCCCAACGA…
	G19961	ATGGCTCTCACGCTGACGAGTGTGGCGCTGGTGCTGCTCGACCAGCGAGAGGGCGACGCGCTGCTGCAGCTCGGGCCGCTCGTCTCCGCCTTCCTCGGGCCGTCGCCCCACCTCTCGCTGAGCGAGGCCTGCGCCTTCGCCTCCACGTCGCTGCTCGACTGGATGTGGAGTCTCAGCTGCACGTCCGTGGGCCGCAGAGCCAGCGGCTGGAGACTCGCCAACTACCTCCGCTCGGAGCCGCACTACTACCGGTGGCAGTTCTGGAAGGCCATGAAGGTGGCGGCGGAGCGCGGAGACTTGGCGCTGGTCTCGTGGCTCTTCGCCCACTTGTCCGGCTGCGTGGTGCCCGTGGAGGTCGTGGAGGTCGCGGCCAAGAACGGACACTTGGGCGTGCTGCAA…
	G08194	ATGGAGCTGGGTCTGCACCTCCACAGCCTCTCGGTCGACCTCGTGGCGCTCGTGGCCTCGTTCGCCTGGGACTTGGACTCGGCGTCCGCGGCGGGCCTCCTGGACGTCGTGCGGCTGCTGCTGCGCCTGCGCCGCTCCAGCCCCGTGCGCTGCAGCGTCCGAGCGCTCAACGCCGCGGCGGAGAACGGCTTCCTGGACGTCGTGCTCGAGCTGCACGCGAGCGCCGCCGCCTCGTGCTCCACGTTCGCCATGAACATGGCGGCGGCCCACGGGCACCTGGACGTGGTCAAGTTCCTGCACTTCAATCGGTCCGAGGGCTGCACGAGCTACGCCATGGACGCGGCCGCCGCCAAGGGCCACCTGGACGTGGTCGAGTTCCTGCACTCGCACCGCTCGGAG…
	G09110	ATGGCATCACCATCGGCTCCGACGCCGCCGCTGCTGGCCGTGGCGCTGCTCTTCCGCTCCAAGCCGCAGTTCGCCGGCATCGACCACGTCATCCACGCCGTCTCCACCTTCGCAGACTCGTCCGTGGAGCTGCCGCTCGCCTCCGCCAGTCGGTTCGGGTCCGTGGCGCTGCTCGAGCGCGTCTGGAACAGCTCCGTCGACCTGGAGCCTGGCGGCAGGTCCCTCTGGTCGGTGCGGAGACTGCTGAGGGACTATCCGTTGTACAACAAGTGGCAGTTCACATTGTCTCTGGTGGGGGCGATCAAGGCGAACAGTGTGGAGGTGGTTCGGTGGCTGTTCGAACGATACCCGGACTACGGCGTGCGGCGGAAGGTGGTGTACGAGGCGGCGTCAGCGGGT…
	G18010	ATGACGGCGTCCTGGGCCCGAGAGCGCCGCCTCGACGCTCGCGCCGCGCTTAAGCCCCAGCCGAAGCTCAGGACCGCGTGCAAGTCCCTTGCCGTCCGTCCCAGTCGCTGCCTCCAGCCGCTCACCGGCGCGTCCGTTGCGCTGTGCAGCGCGGCCCCGCGCGTCGCCGCCTTGCCGCATGTCCTAGCGGCCATCTCGGCCTACCTGGACTACTCGCCGCGCTTCTCCGTGCCGATTGCATGCTCCCGAGCCGTCCGCGGCCCCGCCAAGCTGCATCTCCTGGAGCGCCTCTGGGCGGCGCAGTGCGCCGTGGAACTCACGCCTCGCGCGCAGCCGCCGCGCGACGACGCGGACGATTTGCTCTATTGCCAGTGGGCGTTCGCCCGCGGGACGGCCAAC…
