# Supplementary material for: Complete telomere-to-telomere genomes uncover virulence evolution conferred by chromosome fusion in oomycete plant pathogens
Source: Nat Commun. 2024 May 30;15:4624. doi: 10.1038/s41467-024-49061-y (PMC11139960; doi:10.1038/s41467-024-49061-y)
Supplement: Supplementary file 9 — Supplementary Data 6 [file 41467_2024_49061_MOESM9_ESM.xlsx]

## Sheet: Supplementary Data 6
	Supplementary Data 6. Primer sequence of ANK effectors
	Gene ID	Sequence
	pBin-GFP-G05280-F	CGATAGGGTACCCCCGGGATGCCGCTAACGTTGGTGAC
	pBin-GFP-G05280-R	GGATCCGTCGACCCCGGGCGAATGCCACAAGTCATCGGG
	pBin-GFP-G19961-F	CGATAGGGTACCCCCGGGATGGCTCTCACGCTGACG
	pBin-GFP-G19961-R	GGATCCGTCGACCCCGGGCCTCGTCAGCATTAGTGCGTG
	pBin-GFP-G08194-F	CGATAGGGTACCCCCGGGATGGAGCTGGGTCTGCAC
	pBin-GFP-G08194-R	GGATCCGTCGACCCCGGGACAAACAAGCAGTCGTCCG
	pBin-GFP-G09110-F	CGATAGGGTACCCCCGGGATGGCATCACCATCGGCT
	pBin-GFP-G09110-R	GGATCCGTCGACCCCGGGGTCTTCTTTGAGTGCAACACGC
	pBin-GFP-G05280-ΔSP-F	CGATAGGGTACCCCCGGGATGCTAGACCACGTGCTGA
	pBin-GFP-G05280-ΔSP-R	GGATCCGTCGACCCCGGGCGAATGCCACAAGTCATCGGG
	pBin-GFP-G19961-ΔSP-F	CGATAGGGTACCCCCGGGATGGCGCTGCTGCAG
	pBin-GFP-G19961-ΔSP-R	GGATCCGTCGACCCCGGGCCTCGTCAGCATTAGTGCGTG
	pBin-GFP-G08194-ΔSP-F	CGATAGGGTACCCCCGGGATGGGCCTCCTGGACGTCG
	pBin-GFP-G08194-ΔSP-R	GGATCCGTCGACCCCGGGACAAACAAGCAGTCGTCCG
	pBin-GFP-G09110-ΔSP-F	CGATAGGGTACCCCCGGGATGTTCGCCGGCATCGACC
	pBin-GFP-G09110-ΔSP-R	GGATCCGTCGACCCCGGGGTCTTCTTTGAGTGCAACACGC
	pBin-GFP-F	CGAATCTCAAGCAATCAAGCA
	pBin-GFP-R	TTGAAGAAGTCGTGCTGCTT
