# Supplementary material for: Complete telomere-to-telomere genomes uncover virulence evolution conferred by chromosome fusion in oomycete plant pathogens
Source: Nat Commun. 2024 May 30;15:4624. doi: 10.1038/s41467-024-49061-y (PMC11139960; doi:10.1038/s41467-024-49061-y)
Supplement: Supplementary file 11 — Source Data [file 41467_2024_49061_MOESM11_ESM.zip]

Archive with 16 entries (16 files):
- Zhang_et_al_SourceData/Fig. 1.zip
- Zhang_et_al_SourceData/Fig. 2.zip
- Zhang_et_al_SourceData/Fig. 5.zip
- Zhang_et_al_SourceData/Fig. 6.zip
- Zhang_et_al_SourceData/SourceData_Fig.4-6_S2_S3_S11_S16-20.xlsx
- Zhang_et_al_SourceData/Supplementary Fig. 1.zip
- Zhang_et_al_SourceData/Supplementary Fig. 10.zip
- Zhang_et_al_SourceData/Supplementary Fig. 16.zip
- Zhang_et_al_SourceData/Supplementary Fig. 17.zip
- Zhang_et_al_SourceData/Supplementary Fig. 18.zip
- Zhang_et_al_SourceData/Supplementary Fig. 4.zip
- Zhang_et_al_SourceData/Supplementary Fig. 5.zip
- Zhang_et_al_SourceData/Supplementary Fig. 6.zip
- Zhang_et_al_SourceData/Supplementary Fig. 7.zip
- Zhang_et_al_SourceData/Supplementary Fig. 8.zip
- Zhang_et_al_SourceData/Supplementary Fig. 9.zip
