# Supplementary material for: Complete telomere-to-telomere genomes uncover virulence evolution conferred by chromosome fusion in oomycete plant pathogens
Source: Nat Commun. 2024 May 30;15:4624. doi: 10.1038/s41467-024-49061-y (PMC11139960; doi:10.1038/s41467-024-49061-y)
Supplement: Supplementary file 11 — Source Data [file 41467_2024_49061_MOESM11_ESM.zip › Zhang_et_al_SourceData/SourceData_Fig.4-6_S2_S3_S11_S16-20.xlsx]

## Sheet: Statistical summary
Figures	Significance test methods	Significant test objects
Fig. 4a	two-sided Wilcoxon tests	Fused vs. non-fused	chr size, gene density, repeat content, SNP density, RxLR gene density, and the distance of RxLR genes relative to telomere
Fig. 5a	one-sided hypergeometric test	Fused vs. total	GO enrichment
Supplementary Fig. 2a	two-sided Wilcoxon tests	RxLR vs. Random	Repeat content
Supplementary Fig. 2c	one-sided hypergeometric test	Tandem duplicated vs. total	Tandem duplicated genes
Supplementary Fig. 11	two-sided Wilcoxon tests	Fused vs. non-fused	Density of Gypsy and Copia
Supplementary Fig. 16	two-sided Wilcoxon tests	Telomere, EBR and genome-wide average	SNPs and CNVs
Supplementary Fig. 20e	one-way ANOVA	Compare each column with WT	Relative P. sojae biomass

## Sheet: Fig. 4
	Fig. 4a,b
	Chr	Length (bp)	Chr size (Mb)	Gene (#)	GC (%)	Gene Density (Mb)	Intergenic distance (kb)	RxLR (#)	RxLR (Mb)
	Chr01	12371788	12.3718	3045	55.13	246.124	2.1213	47	3.79897
	Chr02	10813866	10.8139	2668	54.97	246.72	2.22194	112	10.3571
	Chr03	10165915	10.1659	2500	54.64	245.92	1.97431	51	5.01676
	Chr04	8245612	8.24561	1953	55.03	236.853	2.33988	46	5.57872
	Chr05	8105859	8.10586	1974	55.06	243.528	2.11968	49	6.04501
	Chr06	6067143	6.06714	1420	53.89	234.048	2.39244	56	9.23004
	Chr07	5813248	5.81325	1335	54.56	229.648	2.54173	68	11.6974
	Chr08	5231596	5.2316	1371	54.79	262.062	2.45854	58	11.0865
	Chr09	4824709	4.82471	1120	54.58	232.138	2.54233	61	12.6432
	Chr10	4439135	4.43914	1004	54.11	226.17	2.83699	74	16.6699
	Chr11	3796222	3.79622	844	54.45	222.326	2.83406	81	21.337
	Chr12	5256722	5.25672	1222	55.7	232.464	2.37901	32	6.08744
	Fig. 4a					Fig. 4a						Fig. 4c					Fig. 4d					Fig. 4f									Fig. 4f
	Chr	SNP_kb	Repeat	Type		Chr	Telomere-gene-distance	ID	Class	Fusion type		Type	Year_1	Chr	Type3		Chr	Start	End	Class		Link-1	Link-2	Identity	Chr-1	Tandem distance-1	Chr-2	Tandem distance-2	Duplication type Near-Far		Link-1	Link-2	Identity	Chr-1	Tandem distance-1	Chr-2	Tandem distance-2	Duplication type Near-Near
	Chr01	2.79	0.33	fused		Chr01	0.03	Avh008	RxLR	fused		Copia	942002	Chr01	fused		Chr01	19162	19311	DNA		G277/JsAvh015	G17690/JsAvh380	98.413	Chr01	0.171281	Chr10	0.863167	fused-nonfused		G277/JsAvh015	G5975/JsAvh091	96.875	Chr01	0.171281	Chr03	0.409469	fused-fused
	Chr01	1.07	0.27	fused		Chr01	0.03	Avh009	RxLR	fused		Gypsy	816938	Chr01	fused		Chr01	29072	29589	DNA/PIF-Harbinger		G3057/JsAvh053	G18423/JsAvh409	100	Chr02	0.0502976	Chr11	0.669297	fused-nonfused		G277/JsAvh015	G17970/JsAvh350	96.875	Chr01	0.171281	Chr10	0.291754	fused-nonfused
	Chr01	2.6	0.26	fused		Chr01	0.04	Avh010	RxLR	fused		Gypsy	254153	Chr01	fused		Chr01	31251	31333	DNA/PIF-Harbinger		G3057/JsAvh053	G15338/JsAvh284	97.059	Chr02	0.0502976	Chr08	0.788965	fused-nonfused		G277/JsAvh015	G9856/JsAvh120	96.875	Chr01	0.171281	Chr04	0.0952363	fused-fused
	Chr01	5.67	0.41	fused		Chr01	0.04	Avh011	RxLR	fused		Copia	0	Chr01	fused		Chr01	31582	31623	DNA/PIF-Harbinger		G3097/JsAvh052	G18423/JsAvh409	100	Chr02	0.0894616	Chr11	0.669297	fused-nonfused		G3057/JsAvh053	G8052/JsAvh081	100	Chr02	0.0502976	Chr03	0.0407617	fused-fused
	Chr01	3.74	0.3	fused		Chr01	0.05	Avh012	RxLR	fused		Copia	819549	Chr01	fused		Chr01	41674	42595	DNA/MULE-MuDR		G3097/JsAvh052	G15338/JsAvh284	97.059	Chr02	0.0894616	Chr08	0.788965	fused-nonfused		G3057/JsAvh053	G7959/JsAvh092	100	Chr02	0.0502976	Chr03	0.104743	fused-fused
	Chr01	3.75	0.45	fused		Chr01	0.05	Avh013	RxLR	fused		Copia	119694	Chr01	fused		Chr01	45272	45563	DNA/MULE-MuDR		G5975/JsAvh091	G17690/JsAvh380	98.413	Chr03	0.409469	Chr10	0.863167	fused-nonfused		G3057/JsAvh053	G8018/JsAvh107	98.684	Chr02	0.0502976	Chr03	0.0669569	fused-fused
	Chr01	3.69	0.25	fused		Chr01	0.08	Avh014	RxLR	fused		Gypsy	444651	Chr01	fused		Chr01	59922	60403	DNA/TcMar-Pogo		G7959/JsAvh092	G18423/JsAvh409	100	Chr03	0.104743	Chr11	0.669297	fused-nonfused		G3057/JsAvh053	G8014/JsAvh105	97.368	Chr02	0.0502976	Chr03	0.0692711	fused-fused
	Chr01	1.17	0.75	fused		Chr01	0.17	Avh015	RxLR	fused		Gypsy	0	Chr01	fused		Chr01	86471	87067	DNA/TcMar-Pogo		G7959/JsAvh092	G15338/JsAvh284	97.059	Chr03	0.104743	Chr08	0.788965	fused-nonfused		G3097/JsAvh052	G8052/JsAvh081	100	Chr02	0.0894616	Chr03	0.0407617	fused-fused
	Chr01	0.22	0.33	fused		Chr01	0.24	Avh007	RxLR	fused		Gypsy	79411	Chr01	fused		Chr01	90473	90841	DNA/TcMar-Cweed		G8014/JsAvh105	G18423/JsAvh409	97.368	Chr03	0.0692711	Chr11	0.669297	fused-nonfused		G3097/JsAvh052	G7959/JsAvh092	100	Chr02	0.0894616	Chr03	0.104743	fused-fused
	Chr01	3.05	0.4	fused		Chr01	0.25	Avh006	RxLR	fused		Gypsy	122359	Chr01	fused		Chr01	90942	91065	DNA/TcMar-Cweed		G8014/JsAvh105	G15338/JsAvh284	97.059	Chr03	0.0692711	Chr08	0.788965	fused-nonfused		G3097/JsAvh052	G8018/JsAvh107	98.684	Chr02	0.0894616	Chr03	0.0669569	fused-fused
	Chr01	1.89	0.48	fused		Chr01	0.26	Avh016	RxLR	fused		Copia	99299	Chr01	fused		Chr01	91213	91278	DNA/PIF-Harbinger		G8018/JsAvh107	G18423/JsAvh409	98.684	Chr03	0.0669569	Chr11	0.669297	fused-nonfused		G3097/JsAvh052	G8014/JsAvh105	97.368	Chr02	0.0894616	Chr03	0.0692711	fused-fused
	Chr01	1.64	0.25	fused		Chr01	0.34	Avh005	RxLR	fused		Gypsy	0	Chr01	fused		Chr01	91570	91874	DNA/PIF-Harbinger		G8018/JsAvh107	G15338/JsAvh284	97.059	Chr03	0.0669569	Chr08	0.788965	fused-nonfused		G5975/JsAvh091	G17970/JsAvh350	96.875	Chr03	0.409469	Chr10	0.291754	fused-nonfused
	Chr01	2.38	0.33	fused		Chr01	0.42	Avh004	RxLR	fused		Gypsy	0	Chr01	fused		Chr01	91959	92029	DNA/PIF-Harbinger		G8052/JsAvh081	G18423/JsAvh409	100	Chr03	0.0407617	Chr11	0.669297	fused-nonfused		G5975/JsAvh091	G9856/JsAvh120	96.875	Chr03	0.409469	Chr04	0.0952363	fused-fused
	Chr01	2.04	0.25	fused		Chr01	0.79	Avh017	RxLR	fused		Copia	0	Chr01	fused		Chr01	92475	93329	DNA/TcMar-ISRm11		G8052/JsAvh081	G15338/JsAvh284	97.059	Chr03	0.0407617	Chr08	0.788965	fused-nonfused		G5975/JsAvh091	G277/JsAvh015	96.875	Chr03	0.409469	Chr01	0.171281	fused-fused
	Chr01	1.37	0.16	fused		Chr01	0.66	Avh018	RxLR	fused		Gypsy	125966	Chr01	fused		Chr01	93863	93971	DNA/TcMar-ISRm11		G9856/JsAvh120	G17690/JsAvh380	98.413	Chr04	0.0952363	Chr10	0.863167	fused-nonfused		G7717/JsAvh103	G12417/JsAvh190	98.305	Chr03	0.229495	Chr06	0.396183	fused-nonfused
	Chr01	0.98	0.15	fused		Chr01	0.65	Avh019	RxLR	fused		Gypsy	0	Chr01	fused		Chr01	124311	124586	DNA/MULE-MuDR		G10697/JsAvh163	G13080/JsAvh185	96.226	Chr05	0.409285	Chr06	0.777262	fused-nonfused		G7958/JsAvh104	G15052/JsAvh276	97.674	Chr03	0.104907	Chr08	0.498394	fused-nonfused
	Chr01	1.05	0.04	fused		Chr01	0.65	Avh003	RxLR	fused		Copia	115732	Chr01	fused		Chr01	138410	138509	DNA/Sola-1		G13080/JsAvh185	G10697/JsAvh163	96.226	Chr06	0.777262	Chr05	0.409285	nonfused-fused		G7959/JsAvh092	G3097/JsAvh052	100	Chr03	0.104743	Chr02	0.0894616	fused-fused
	Chr01	1.42	0.24	fused		Chr01	0.62	Avh020	RxLR	fused		Copia	215674	Chr01	fused		Chr01	152754	152795	DNA/PIF-Harbinger		G13459/JsAvh234	G17690/JsAvh380	95.238	Chr07	0.0819312	Chr10	0.863167	nonfused-nonfused		G7959/JsAvh092	G3057/JsAvh053	100	Chr03	0.104743	Chr02	0.0502976	fused-fused
	Chr01	0.58	0.32	fused		Chr01	0.55	Avh002	RxLR	fused		Gypsy	125555	Chr01	fused		Chr01	153043	153643	DNA/PIF-Harbinger		G15338/JsAvh284	G8052/JsAvh081	97.059	Chr08	0.788965	Chr03	0.0407617	nonfused-fused		G7968/JsAvh093	G15052/JsAvh276	98.45	Chr03	0.0967668	Chr08	0.498394	fused-nonfused
	Chr01	0.66	0.44	fused		Chr01	0.55	Avh021	RxLR	fused		Gypsy	678266	Chr01	fused		Chr01	171517	171720	DNA/TcMar-Pogo		G15338/JsAvh284	G7959/JsAvh092	97.059	Chr08	0.788965	Chr03	0.104743	nonfused-fused		G8014/JsAvh105	G3097/JsAvh052	97.368	Chr03	0.0692711	Chr02	0.0894616	fused-fused
	Chr01	0.24	0.3	fused		Chr01	0.28	Avh022	RxLR	fused		Gypsy	421121	Chr01	fused		Chr01	171745	171926	DNA/TcMar-Pogo		G15338/JsAvh284	G3097/JsAvh052	97.059	Chr08	0.788965	Chr02	0.0894616	nonfused-fused		G8014/JsAvh105	G3057/JsAvh053	97.368	Chr03	0.0692711	Chr02	0.0502976	fused-fused
	Chr01	0.86	0.33	fused		Chr01	0.25	Avh001	RxLR	fused		Copia	334937	Chr01	fused		Chr01	172797	172948	DNA/MULE-MuDR		G15338/JsAvh284	G3057/JsAvh053	97.059	Chr08	0.788965	Chr02	0.0502976	nonfused-fused		G8017/JsAvh106	G15052/JsAvh276	97.674	Chr03	0.0670983	Chr08	0.498394	fused-nonfused
	Chr01	0.77	0.03	fused		Chr02	0.05	Avh056	RxLR	fused		Gypsy	283156	Chr01	fused		Chr01	172950	173322	DNA/MULE-MuDR		G15338/JsAvh284	G8018/JsAvh107	97.059	Chr08	0.788965	Chr03	0.0669569	nonfused-fused		G8018/JsAvh107	G3097/JsAvh052	98.684	Chr03	0.0669569	Chr02	0.0894616	fused-fused
	Chr01	1.56	0.35	fused		Chr02	0.05	Avh053	RxLR	fused		Gypsy	387204	Chr02	fused		Chr01	209040	209257	DNA/MULE-MuDR		G15338/JsAvh284	G8014/JsAvh105	97.059	Chr08	0.788965	Chr03	0.0692711	nonfused-fused		G8018/JsAvh107	G3057/JsAvh053	98.684	Chr03	0.0669569	Chr02	0.0502976	fused-fused
	Chr01	0.77	0.32	fused		Chr02	0.05	Avh055	RxLR	fused		Copia	640162	Chr02	fused		Chr01	209690	211159	DNA/PiggyBac		G17690/JsAvh380	G5975/JsAvh091	98.413	Chr10	0.863167	Chr03	0.409469	nonfused-fused		G8041/JsAvh094	G15052/JsAvh276	98.45	Chr03	0.0486135	Chr08	0.498394	fused-nonfused
	Chr01	0.75	0.25	fused		Chr02	0.06	Avh054	RxLR	fused		Gypsy	250838	Chr02	fused		Chr01	256057	256302	DNA/PiggyBac		G17690/JsAvh380	G9856/JsAvh120	98.413	Chr10	0.863167	Chr04	0.0952363	nonfused-fused		G8042/JsAvh084	G15052/JsAvh276	98.45	Chr03	0.0484428	Chr08	0.498394	fused-nonfused
	Chr01	0.42	0.15	fused		Chr02	0.09	Avh052	RxLR	fused		Gypsy	334938	Chr02	fused		Chr01	265970	266079	DNA/hAT-Ac		G17690/JsAvh380	G277/JsAvh015	98.413	Chr10	0.863167	Chr01	0.171281	nonfused-fused		G8049/JsAvh083	G15052/JsAvh276	98.45	Chr03	0.0429085	Chr08	0.498394	fused-nonfused
	Chr01	0.55	0.38	fused		Chr02	0.09	Avh051	RxLR	fused		Gypsy	629166	Chr02	fused		Chr01	267176	267629	DNA/hAT-Ac		G17690/JsAvh380	G13459/JsAvh234	95.238	Chr10	0.863167	Chr07	0.0819312	nonfused-nonfused		G8052/JsAvh081	G3097/JsAvh052	100	Chr03	0.0407617	Chr02	0.0894616	fused-fused
	Chr01	3.37	0.5	fused		Chr02	0.11	Avh057	RxLR	fused		Copia	403449	Chr02	fused		Chr01	271002	271563	DNA/TcMar-ISRm11		G18423/JsAvh409	G8052/JsAvh081	100	Chr11	0.669297	Chr03	0.0407617	nonfused-fused		G8052/JsAvh081	G3057/JsAvh053	100	Chr03	0.0407617	Chr02	0.0502976	fused-fused
	Chr01	2.68	0.26	fused		Chr02	0.12	Avh050	RxLR	fused		Gypsy	437072	Chr02	fused		Chr01	284807	285396	DNA/TcMar-Pogo		G18423/JsAvh409	G7959/JsAvh092	100	Chr11	0.669297	Chr03	0.104743	nonfused-fused		G8053/JsAvh082	G15052/JsAvh276	98.45	Chr03	0.0405976	Chr08	0.498394	fused-nonfused
	Chr01	0.06	0.5	fused		Chr02	0.16	Avh058	RxLR	fused		Gypsy	167346	Chr02	fused		Chr01	302284	302706	DNA/MULE-MuDR		G18423/JsAvh409	G3097/JsAvh052	100	Chr11	0.669297	Chr02	0.0894616	nonfused-fused		G9856/JsAvh120	G17970/JsAvh350	100	Chr04	0.0952363	Chr10	0.291754	fused-nonfused
	Chr01	0.78	0.56	fused		Chr02	0.17	Avh059	RxLR	fused		Copia	157414	Chr02	fused		Chr01	311555	311665	DNA/TcMar-Tc1		G18423/JsAvh409	G3057/JsAvh053	100	Chr11	0.669297	Chr02	0.0502976	nonfused-fused		G9856/JsAvh120	G13459/JsAvh234	96.875	Chr04	0.0952363	Chr07	0.0819312	fused-nonfused
	Chr01	1.39	0.32	fused		Chr02	0.17	Avh060	RxLR	fused		Gypsy	1041495	Chr02	fused		Chr01	311948	312051	DNA/TcMar-Tc1		G18423/JsAvh409	G8018/JsAvh107	98.684	Chr11	0.669297	Chr03	0.0669569	nonfused-fused		G9856/JsAvh120	G17319/JsAvh373	96.875	Chr04	0.0952363	Chr10	0.262655	fused-nonfused
	Chr01	6.95	0.54	fused		Chr02	0.17	Avh061	RxLR	fused		Copia	149463	Chr02	fused		Chr01	312334	313151	DNA/TcMar-Pogo		G18423/JsAvh409	G8014/JsAvh105	97.368	Chr11	0.669297	Chr03	0.0692711	nonfused-fused		G9856/JsAvh120	G5975/JsAvh091	96.875	Chr04	0.0952363	Chr03	0.409469	fused-fused
	Chr01	4.52	0.31	fused		Chr02	0.17	Avh049	RxLR	fused		Copia	0	Chr02	fused		Chr01	360788	361018	DNA/Crypton-S											G9856/JsAvh120	G277/JsAvh015	96.875	Chr04	0.0952363	Chr01	0.171281	fused-fused
	Chr01	3.05	0.52	fused		Chr02	0.17	Avh048	RxLR	fused		Copia	0	Chr02	fused		Chr01	372394	372690	DNA/PiggyBac											G12417/JsAvh190	G7717/JsAvh103	98.246	Chr06	0.396183	Chr03	0.229495	nonfused-fused
	Chr01	0.52	0.17	fused		Chr02	0.18	Avh047	RxLR	fused		Copia	0	Chr02	fused		Chr01	389595	389896	DNA/Maverick											G13459/JsAvh234	G17970/JsAvh350	96.875	Chr07	0.0819312	Chr10	0.291754	nonfused-nonfused
	Chr01	0.64	0.37	fused		Chr02	0.19	Avh046	RxLR	fused		Copia	280062	Chr02	fused		Chr01	389870	390076	DNA/Maverick											G13459/JsAvh234	G9856/JsAvh120	96.875	Chr07	0.0819312	Chr04	0.0952363	nonfused-fused
	Chr01	1.5	0.41	fused		Chr02	0.2	Avh045	RxLR	fused		Gypsy	463401	Chr02	fused		Chr01	390157	391103	DNA/Maverick											G14431/JsAvh255	G91/JsAvh012	100	Chr07	0.3112	Chr01	0.051334	nonfused-fused
	Chr01	2.54	0.33	fused		Chr02	0.29	Avh044	RxLR	fused		Copia	324118	Chr02	fused		Chr01	396324	398235	DNA/Maverick											G15052/JsAvh276	G8053/JsAvh082	98.45	Chr08	0.498394	Chr03	0.0405976	nonfused-fused
	Chr01	3.34	0.32	fused		Chr02	0.34	Avh043	RxLR	fused		Gypsy	81343	Chr02	fused		Chr01	398665	399585	DNA/Maverick											G15052/JsAvh276	G8049/JsAvh083	98.45	Chr08	0.498394	Chr03	0.0429085	nonfused-fused
	Chr01	0.92	0.6	fused		Chr02	0.34	Avh042	RxLR	fused		Gypsy	574073	Chr02	fused		Chr01	406634	406676	DNA/Maverick											G15052/JsAvh276	G8042/JsAvh084	98.45	Chr08	0.498394	Chr03	0.0484428	nonfused-fused
	Chr01	0.43	0.75	fused		Chr02	0.35	Avh041	RxLR	fused		Gypsy	1276590	Chr02	fused		Chr01	425214	425338	DNA/TcMar-ISRm11											G15052/JsAvh276	G8041/JsAvh094	98.45	Chr08	0.498394	Chr03	0.0486135	nonfused-fused
	Chr01	1.69	0.58	fused		Chr02	0.37	Avh062	RxLR	fused		Copia	323211	Chr02	fused		Chr01	425338	425422	DNA/TcMar-ISRm11											G15052/JsAvh276	G7968/JsAvh093	98.45	Chr08	0.498394	Chr03	0.0967668	nonfused-fused
	Chr01	1.07	0.13	fused		Chr02	0.4	Avh063	RxLR	fused		Copia	339370	Chr02	fused		Chr01	453697	454002	DNA/Crypton-S											G15052/JsAvh276	G7958/JsAvh104	97.674	Chr08	0.498394	Chr03	0.104907	nonfused-fused
	Chr01	1.07	0.03	fused		Chr02	0.4	Avh064	RxLR	fused		Gypsy	83916	Chr02	fused		Chr01	455659	455943	DNA/MULE-MuDR											G17319/JsAvh373	G9856/JsAvh120	96.875	Chr10	0.262655	Chr04	0.0952363	nonfused-fused
	Chr01	0.95	0.05	fused		Chr02	0.41	Avh065	RxLR	fused		Copia	0	Chr02	fused		Chr01	472720	473447	DNA/hAT-Ac											G17970/JsAvh350	G9856/JsAvh120	100	Chr10	0.291754	Chr04	0.0952363	nonfused-fused
	Chr01	1.22	0.65	fused		Chr02	0.41	Avh066	RxLR	fused		Gypsy	379559	Chr02	fused		Chr01	493053	493988	DNA/MULE-MuDR											G17970/JsAvh350	G13459/JsAvh234	96.875	Chr10	0.291754	Chr07	0.0819312	nonfused-nonfused
	Chr01	0.77	0.31	fused		Chr02	0.46	Avh067	RxLR	fused		Gypsy	1384887	Chr02	fused		Chr01	508349	509273	DNA/MULE-MuDR											G17970/JsAvh350	G5975/JsAvh091	96.875	Chr10	0.291754	Chr03	0.409469	nonfused-fused
	Chr01	0.09	0.07	fused		Chr02	0.53	Avh040	RxLR	fused		Gypsy	623727	Chr02	fused		Chr01	511315	511466	DNA/PIF-HarbS											G17970/JsAvh350	G277/JsAvh015	96.875	Chr10	0.291754	Chr01	0.171281	nonfused-fused
	Chr01	0.2	0.05	fused		Chr02	0.56	Avh039	RxLR	fused		Copia	1493294	Chr02	fused		Chr01	511624	512020	DNA/PIF-HarbS
	Chr01	0.76	0.1	fused		Chr02	0.68	Avh068	RxLR	fused		Gypsy	0	Chr02	fused		Chr01	512087	512376	DNA/PIF-HarbS
	Chr01	1.29	0.05	fused		Chr02	0.69	Avh069	RxLR	fused		Copia	627116	Chr02	fused		Chr01	519613	521679	DNA/PIF-Harbinger
	Chr01	1.7	0.41	fused		Chr02	0.69	Avh038	RxLR	fused		Gypsy	279190	Chr02	fused		Chr01	528849	528953	DNA/TcMar-Cweed
	Chr01	1.11	0.14	fused		Chr02	0.69	Avh037	RxLR	fused		Gypsy	934716	Chr02	fused		Chr01	529070	529434	DNA/TcMar-Cweed
	Chr01	3.4	0.44	fused		Chr02	0.71	Avh070	RxLR	fused		Gypsy	761155	Chr02	fused		Chr01	531421	531462	DNA/MULE-MuDR
	Chr01	4.28	0.49	fused		Chr02	0.71	Avh036	RxLR	fused		Gypsy	201020	Chr02	fused		Chr01	545125	545789	DNA/PiggyBac
	Chr01	3.79	0.43	fused		Chr02	0.81	Avh035	RxLR	fused		Copia	0	Chr02	fused		Chr01	546731	546808	DNA/PiggyBac
	Chr01	2.44	0.57	fused		Chr02	0.84	Avh034	RxLR	fused		Copia	242917	Chr02	fused		Chr01	551560	551853	DNA/MULE-MuDR
	Chr01	0.85	0.34	fused		Chr02	0.87	Avh033	RxLR	fused		Gypsy	1250496	Chr02	fused		Chr01	552009	552232	DNA/MULE-MuDR
	Chr01	2.86	0.14	fused		Chr02	0.75	Avh071	RxLR	fused		Copia	1485050	Chr03	fused		Chr01	557084	557285	DNA/MULE-MuDR
	Chr01	1.2	0.27	fused		Chr02	0.75	Avh032	RxLR	fused		Copia	1923795	Chr03	fused		Chr01	557465	557852	DNA/Sola-1
	Chr02	2.2	0.48	fused		Chr02	0.75	Avh072	RxLR	fused		Gypsy	377079	Chr03	fused		Chr01	563009	563073	DNA/Sola-1
	Chr02	0.98	0.58	fused		Chr02	0.6	Avh073	RxLR	fused		Gypsy	675286	Chr03	fused		Chr01	779325	779666	DNA/CMC-EnSpm
	Chr02	0.77	0.46	fused		Chr02	0.6	Avh031	RxLR	fused		Copia	568413	Chr03	fused		Chr01	800304	800592	DNA/MULE-MuDR
	Chr02	2.06	0.16	fused		Chr02	0.6	Avh030	RxLR	fused		Gypsy	47231	Chr03	fused		Chr01	918391	918682	DNA/hAT-Ac
	Chr02	1.08	0.15	fused		Chr02	0.55	Avh029	RxLR	fused		Copia	468577	Chr03	fused		Chr01	929101	929392	DNA/hAT-Ac
	Chr02	0.99	0.19	fused		Chr02	0.54	Avh074	RxLR	fused		Copia	468577	Chr03	fused		Chr01	934665	935297	DNA/Maverick
	Chr02	1.74	0.41	fused		Chr02	0.42	Avh075	RxLR	fused		Gypsy	129181	Chr03	fused		Chr01	935317	935391	DNA/Maverick
	Chr02	2.75	0.31	fused		Chr02	0.37	Avh028	RxLR	fused		Gypsy	79166	Chr03	fused		Chr01	952699	952873	DNA/hAT-Ac
	Chr02	0.39	0.4	fused		Chr02	0.35	Avh027	RxLR	fused		Gypsy	141229	Chr03	fused		Chr01	952874	952989	DNA/hAT-Ac
	Chr02	1.35	0.66	fused		Chr02	0.31	Avh076	RxLR	fused		Copia	990527	Chr03	fused		Chr01	954223	954513	DNA/hAT-Ac
	Chr02	0.8	0.9	fused		Chr02	0.3	Avh077	RxLR	fused		Gypsy	622044	Chr03	fused		Chr01	955483	955633	DNA/hAT-Ac
	Chr02	2.45	0.4	fused		Chr02	0.24	Avh026	RxLR	fused		Gypsy	262836	Chr03	fused		Chr01	984119	984397	DNA/TcMar-ISRm11
	Chr02	1.65	0.51	fused		Chr02	0.22	Avh025	RxLR	fused		Gypsy	252484	Chr03	fused		Chr01	991634	991675	DNA/MULE-MuDR
	Chr02	0.61	0.38	fused		Chr02	0.21	Avh024	RxLR	fused		Copia	0	Chr03	fused		Chr01	1009753	1009877	DNA
	Chr02	0.46	0.33	fused		Chr02	0.2	Avh078	RxLR	fused		Copia	0	Chr03	fused		Chr01	1021507	1021725	DNA/Maverick
	Chr02	2.38	0.62	fused		Chr02	0.19	Avh079	RxLR	fused		Copia	0	Chr03	fused		Chr01	1060819	1060994	DNA/TcMar-Tc1
	Chr02	1.55	0.28	fused		Chr02	0.17	Avh023	RxLR	fused		Copia	324117	Chr03	fused		Chr01	1066518	1066665	DNA/Sola-3
	Chr02	0.97	0.21	fused		Chr02	0.06	Avh080	RxLR	fused		Gypsy	84841	Chr03	fused		Chr01	1067289	1070198	DNA/MULE-MuDR
	Chr02	2.45	0.28	fused		Chr03	0.41	Avh091	RxLR	fused		Gypsy	250837	Chr03	fused		Chr01	1079387	1081077	DNA/MULE-MuDR
	Chr02	4	0.52	fused		Chr03	0.42	Avh090	RxLR	fused		Gypsy	252485	Chr03	fused		Chr01	1098826	1099458	DNA
	Chr02	3.58	0.49	fused		Chr03	0.43	Avh095	RxLR	fused		Copia	0	Chr03	fused		Chr01	1102833	1103110	DNA/MULE-MuDR
	Chr02	1.58	0.47	fused		Chr03	0.43	Avh089	RxLR	fused		Gypsy	174959	Chr03	fused		Chr01	1115256	1115531	DNA/MULE-MuDR
	Chr02	3.6	0.46	fused		Chr03	0.51	Avh096	RxLR	fused		Gypsy	588717	Chr03	fused		Chr01	1125363	1125435	DNA/TcMar-Pogo
	Chr02	5.78	0.37	fused		Chr03	0.54	Avh088	RxLR	fused		Copia	703598	Chr03	fused		Chr01	1126162	1126480	DNA/TcMar-Pogo
	Chr02	4.92	0.38	fused		Chr03	0.59	Avh087	RxLR	fused		Gypsy	251385	Chr03	fused		Chr01	1131471	1132274	DNA/MULE-MuDR
	Chr02	1.66	0.11	fused		Chr03	0.62	Avh097	RxLR	fused		Copia	207528	Chr03	fused		Chr01	1132444	1132487	DNA/MULE-MuDR
	Chr02	1.44	0.37	fused		Chr03	0.63	Avh086	RxLR	fused		Gypsy	336404	Chr03	fused		Chr01	1162183	1162302	DNA/MULE-MuDR
	Chr02	0.68	0.8	fused		Chr03	0.64	Avh098	RxLR	fused		Gypsy	749290	Chr03	fused		Chr01	1162311	1162444	DNA/MULE-MuDR
	Chr02	1.34	0.02	fused		Chr03	0.66	Avh099	RxLR	fused		Gypsy	623052	Chr03	fused		Chr01	1167851	1167892	DNA/Sola-1
	Chr02	1.74	0.04	fused		Chr03	0.95	Avh100	RxLR	fused		Gypsy	497358	Chr03	fused		Chr01	1168509	1168596	DNA/Sola-1
	Chr02	1.77	0.14	fused		Chr03	0.73	Avh085	RxLR	fused		Gypsy	495757	Chr03	fused		Chr01	1170235	1170404	DNA/TcMar-Cweed
	Chr02	1.62	0.13	fused		Chr03	0.68	Avh101	RxLR	fused		Gypsy	379559	Chr03	fused		Chr01	1183370	1183664	DNA/TcMar-Tc1
	Chr02	1.72	0.43	fused		Chr03	0.67	Avh102	RxLR	fused		Gypsy	767993	Chr03	fused		Chr01	1185236	1185448	DNA/MULE-MuDR
	Chr02	3.82	0.3	fused		Chr03	0.23	Avh103	RxLR	fused		Copia	884241	Chr03	fused		Chr01	1186475	1187167	DNA/MULE-MuDR
	Chr02	1.64	0.01	fused		Chr03	0.1	Avh104	RxLR	fused		Copia	1617967	Chr04	fused		Chr01	1274269	1274320	DNA/MULE-MuDR
	Chr02	4.03	0.64	fused		Chr03	0.1	Avh092	RxLR	fused		Copia	324118	Chr04	fused		Chr01	1285778	1285883	DNA/Maverick
	Chr02	6.15	0.57	fused		Chr03	0.1	Avh093	RxLR	fused		Gypsy	1120385	Chr04	fused		Chr01	1287894	1288093	DNA/TcMar-ISRm11
	Chr02	2.17	0.4	fused		Chr03	0.07	Avh105	RxLR	fused		Copia	0	Chr04	fused		Chr01	1293511	1293664	DNA/TcMar-ISRm11
	Chr02	1.29	0.26	fused		Chr03	0.07	Avh106	RxLR	fused		Gypsy	1558132	Chr04	fused		Chr01	1295083	1295130	DNA/Maverick
	Chr02	0.32	0.27	fused		Chr03	0.07	Avh107	RxLR	fused		Gypsy	420201	Chr04	fused		Chr01	1302602	1302740	DNA/Crypton-S
	Chr02	1.67	0.5	fused		Chr03	0.05	Avh094	RxLR	fused		Gypsy	138185	Chr04	fused		Chr01	1334853	1334929	DNA/Crypton-S
	Chr02	1.27	0.31	fused		Chr03	0.05	Avh084	RxLR	fused		Gypsy	335669	Chr04	fused		Chr01	1335929	1336522	DNA/TcMar-Pogo
	Chr02	2.12	0.15	fused		Chr03	0.04	Avh083	RxLR	fused		Gypsy	190091	Chr04	fused		Chr01	1336554	1336752	DNA/Crypton-S
	Chr02	3.1	0.19	fused		Chr03	0.04	Avh081	RxLR	fused		Gypsy	507200	Chr04	fused		Chr01	1336752	1336832	DNA/Crypton-S
	Chr02	1.34	0.37	fused		Chr03	0.04	Avh082	RxLR	fused		Gypsy	154258	Chr04	fused		Chr01	1349385	1350399	DNA/TcMar-Ant1
	Chr02	1.83	0.12	fused		Chr04	0.79	Avh121	RxLR	fused		Copia	337879	Chr04	fused		Chr01	1350775	1351428	DNA/TcMar-Ant1
	Chr02	4.76	0.35	fused		Chr04	0.75	Avh122	RxLR	fused		Gypsy	759153	Chr04	fused		Chr01	1351914	1352966	DNA/Crypton-F
	Chr02	4.29	0.69	fused		Chr04	0.65	Avh116	RxLR	fused		Gypsy	181996	Chr04	fused		Chr01	1354609	1355678	DNA/Crypton-F
	Chr02	4.35	0.33	fused		Chr04	0.65	Avh123	RxLR	fused		Copia	349656	Chr04	fused		Chr01	1357318	1358387	DNA/Crypton-F
	Chr02	3.98	0.35	fused		Chr04	0.64	Avh119	RxLR	fused		Gypsy	472901	Chr04	fused		Chr01	1360031	1361100	DNA/Crypton-F
	Chr02	4.56	0.41	fused		Chr04	0.63	Avh124	RxLR	fused		Copia	199456	Chr04	fused		Chr01	1362747	1363816	DNA/Crypton-F
	Chr02	0.94	0.21	fused		Chr04	0.62	Avh125	RxLR	fused		Copia	100861	Chr04	fused		Chr01	1365463	1366532	DNA/Crypton-F
	Chr02	1.88	0.29	fused		Chr04	0.62	Avh118	RxLR	fused		Gypsy	166983	Chr04	fused		Chr01	1368181	1369250	DNA/Crypton-F
	Chr02	3.96	0.13	fused		Chr04	0.62	Avh126	RxLR	fused		Gypsy	177789	Chr04	fused		Chr01	1370898	1371968	DNA/Crypton-F
	Chr02	2.2	0.21	fused		Chr04	0.59	Avh127	RxLR	fused		Gypsy	1153998	Chr04	fused		Chr01	1373618	1374687	DNA/Crypton-F
	Chr03	3.51	0.12	fused		Chr04	0.59	Avh128	RxLR	fused		Gypsy	73494	Chr04	fused		Chr01	1376332	1377330	DNA/Crypton-F
	Chr03	0.24	0.21	fused		Chr04	0.59	Avh117	RxLR	fused		Gypsy	982933	Chr04	fused		Chr01	1378977	1380046	DNA/Crypton-F
	Chr03	0.41	0.43	fused		Chr04	0.56	Avh129	RxLR	fused		Gypsy	366888	Chr04	fused		Chr01	1381692	1382761	DNA/Crypton-F
	Chr03	1.95	0.48	fused		Chr04	0.56	Avh130	RxLR	fused		Gypsy	262836	Chr04	fused		Chr01	1384402	1385399	DNA/Crypton-F
	Chr03	1.43	0.08	fused		Chr04	0.55	Avh131	RxLR	fused		Gypsy	162743	Chr04	fused		Chr01	1387041	1388110	DNA/Crypton-F
	Chr03	0.54	0.79	fused		Chr04	0.29	Avh132	RxLR	fused		Gypsy	622044	Chr04	fused		Chr01	1389759	1390757	DNA/Crypton-F
	Chr03	1.24	0.2	fused		Chr04	0.27	Avh133	RxLR	fused		Copia	0	Chr05	fused		Chr01	1630772	1631053	DNA/MULE-MuDR
	Chr03	6.63	0.53	fused		Chr04	0.27	Avh115	RxLR	fused		Copia	0	Chr05	fused		Chr01	1631579	1631707	DNA/MULE-MuDR
	Chr03	1.48	0.67	fused		Chr04	0.27	Avh114	RxLR	fused		Gypsy	507197	Chr05	fused		Chr01	1632016	1632210	DNA/MULE-MuDR
	Chr03	1.12	0.33	fused		Chr04	0.27	Avh113	RxLR	fused		Gypsy	660789	Chr05	fused		Chr01	1658306	1659142	DNA/MULE-MuDR
	Chr03	0.87	0.02	fused		Chr04	0.27	Avh112	RxLR	fused		Gypsy	744937	Chr05	fused		Chr01	1668934	1669552	DNA/Sola-3
	Chr03	2.93	0.5	fused		Chr04	0.2	Avh134	RxLR	fused		Copia	213874	Chr05	fused		Chr01	1710861	1711323	DNA/Sola-1
	Chr03	1.73	0.08	fused		Chr04	0.2	Avh111	RxLR	fused		Gypsy	93904	Chr05	fused		Chr01	1718674	1719277	DNA/Sola-3
	Chr03	2.07	0.11	fused		Chr04	0.17	Avh110	RxLR	fused		Gypsy	1276590	Chr05	fused		Chr01	1749148	1749307	DNA/MULE-MuDR
	Chr03	1.5	0.41	fused		Chr04	0.17	Avh109	RxLR	fused		Gypsy	125554	Chr05	fused		Chr01	1749847	1750731	DNA/MULE-MuDR
	Chr03	2.01	0.24	fused		Chr04	0.16	Avh108	RxLR	fused		Gypsy	218741	Chr05	fused		Chr01	1751658	1751753	DNA/MULE-MuDR
	Chr03	1.51	0.27	fused		Chr04	0.1	Avh120	RxLR	fused		Gypsy	97634	Chr05	fused		Chr01	1751754	1752287	DNA/MULE-MuDR
	Chr03	1.61	0.13	fused		Chr04	0.08	Avh135	RxLR	fused		Gypsy	0	Chr05	fused		Chr01	1752295	1752476	DNA/MULE-MuDR
	Chr03	1.06	0.14	fused		Chr05	0.03	Avh154	RxLR	fused		Gypsy	253039	Chr05	fused		Chr01	1752541	1752950	DNA/MULE-MuDR
	Chr03	8.45	0.36	fused		Chr05	0.03	Avh153	RxLR	fused		Gypsy	777419	Chr05	fused		Chr01	1796050	1796337	DNA/MULE-MuDR
	Chr03	0.48	0.13	fused		Chr05	0.06	Avh155	RxLR	fused		Gypsy	1018954	Chr05	fused		Chr01	1796890	1797333	DNA/TcMar-ISRm11
	Chr03	0.26	0.29	fused		Chr05	0.06	Avh152	RxLR	fused		Copia	207528	Chr05	fused		Chr01	1803107	1803633	DNA/PIF-HarbS
	Chr03	1.45	0.24	fused		Chr05	0.06	Avh151	RxLR	fused		Gypsy	762496	Chr05	fused		Chr01	1845475	1845558	DNA/MULE-MuDR
	Chr03	0.26	0.26	fused		Chr05	0.07	Avh150	RxLR	fused		Gypsy	607313	Chr05	fused		Chr01	1875045	1875165	DNA/MULE-MuDR
	Chr03	1.73	0.38	fused		Chr05	0.07	Avh149	RxLR	fused		Copia	283156	Chr05	fused		Chr01	1887132	1887248	DNA/MULE-MuDR
	Chr03	1.01	0.26	fused		Chr05	0.17	Avh148	RxLR	fused		Gypsy	254488	Chr05	fused		Chr01	1888026	1888177	DNA/PIF-Harbinger
	Chr03	1.3	0.77	fused		Chr05	0.19	Avh156	RxLR	fused		Gypsy	1006733	Chr05	fused		Chr01	1888202	1888323	DNA/PIF-Harbinger
	Chr03	1.22	0.7	fused		Chr05	0.19	Avh147	RxLR	fused		Copia	0	Chr05	fused		Chr01	1900415	1900486	DNA/Sola-1
	Chr03	0.61	0.7	fused		Chr05	0.21	Avh157	RxLR	fused		Copia	0	Chr05	fused		Chr01	1924129	1924487	DNA/TcMar-Cweed
	Chr03	3.51	0.35	fused		Chr05	0.23	Avh146	RxLR	fused		Gypsy	280742	Chr05	fused		Chr01	1924600	1924727	DNA/TcMar-Cweed
	Chr03	1.57	0.08	fused		Chr05	0.24	Avh158	RxLR	fused		Gypsy	419282	Chr05	fused		Chr01	1925578	1926146	DNA/TcMar-Pogo
	Chr03	0.14	0.21	fused		Chr05	0.27	Avh145	RxLR	fused		Gypsy	485843	Chr05	fused		Chr01	1926144	1926433	DNA/TcMar-Pogo
	Chr03	0.19	0.49	fused		Chr05	0.3	Avh159	RxLR	fused		Gypsy	698279	Chr05	fused		Chr01	1943584	1944182	DNA/TcMar-Pogo
	Chr03	4.04	0.39	fused		Chr05	0.33	Avh160	RxLR	fused		Gypsy	252485	Chr06	Non-fused		Chr01	1944183	1944323	DNA/MULE-MuDR
	Chr03	0.6	0.4	fused		Chr05	0.34	Avh144	RxLR	fused		Gypsy	637508	Chr06	Non-fused		Chr01	1944414	1944484	DNA/MULE-MuDR
	Chr03	0.06	0.35	fused		Chr05	0.37	Avh161	RxLR	fused		Gypsy	622044	Chr06	Non-fused		Chr01	1944485	1944505	DNA/MULE-MuDR
	Chr03	0.22	0.56	fused		Chr05	0.41	Avh163	RxLR	fused		Gypsy	133161	Chr06	Non-fused		Chr01	1946193	1946361	DNA/MULE-MuDR
	Chr03	0.22	0.22	fused		Chr05	0.48	Avh143	RxLR	fused		Gypsy	0	Chr06	Non-fused		Chr01	1946286	1946374	DNA/MULE-MuDR
	Chr03	0.31	0.47	fused		Chr05	0.5	Avh142	RxLR	fused		Gypsy	982933	Chr06	Non-fused		Chr01	1946601	1946667	DNA/Crypton-F
	Chr03	0.42	0.58	fused		Chr05	0.5	Avh141	RxLR	fused		Gypsy	635404	Chr06	Non-fused		Chr01	1989611	1990191	DNA/MULE-MuDR
	Chr03	0.15	0.17	fused		Chr05	0.78	Avh140	RxLR	fused		Gypsy	0	Chr06	Non-fused		Chr01	1993616	1994115	DNA
	Chr03	0.64	0.64	fused		Chr05	0.78	Avh164	RxLR	fused		Copia	456077	Chr06	Non-fused		Chr01	2002830	2003022	DNA/PIF-HarbS
	Chr03	1.19	0.86	fused		Chr05	0.79	Avh139	RxLR	fused		Gypsy	454280	Chr06	Non-fused		Chr01	2003240	2003428	DNA/PIF-HarbS
	Chr03	0.59	0.54	fused		Chr05	0.79	Avh162	RxLR	fused		Copia	324118	Chr06	Non-fused		Chr01	2037794	2040043	DNA/hAT-Ac
	Chr04	1.99	0.09	fused		Chr05	0.8	Avh165	RxLR	fused		Copia	542239	Chr06	Non-fused		Chr01	2072273	2073464	DNA/hAT-Tag1
	Chr04	0.77	0.41	fused		Chr05	0.87	Avh138	RxLR	fused		Gypsy	764183	Chr06	Non-fused		Chr01	2073473	2074811	DNA/hAT-Tag1
	Chr04	1.99	0.51	fused		Chr05	0.82	Avh166	RxLR	fused		Gypsy	250838	Chr06	Non-fused		Chr01	2106092	2106408	DNA/MULE-MuDR
	Chr04	1.23	0.4	fused		Chr05	0.59	Avh137	RxLR	fused		Copia	585135	Chr06	Non-fused		Chr01	2106565	2106776	DNA/MULE-MuDR
	Chr04	1.33	0.52	fused		Chr05	0.58	Avh167	RxLR	fused		Gypsy	105278	Chr06	Non-fused		Chr01	2122587	2123018	DNA
	Chr04	2.77	0.29	fused		Chr05	0.5	Avh136	RxLR	fused		Copia	0	Chr06	Non-fused		Chr01	2123006	2123620	DNA/Sola-3
	Chr04	1.56	0.27	fused		Chr06	0.04	Avh187	RxLR	Non-fused		Copia	685824	Chr06	Non-fused		Chr01	2123611	2123790	DNA
	Chr04	0.52	0.58	fused		Chr06	0.22	Avh175	RxLR	Non-fused		Copia	682778	Chr06	Non-fused		Chr01	2154620	2154905	DNA/MULE-MuDR
	Chr04	2.5	0.36	fused		Chr06	0.23	Avh189	RxLR	Non-fused		Gypsy	771848	Chr06	Non-fused		Chr01	2162274	2162710	DNA/MULE-MuDR
	Chr04	4.89	0.58	fused		Chr06	0.4	Avh190	RxLR	Non-fused		Gypsy	109162	Chr06	Non-fused		Chr01	2166593	2167029	DNA/MULE-MuDR
	Chr04	4.68	0.51	fused		Chr06	0.63	Avh191	RxLR	Non-fused		Gypsy	749292	Chr06	Non-fused		Chr01	2203659	2203960	DNA/hAT-Tag1
	Chr04	5.29	0.26	fused		Chr06	0.72	Avh192	RxLR	Non-fused		Gypsy	846608	Chr07	Non-fused		Chr01	2204642	2205230	DNA/hAT-Tag1
	Chr04	2.85	0.37	fused		Chr06	0.72	Avh193	RxLR	Non-fused		Gypsy	125966	Chr07	Non-fused		Chr01	2205385	2205537	DNA/hAT-Tag1
	Chr04	2.06	0.18	fused		Chr06	0.77	Avh174	RxLR	Non-fused		Copia	1205684	Chr07	Non-fused		Chr01	2221890	2223074	DNA/Sola-1
	Chr04	0.76	0.16	fused		Chr06	0.81	Avh194	RxLR	Non-fused		Gypsy	83552	Chr07	Non-fused		Chr01	2229161	2229231	DNA/PIF-Harbinger
	Chr04	2.58	0.4	fused		Chr06	0.82	Avh173	RxLR	Non-fused		Copia	416557	Chr07	Non-fused		Chr01	2229326	2229706	DNA/PIF-Harbinger
	Chr04	2.2	0.38	fused		Chr06	0.83	Avh172	RxLR	Non-fused		Copia	107635	Chr07	Non-fused		Chr01	2233733	2234041	DNA
	Chr04	1.5	0.26	fused		Chr06	0.83	Avh195	RxLR	Non-fused		Copia	0	Chr07	Non-fused		Chr01	2246219	2246826	DNA/TcMar-Pogo
	Chr04	2.26	0.04	fused		Chr06	0.84	Avh171	RxLR	Non-fused		Copia	107635	Chr07	Non-fused		Chr01	2250388	2251603	DNA/TcMar-Stowaway
	Chr04	2.74	0.46	fused		Chr06	0.84	Avh196	RxLR	Non-fused		Gypsy	334573	Chr07	Non-fused		Chr01	2256573	2256785	DNA/TcMar-Stowaway
	Chr04	3.99	0.24	fused		Chr06	0.84	Avh197	RxLR	Non-fused		Gypsy	568216	Chr07	Non-fused		Chr01	2275597	2275870	DNA/PIF-Harbinger
	Chr04	2.05	0.26	fused		Chr06	0.84	Avh170	RxLR	Non-fused		Gypsy	217502	Chr07	Non-fused		Chr01	2278340	2278620	DNA/PIF-Harbinger
	Chr04	3.59	0.35	fused		Chr06	0.86	Avh198	RxLR	Non-fused		Gypsy	421119	Chr07	Non-fused		Chr01	2278620	2278679	DNA/PIF-Harbinger
	Chr04	1.59	0.43	fused		Chr06	0.86	Avh169	RxLR	Non-fused		Gypsy	454280	Chr07	Non-fused		Chr01	2281800	2281895	DNA/TcMar-ISRm11
	Chr04	2.24	0.24	fused		Chr06	0.9	Avh199	RxLR	Non-fused		Gypsy	251385	Chr07	Non-fused		Chr01	2283134	2283716	DNA/TcMar-Pogo
	Chr04	4.87	0.55	fused		Chr06	0.93	Avh200	RxLR	Non-fused		Copia	839224	Chr07	Non-fused		Chr01	2283714	2284002	DNA/TcMar-Pogo
	Chr04	3.21	0.24	fused		Chr06	0.93	Avh201	RxLR	Non-fused		Copia	1268170	Chr07	Non-fused		Chr01	2284488	2285827	DNA/hAT-Tag1
	Chr04	4.08	0.78	fused		Chr06	0.93	Avh188	RxLR	Non-fused		Copia	1788218	Chr07	Non-fused		Chr01	2285834	2286704	DNA/hAT-Tag1
	Chr04	2.07	0.24	fused		Chr06	0.94	Avh168	RxLR	Non-fused		Gypsy	812624	Chr07	Non-fused		Chr01	2332512	2332798	DNA/MULE-MuDR
	Chr04	0.76	0.17	fused		Chr06	0.82	Avh186	RxLR	Non-fused		Gypsy	389161	Chr07	Non-fused		Chr01	2333971	2334355	DNA/MULE-MuDR
	Chr04	1.98	0.26	fused		Chr06	0.79	Avh207	RxLR	Non-fused		Gypsy	414316	Chr07	Non-fused		Chr01	2410419	2410766	DNA/Crypton-S
	Chr04	6.84	0.39	fused		Chr06	0.79	Avh208	RxLR	Non-fused		Gypsy	77805	Chr07	Non-fused		Chr01	2431636	2431784	DNA/MULE-MuDR
	Chr04	3.74	0.23	fused		Chr06	0.78	Avh185	RxLR	Non-fused		Copia	402043	Chr07	Non-fused		Chr01	2434746	2435027	DNA/MULE-MuDR
	Chr04	0.76	0.17	fused		Chr06	0.66	Avh184	RxLR	Non-fused		Copia	138684	Chr07	Non-fused		Chr01	2457467	2457741	DNA/MULE-MuDR
	Chr04	0.86	0.43	fused		Chr06	0.66	Avh183	RxLR	Non-fused		Gypsy	590005	Chr07	Non-fused		Chr01	2470830	2470933	DNA/Maverick
	Chr04	1.58	0.45	fused		Chr06	0.64	Avh182	RxLR	Non-fused		Gypsy	167711	Chr07	Non-fused		Chr01	2474364	2474606	DNA/TcMar-Stowaway
	Chr04	1.05	0.22	fused		Chr06	0.58	Avh181	RxLR	Non-fused		Gypsy	767993	Chr07	Non-fused		Chr01	2475278	2476494	DNA/TcMar-Stowaway
	Chr04	1.42	0.09	fused		Chr06	0.58	Avh180	RxLR	Non-fused		Gypsy	472901	Chr07	Non-fused		Chr01	2481904	2481966	DNA/Maverick
	Chr04	0.54	0.48	fused		Chr06	0.56	Avh202	RxLR	Non-fused		Gypsy	282413	Chr07	Non-fused		Chr01	2481967	2482068	DNA/Maverick
	Chr04	1.23	0.36	fused		Chr06	0.55	Avh203	RxLR	Non-fused		Gypsy	0	Chr08	Non-fused		Chr01	2525448	2526059	DNA/TcMar-Pogo
	Chr04	1.22	0.6	fused		Chr06	0.45	Avh204	RxLR	Non-fused		Gypsy	70528	Chr08	Non-fused		Chr01	2536447	2536817	DNA/PiggyBac
	Chr05	2.12	0.1	fused		Chr06	0.45	Avh205	RxLR	Non-fused		Gypsy	141229	Chr08	Non-fused		Chr01	2668502	2668710	DNA/Maverick
	Chr05	1.87	0.61	fused		Chr06	0.22	Avh179	RxLR	Non-fused		Gypsy	354381	Chr08	Non-fused		Chr01	2678439	2678704	DNA/Maverick
	Chr05	1.45	0.58	fused		Chr06	0.2	Avh206	RxLR	Non-fused		Gypsy	163666	Chr08	Non-fused		Chr01	2696982	2697349	DNA/CMC-EnSpm
	Chr05	4.94	0.59	fused		Chr06	0.17	Avh178	RxLR	Non-fused		Gypsy	283501	Chr08	Non-fused		Chr01	2704857	2704968	DNA/hAT-Ac
	Chr05	5.97	0.48	fused		Chr06	0.16	Avh177	RxLR	Non-fused		Gypsy	764183	Chr08	Non-fused		Chr01	2705668	2705959	DNA/hAT-Ac
	Chr05	5.36	0.3	fused		Chr06	0.14	Avh176	RxLR	Non-fused		Gypsy	529910	Chr08	Non-fused		Chr01	2706223	2706359	DNA/hAT-Ac
	Chr05	2.13	0.42	fused		Chr07	0.08	Avh234	RxLR	Non-fused		Gypsy	449412	Chr08	Non-fused		Chr01	2711382	2713314	DNA/TcMar-Pogo
	Chr05	3.2	0.44	fused		Chr07	0.13	Avh232	RxLR	Non-fused		Copia	147175	Chr08	Non-fused		Chr01	2735999	2736190	DNA/TcMar-ISRm11
	Chr05	1.19	0.42	fused		Chr07	0.19	Avh231	RxLR	Non-fused		Gypsy	83733	Chr08	Non-fused		Chr01	2736537	2736820	DNA/TcMar-ISRm11
	Chr05	1.54	0.49	fused		Chr07	0.22	Avh230	RxLR	Non-fused		Gypsy	164482	Chr08	Non-fused		Chr01	2743525	2743669	DNA/TcMar-Stowaway
	Chr05	1.66	0.34	fused		Chr07	0.56	Avh229	RxLR	Non-fused		Gypsy	698279	Chr08	Non-fused		Chr01	2750938	2751193	DNA/MULE-MuDR
	Chr05	0.82	0.11	fused		Chr07	0.56	Avh228	RxLR	Non-fused		Gypsy	117860	Chr08	Non-fused		Chr01	2764759	2765178	DNA/Sola-1
	Chr05	1.14	0.44	fused		Chr07	0.57	Avh227	RxLR	Non-fused		Copia	164133	Chr08	Non-fused		Chr01	2771364	2771783	DNA/Sola-1
	Chr05	2.17	0.36	fused		Chr07	0.57	Avh235	RxLR	Non-fused		Copia	908619	Chr08	Non-fused		Chr01	2773824	2774078	DNA/MULE-MuDR
	Chr05	1.38	0.44	fused		Chr07	0.65	Avh226	RxLR	Non-fused		Copia	67947	Chr08	Non-fused		Chr01	2794218	2794698	DNA/TcMar-ISRm11
	Chr05	5.79	0.54	fused		Chr07	0.65	Avh236	RxLR	Non-fused		Gypsy	1131368	Chr08	Non-fused		Chr01	2815706	2816251	DNA/Sola-3
	Chr05	2.02	0.22	fused		Chr07	0.65	Avh237	RxLR	Non-fused		Gypsy	253316	Chr08	Non-fused		Chr01	2818000	2818487	DNA/TcMar-Pogo
	Chr05	0.57	0.39	fused		Chr07	0.65	Avh238	RxLR	Non-fused		Gypsy	416557	Chr08	Non-fused		Chr01	2819136	2819682	DNA/Sola-3
	Chr05	0.13	0.23	fused		Chr07	0.66	Avh240	RxLR	Non-fused		Gypsy	0	Chr08	Non-fused		Chr01	2822226	2822488	DNA/MULE-MuDR
	Chr05	0.11	0.12	fused		Chr07	0.66	Avh239	RxLR	Non-fused		Copia	703598	Chr08	Non-fused		Chr01	2829492	2830208	DNA/MULE-MuDR
	Chr05	0.7	0.24	fused		Chr07	0.66	Avh241	RxLR	Non-fused		Copia	682778	Chr08	Non-fused		Chr01	2831925	2831971	DNA/TcMar-Fot1
	Chr05	1.33	0.13	fused		Chr07	0.66	Avh242	RxLR	Non-fused		Gypsy	108649	Chr08	Non-fused		Chr01	2831985	2832393	DNA/TcMar-Fot1
	Chr05	4.21	0.68	fused		Chr07	0.66	Avh243	RxLR	Non-fused		Copia	542239	Chr08	Non-fused		Chr01	2918493	2918631	DNA/hAT-Tag1
	Chr05	1.94	0.48	fused		Chr07	0.66	Avh244	RxLR	Non-fused		Copia	116081	Chr08	Non-fused		Chr01	3003843	3003968	DNA/TcMar-ISRm11
	Chr05	1.52	0.4	fused		Chr07	0.66	Avh245	RxLR	Non-fused		Copia	323211	Chr08	Non-fused		Chr01	3003969	3004592	DNA/TcMar-ISRm11
	Chr05	0.09	0.8	fused		Chr07	0.66	Avh246	RxLR	Non-fused		Copia	234047	Chr09	Non-fused		Chr01	3028329	3028914	DNA/Sola-3
	Chr05	0.19	0.66	fused		Chr07	0.72	Avh225	RxLR	Non-fused		Copia	541726	Chr09	Non-fused		Chr01	3088254	3088347	DNA
	Chr05	0.61	0.16	fused		Chr07	0.73	Avh247	RxLR	Non-fused		Copia	703598	Chr09	Non-fused		Chr01	3088348	3088622	DNA/MULE-MuDR
	Chr05	1.83	0.31	fused		Chr07	0.78	Avh248	RxLR	Non-fused		Copia	330620	Chr09	Non-fused		Chr01	3088623	3088657	DNA
	Chr05	0.75	0.71	fused		Chr07	0.81	Avh224	RxLR	Non-fused		Gypsy	252485	Chr09	Non-fused		Chr01	3088991	3089309	DNA
	Chr05	3.78	0.46	fused		Chr07	0.89	Avh249	RxLR	Non-fused		Gypsy	503877	Chr09	Non-fused		Chr01	3089632	3089790	DNA
	Chr05	3.42	0.38	fused		Chr07	0.65	Avh250	RxLR	Non-fused		Gypsy	205312	Chr09	Non-fused		Chr01	3096887	3097007	DNA/Crypton-C
	Chr05	1.82	0.13	fused		Chr07	0.63	Avh251	RxLR	Non-fused		Gypsy	994795	Chr09	Non-fused		Chr01	3103704	3104125	DNA/Sola-1
	Chr05	5.21	0.53	fused		Chr07	0.37	Avh223	RxLR	Non-fused		Copia	216890	Chr09	Non-fused		Chr01	3134327	3135405	DNA/TcMar-Tc1
	Chr05	1.3	0.44	fused		Chr07	0.35	Avh222	RxLR	Non-fused		Copia	225142	Chr09	Non-fused		Chr01	3144817	3144882	DNA/MULE-MuDR
	Chr05	2.12	0.05	fused		Chr07	0.35	Avh221	RxLR	Non-fused		Gypsy	489449	Chr09	Non-fused		Chr01	3187235	3190051	DNA/MULE-MuDR
	Chr05	2.23	0.28	fused		Chr07	0.34	Avh220	RxLR	Non-fused		Copia	942002	Chr09	Non-fused		Chr01	3190048	3190833	DNA/MULE-MuDR
	Chr05	2.25	0.36	fused		Chr07	0.34	Avh252	RxLR	Non-fused		Gypsy	503877	Chr09	Non-fused		Chr01	3201683	3202309	DNA/CMC-EnSpm
	Chr05	3.37	0.53	fused		Chr07	0.34	Avh253	RxLR	Non-fused		Copia	107635	Chr09	Non-fused		Chr01	3202629	3204442	DNA/CMC-EnSpm
	Chr06	2.54	0.2	Non-fused		Chr07	0.32	Avh254	RxLR	Non-fused		Copia	558782	Chr09	Non-fused		Chr01	3208414	3208856	DNA/CMC-EnSpm
	Chr06	0.43	0.13	Non-fused		Chr07	0.32	Avh219	RxLR	Non-fused		Copia	627116	Chr09	Non-fused		Chr01	3287108	3287249	DNA/Crypton-C
	Chr06	0.27	0.11	Non-fused		Chr07	0.31	Avh255	RxLR	Non-fused		Gypsy	443796	Chr09	Non-fused		Chr01	3287344	3287405	DNA/Crypton-C
	Chr06	1.7	0.15	Non-fused		Chr07	0.31	Avh256	RxLR	Non-fused		Copia	207528	Chr09	Non-fused		Chr01	3429503	3429544	DNA/PIF-Harbinger
	Chr06	1.19	0.17	Non-fused		Chr07	0.29	Avh218	RxLR	Non-fused		Gypsy	341481	Chr09	Non-fused		Chr01	3429791	3429873	DNA/PIF-Harbinger
	Chr06	1.01	0.25	Non-fused		Chr07	0.28	Avh217	RxLR	Non-fused		Copia	116081	Chr09	Non-fused		Chr01	3429982	3430158	DNA/PIF-Harbinger
	Chr06	1.01	0.36	Non-fused		Chr07	0.27	Avh216	RxLR	Non-fused		Copia	908613	Chr09	Non-fused		Chr01	3473722	3474300	DNA/TcMar-Pogo
	Chr06	2.19	0.41	Non-fused		Chr07	0.27	Avh233	RxLR	Non-fused		Copia	232631	Chr10	Non-fused		Chr01	3474232	3474309	DNA/TcMar-Tc1
	Chr06	0.54	0.48	Non-fused		Chr07	0.26	Avh257	RxLR	Non-fused		Copia	107635	Chr10	Non-fused		Chr01	3478404	3478763	DNA/TcMar-Tc2
	Chr06	0.53	0.27	Non-fused		Chr07	0.23	Avh258	RxLR	Non-fused		Gypsy	1276590	Chr10	Non-fused		Chr01	3478463	3480284	DNA/TcMar-Tc2
	Chr06	0.11	0.63	Non-fused		Chr07	0.22	Avh215	RxLR	Non-fused		Gypsy	641767	Chr10	Non-fused		Chr01	3531567	3531665	DNA/Sola-1
	Chr06	0.51	0.31	Non-fused		Chr07	0.19	Avh214	RxLR	Non-fused		Copia	760402	Chr10	Non-fused		Chr01	3557040	3557240	DNA/Maverick
	Chr06	2.82	0.3	Non-fused		Chr07	0.18	Avh213	RxLR	Non-fused		Gypsy	170687	Chr10	Non-fused		Chr01	3557241	3557423	DNA/Maverick
	Chr06	1.62	0.3	Non-fused		Chr07	0.18	Avh212	RxLR	Non-fused		Gypsy	762496	Chr10	Non-fused		Chr01	3571432	3571707	DNA/MULE-MuDR
	Chr06	0.99	0.07	Non-fused		Chr07	0.17	Avh259	RxLR	Non-fused		Copia	703598	Chr10	Non-fused		Chr01	3590035	3590806	DNA/MULE-MuDR
	Chr06	4.99	0.16	Non-fused		Chr07	0.12	Avh211	RxLR	Non-fused		Gypsy	419739	Chr10	Non-fused		Chr01	3618660	3618751	DNA/TcMar-ISRm11
	Chr06	2.63	0.3	Non-fused		Chr07	0.12	Avh210	RxLR	Non-fused		Copia	568413	Chr10	Non-fused		Chr01	3619381	3619561	DNA/TcMar-ISRm11
	Chr06	3.52	0.18	Non-fused		Chr07	0.12	Avh260	RxLR	Non-fused		Gypsy	250837	Chr10	Non-fused		Chr01	3623308	3623682	DNA/Crypton-S
	Chr06	4.92	0.37	Non-fused		Chr07	0.11	Avh209	RxLR	Non-fused		Gypsy	178118	Chr10	Non-fused		Chr01	3639044	3639206	DNA/PiggyBac
	Chr06	0.69	0.13	Non-fused		Chr08	0.03	Avh273	RxLR	Non-fused		Copia	1052894	Chr10	Non-fused		Chr01	3640366	3640546	DNA/TcMar-ISRm11
	Chr06	0.25	0.4	Non-fused		Chr08	0.21	Avh274	RxLR	Non-fused		Gypsy	336403	Chr10	Non-fused		Chr01	3641176	3641267	DNA/TcMar-ISRm11
	Chr06	1.09	0.3	Non-fused		Chr08	0.23	Avh272	RxLR	Non-fused		Gypsy	97453	Chr10	Non-fused		Chr01	3647327	3647701	DNA/Crypton-S
	Chr06	1.33	0.37	Non-fused		Chr08	0.39	Avh275	RxLR	Non-fused		Gypsy	2255094	Chr11	Non-fused		Chr01	3676119	3676229	DNA/MULE-MuDR
	Chr06	1.64	0.38	Non-fused		Chr08	0.43	Avh271	RxLR	Non-fused		Copia	0	Chr11	Non-fused		Chr01	3679106	3679477	DNA/MULE-MuDR
	Chr06	0.41	0.11	Non-fused		Chr08	0.5	Avh276	RxLR	Non-fused		Gypsy	423904	Chr11	Non-fused		Chr01	3680670	3680957	DNA/MULE-MuDR
	Chr06	2.49	0.2	Non-fused		Chr08	0.51	Avh277	RxLR	Non-fused		Gypsy	412096	Chr11	Non-fused		Chr01	3694199	3695085	DNA/hAT-Ac
	Chr06	1.3	0.36	Non-fused		Chr08	0.51	Avh278	RxLR	Non-fused		Gypsy	282412	Chr11	Non-fused		Chr01	3719797	3721310	DNA/Sola-1
	Chr06	4.44	0.68	Non-fused		Chr08	0.56	Avh279	RxLR	Non-fused		Copia	0	Chr11	Non-fused		Chr01	3726693	3726801	DNA/TcMar-Pogo
	Chr06	1.84	0.22	Non-fused		Chr08	0.59	Avh270	RxLR	Non-fused		Copia	607307	Chr11	Non-fused		Chr01	3726802	3727073	DNA/MULE-MuDR
	Chr06	3.14	0.13	Non-fused		Chr08	0.61	Avh269	RxLR	Non-fused		Gypsy	401343	Chr11	Non-fused		Chr01	3727074	3727555	DNA/TcMar-Pogo
	Chr07	6.69	0.21	Non-fused		Chr08	0.62	Avh280	RxLR	Non-fused		Gypsy	507197	Chr12	Non-fused		Chr01	3727895	3728056	DNA/MULE-MuDR
	Chr07	0.89	0.2	Non-fused		Chr08	0.63	Avh281	RxLR	Non-fused		Gypsy	1021213	Chr12	Non-fused		Chr01	3728147	3728225	DNA/MULE-MuDR
	Chr07	1.19	0.46	Non-fused		Chr08	0.64	Avh282	RxLR	Non-fused		Copia	340874	Chr12	Non-fused		Chr01	3729924	3730098	DNA/MULE-MuDR
	Chr07	9.19	0.13	Non-fused		Chr08	0.66	Avh268	RxLR	Non-fused		Copia	116081	Chr12	Non-fused		Chr01	3730032	3730116	DNA/MULE-MuDR
	Chr07	2.98	0.36	Non-fused		Chr08	0.69	Avh267	RxLR	Non-fused		Gypsy	0	Chr12	Non-fused		Chr01	3730323	3730394	DNA/Crypton-F
	Chr07	4.74	0.24	Non-fused		Chr08	0.69	Avh266	RxLR	Non-fused		Gypsy	144956	Chr12	Non-fused		Chr01	3733675	3733766	DNA
	Chr07	5.2	0.44	Non-fused		Chr08	0.7	Avh283	RxLR	Non-fused		Gypsy	379559	Chr12	Non-fused		Chr01	3789439	3789546	DNA/TcMar-ISRm11
	Chr07	0.54	0.22	Non-fused		Chr08	0.72	Avh265	RxLR	Non-fused		Gypsy	109162	Chr12	Non-fused		Chr01	3790233	3790515	DNA/MULE-MuDR
	Chr07	1.37	0.37	Non-fused		Chr08	0.78	Avh264	RxLR	Non-fused		Copia	0	Chr12	Non-fused		Chr01	3919586	3919790	DNA/PIF-HarbS
	Chr07	0.97	0.32	Non-fused		Chr08	0.78	Avh263	RxLR	Non-fused		Copia	98409	Chr12	Non-fused		Chr01	3919989	3920174	DNA/PIF-HarbS
	Chr07	1.42	0.28	Non-fused		Chr08	0.79	Avh284	RxLR	Non-fused							Chr01	3994294	3995565	DNA
	Chr07	2.35	0.52	Non-fused		Chr08	0.53	Avh262	RxLR	Non-fused							Chr01	4003640	4003770	DNA/PIF-Harbinger
	Chr07	0.74	0.44	Non-fused		Chr08	0.42	Avh285	RxLR	Non-fused							Chr01	4003786	4003909	DNA/PIF-Harbinger
	Chr07	3.16	0.24	Non-fused		Chr08	0.4	Avh286	RxLR	Non-fused							Chr01	4056543	4056805	DNA/MULE-MuDR
	Chr07	4.29	0.58	Non-fused		Chr08	0.4	Avh261	RxLR	Non-fused							Chr01	4060744	4061412	DNA/TcMar-Stowaway
	Chr07	6.38	0.56	Non-fused		Chr08	0.31	Avh287	RxLR	Non-fused							Chr01	4061671	4062358	DNA/TcMar-Stowaway
	Chr07	5.48	0.42	Non-fused		Chr08	0.23	Avh288	RxLR	Non-fused							Chr01	4069280	4069899	DNA/Crypton-S
	Chr07	5.86	0.37	Non-fused		Chr09	0.15	Avh310	RxLR	Non-fused							Chr01	4070008	4070090	DNA/Crypton-S
	Chr07	3.7	0.17	Non-fused		Chr09	0.17	Avh309	RxLR	Non-fused							Chr01	4072147	4072440	DNA/MULE-MuDR
	Chr07	1.58	0.53	Non-fused		Chr09	0.17	Avh308	RxLR	Non-fused							Chr01	4075506	4075577	DNA
	Chr07	2.6	0.34	Non-fused		Chr09	0.17	Avh307	RxLR	Non-fused							Chr01	4093288	4093354	DNA/TcMar-Cweed
	Chr07	2.26	0.18	Non-fused		Chr09	0.21	Avh311	RxLR	Non-fused							Chr01	4093345	4093626	DNA/TcMar-Cweed
	Chr07	1.4	0.21	Non-fused		Chr09	0.21	Avh312	RxLR	Non-fused							Chr01	4095427	4095504	DNA/TcMar-Cweed
	Chr07	1.7	0.56	Non-fused		Chr09	0.21	Avh306	RxLR	Non-fused							Chr01	4113286	4113426	DNA/TcMar-Pogo
	Chr07	2.07	0.41	Non-fused		Chr09	0.25	Avh313	RxLR	Non-fused							Chr01	4119261	4119413	DNA/hAT-Tag1
	Chr07	0.16	0.23	Non-fused		Chr09	0.25	Avh305	RxLR	Non-fused							Chr01	4119570	4120160	DNA/hAT-Tag1
	Chr07	1.65	0.27	Non-fused		Chr09	0.3	Avh314	RxLR	Non-fused							Chr01	4120841	4121102	DNA/hAT-Tag1
	Chr07	1.59	0.16	Non-fused		Chr09	0.31	Avh315	RxLR	Non-fused							Chr01	4295523	4295665	DNA/hAT-Ac
	Chr07	3.23	0.27	Non-fused		Chr09	0.36	Avh316	RxLR	Non-fused							Chr01	4295743	4295796	DNA/hAT-Ac
	Chr08	3.21	0.23	Non-fused		Chr09	0.36	Avh317	RxLR	Non-fused							Chr01	4304499	4304890	DNA/MULE-MuDR
	Chr08	0.92	0.69	Non-fused		Chr09	0.42	Avh318	RxLR	Non-fused							Chr01	4305422	4306868	DNA/MULE-MuDR
	Chr08	4.08	0.21	Non-fused		Chr09	0.45	Avh304	RxLR	Non-fused							Chr01	4307400	4308846	DNA/MULE-MuDR
	Chr08	0.06	0.89	Non-fused		Chr09	0.51	Avh319	RxLR	Non-fused							Chr01	4309378	4310824	DNA/MULE-MuDR
	Chr08	2.78	0.63	Non-fused		Chr09	0.58	Avh320	RxLR	Non-fused							Chr01	4311356	4312802	DNA/MULE-MuDR
	Chr08	3.54	0.61	Non-fused		Chr09	0.58	Avh303	RxLR	Non-fused							Chr01	4313334	4314760	DNA/MULE-MuDR
	Chr08	1.86	0.21	Non-fused		Chr09	0.6	Avh302	RxLR	Non-fused							Chr01	4315303	4316750	DNA/MULE-MuDR
	Chr08	2.73	0.6	Non-fused		Chr09	0.61	Avh321	RxLR	Non-fused							Chr01	4317282	4318729	DNA/MULE-MuDR
	Chr08	7.92	0.34	Non-fused		Chr09	0.63	Avh329	RxLR	Non-fused							Chr01	4319261	4320707	DNA/MULE-MuDR
	Chr08	3.47	0.22	Non-fused		Chr09	0.63	Avh301	RxLR	Non-fused							Chr01	4321239	4322685	DNA/MULE-MuDR
	Chr08	1.09	0.66	Non-fused		Chr09	0.64	Avh322	RxLR	Non-fused							Chr01	4323217	4324663	DNA/MULE-MuDR
	Chr08	0.67	0.8	Non-fused		Chr09	0.66	Avh323	RxLR	Non-fused							Chr01	4325195	4326641	DNA/MULE-MuDR
	Chr08	0.01	0.29	Non-fused		Chr09	0.66	Avh300	RxLR	Non-fused							Chr01	4327173	4328619	DNA/MULE-MuDR
	Chr08	1.24	0.24	Non-fused		Chr09	0.67	Avh324	RxLR	Non-fused							Chr01	4329151	4330597	DNA/MULE-MuDR
	Chr08	2.39	0.73	Non-fused		Chr09	0.69	Avh330	RxLR	Non-fused							Chr01	4331129	4332575	DNA/MULE-MuDR
	Chr08	2.28	0.75	Non-fused		Chr09	0.7	Avh299	RxLR	Non-fused							Chr01	4333107	4334553	DNA/MULE-MuDR
	Chr08	3.33	0.44	Non-fused		Chr09	0.71	Avh325	RxLR	Non-fused							Chr01	4335085	4336531	DNA/MULE-MuDR
	Chr08	0.68	0.39	Non-fused		Chr09	0.72	Avh326	RxLR	Non-fused							Chr01	4337063	4338509	DNA/MULE-MuDR
	Chr08	1.35	0.29	Non-fused		Chr09	0.73	Avh298	RxLR	Non-fused							Chr01	4339041	4340487	DNA/MULE-MuDR
	Chr08	2.68	0.5	Non-fused		Chr09	0.74	Avh327	RxLR	Non-fused							Chr01	4341019	4342465	DNA/MULE-MuDR
	Chr08	1.06	0.44	Non-fused		Chr09	0.76	Avh328	RxLR	Non-fused							Chr01	4342997	4343624	DNA/MULE-MuDR
	Chr08	1.83	0.72	Non-fused		Chr09	0.82	Avh297	RxLR	Non-fused							Chr01	4343604	4344044	DNA/MULE-MuDR
	Chr08	1.62	0.55	Non-fused		Chr09	0.82	Avh332	RxLR	Non-fused							Chr01	4345569	4346024	DNA/Sola-1
	Chr08	3.72	0.44	Non-fused		Chr09	0.82	Avh333	RxLR	Non-fused							Chr01	4414771	4414999	DNA
	Chr08	5.58	0.36	Non-fused		Chr09	0.82	Avh334	RxLR	Non-fused							Chr01	4415070	4415500	DNA
	Chr08	3.61	0.31	Non-fused		Chr09	0.82	Avh335	RxLR	Non-fused							Chr01	4432280	4432446	DNA/PIF-HarbS
	Chr09	0.51	0.57	Non-fused		Chr09	0.7	Avh336	RxLR	Non-fused							Chr01	4432555	4432583	DNA/PIF-HarbS
	Chr09	2.98	0.3	Non-fused		Chr09	0.7	Avh337	RxLR	Non-fused							Chr01	4432561	4432643	DNA/PIF-HarbS
	Chr09	2.06	0.68	Non-fused		Chr09	0.68	Avh338	RxLR	Non-fused							Chr01	4432575	4432645	DNA/PIF-HarbS
	Chr09	3.41	0.41	Non-fused		Chr09	0.67	Avh339	RxLR	Non-fused							Chr01	4442351	4442553	DNA/TcMar-Tc2
	Chr09	1.91	0.32	Non-fused		Chr09	0.67	Avh340	RxLR	Non-fused							Chr01	4444778	4444947	DNA/PIF-Harbinger
	Chr09	1.51	0.62	Non-fused		Chr09	0.66	Avh296	RxLR	Non-fused							Chr01	4445260	4445464	DNA/PIF-Harbinger
	Chr09	1.68	0.34	Non-fused		Chr09	0.55	Avh295	RxLR	Non-fused							Chr01	4449517	4449595	DNA/PiggyBac
	Chr09	2.89	0.54	Non-fused		Chr09	0.54	Avh331	RxLR	Non-fused							Chr01	4449878	4449984	DNA/PiggyBac
	Chr09	2.09	0.2	Non-fused		Chr09	0.5	Avh341	RxLR	Non-fused							Chr01	4450972	4451010	DNA/PiggyBac
	Chr09	3.59	0.32	Non-fused		Chr09	0.49	Avh294	RxLR	Non-fused							Chr01	4460720	4460759	DNA/PiggyBac
	Chr09	1.67	0.26	Non-fused		Chr09	0.48	Avh293	RxLR	Non-fused							Chr01	4512488	4512756	DNA/PiggyBac
	Chr09	6.22	0.51	Non-fused		Chr09	0.44	Avh292	RxLR	Non-fused							Chr01	4513570	4513996	DNA/PiggyBac
	Chr09	4.17	0.57	Non-fused		Chr09	0.43	Avh342	RxLR	Non-fused							Chr01	4552100	4552320	DNA/TcMar-Tc2
	Chr09	1.29	0.87	Non-fused		Chr09	0.43	Avh291	RxLR	Non-fused							Chr01	4556566	4556758	DNA/TcMar-Tc2
	Chr09	2.59	0.08	Non-fused		Chr09	0.43	Avh290	RxLR	Non-fused							Chr01	4556897	4557115	DNA/TcMar-Tc2
	Chr09	3.41	0.46	Non-fused		Chr09	0.34	Avh289	RxLR	Non-fused							Chr01	4567909	4568181	DNA/hAT-Ac
	Chr09	2.95	0.24	Non-fused		Chr09	0.28	Avh343	RxLR	Non-fused							Chr01	4568963	4569255	DNA/hAT-Ac
	Chr09	5.73	0.44	Non-fused		Chr10	0.14	Avh376	RxLR	Non-fused							Chr01	4571212	4571505	DNA/hAT-Ac
	Chr09	3.31	0.26	Non-fused		Chr10	0.15	Avh375	RxLR	Non-fused							Chr01	4577061	4577354	DNA/hAT-Ac
	Chr09	1.68	0.44	Non-fused		Chr10	0.15	Avh374	RxLR	Non-fused							Chr01	4580598	4580884	DNA/hAT-Ac
	Chr09	2.54	0.55	Non-fused		Chr10	0.19	Avh377	RxLR	Non-fused							Chr01	4583061	4583321	DNA/hAT-Ac
	Chr09	3.17	0.58	Non-fused		Chr10	0.26	Avh373	RxLR	Non-fused							Chr01	4603419	4603470	DNA/Crypton-F
	Chr09	1.35	0.47	Non-fused		Chr10	0.45	Avh378	RxLR	Non-fused							Chr01	4612735	4612818	DNA
	Chr09	0.37	0.49	Non-fused		Chr10	0.86	Avh380	RxLR	Non-fused							Chr01	4624183	4625262	DNA/MULE-MuDR
	Chr10	0.8	0.21	Non-fused		Chr10	0.85	Avh372	RxLR	Non-fused							Chr01	4651066	4651176	DNA/PIF-Harbinger
	Chr10	2.83	0.41	Non-fused		Chr10	0.83	Avh371	RxLR	Non-fused							Chr01	4651171	4651664	DNA/PIF-Harbinger
	Chr10	1.49	0.34	Non-fused		Chr10	0.82	Avh370	RxLR	Non-fused							Chr01	4675360	4675818	DNA/PIF-Harbinger
	Chr10	2.73	0.2	Non-fused		Chr10	0.82	Avh369	RxLR	Non-fused							Chr01	4690630	4690759	DNA/Crypton-S
	Chr10	1.51	0.42	Non-fused		Chr10	0.81	Avh368	RxLR	Non-fused							Chr01	4691941	4693494	DNA/Crypton-S
	Chr10	1.76	0.21	Non-fused		Chr10	0.73	Avh367	RxLR	Non-fused							Chr01	4720568	4721797	DNA/Sola-3
	Chr10	1.74	0.44	Non-fused		Chr10	0.73	Avh366	RxLR	Non-fused							Chr01	4721886	4723120	DNA/Sola-3
	Chr10	2.72	0.56	Non-fused		Chr10	0.73	Avh365	RxLR	Non-fused							Chr01	4726324	4726607	DNA/MULE-MuDR
	Chr10	3.2	0.42	Non-fused		Chr10	0.73	Avh364	RxLR	Non-fused							Chr01	4801507	4801614	DNA/TcMar-Cweed
	Chr10	4.82	0.43	Non-fused		Chr10	0.73	Avh363	RxLR	Non-fused							Chr01	4801691	4801723	DNA/TcMar-Cweed
	Chr10	0.68	0.26	Non-fused		Chr10	0.73	Avh362	RxLR	Non-fused							Chr01	4802349	4802430	DNA/MULE-MuDR
	Chr10	1.9	0.25	Non-fused		Chr10	0.7	Avh381	RxLR	Non-fused							Chr01	4890706	4890992	DNA/MULE-MuDR
	Chr10	0.97	0.11	Non-fused		Chr10	0.7	Avh361	RxLR	Non-fused							Chr01	4941331	4941926	DNA/Crypton-C
	Chr10	0.42	0.39	Non-fused		Chr10	0.65	Avh382	RxLR	Non-fused							Chr01	5016006	5016045	DNA/MULE-MuDR
	Chr10	3.25	0.39	Non-fused		Chr10	0.6	Avh360	RxLR	Non-fused							Chr01	5047574	5048363	DNA/MULE-MuDR
	Chr10	7.63	0.53	Non-fused		Chr10	0.59	Avh359	RxLR	Non-fused							Chr01	5057508	5057806	DNA/MULE-MuDR
	Chr10	2.31	0.46	Non-fused		Chr10	0.59	Avh358	RxLR	Non-fused							Chr01	5058006	5058184	DNA/MULE-MuDR
	Chr10	2.48	0.31	Non-fused		Chr10	0.55	Avh357	RxLR	Non-fused							Chr01	5065419	5066020	DNA/Sola-3
	Chr10	2.33	0.36	Non-fused		Chr10	0.51	Avh383	RxLR	Non-fused							Chr01	5067317	5067465	DNA/hAT-Tag1
	Chr10	0.87	0.23	Non-fused		Chr10	0.48	Avh356	RxLR	Non-fused							Chr01	5071879	5072628	DNA/TcMar-ISRm11
	Chr10	0.68	0.22	Non-fused		Chr10	0.47	Avh384	RxLR	Non-fused							Chr01	5095587	5100721	DNA/MULE-MuDR
	Chr11	2.44	0.49	Non-fused		Chr10	0.47	Avh355	RxLR	Non-fused							Chr01	5100724	5101601	DNA/PiggyBac
	Chr11	3.22	0.36	Non-fused		Chr10	0.46	Avh354	RxLR	Non-fused							Chr01	5167220	5168208	DNA/hAT-Tip100
	Chr11	3.56	0.29	Non-fused		Chr10	0.44	Avh353	RxLR	Non-fused							Chr01	5168481	5168824	DNA/hAT-Tip100
	Chr11	1	0.53	Non-fused		Chr10	0.42	Avh352	RxLR	Non-fused							Chr01	5182757	5182923	DNA
	Chr11	0.42	0.26	Non-fused		Chr10	0.39	Avh351	RxLR	Non-fused							Chr01	5284477	5284926	DNA/PiggyBac
	Chr11	4.63	0.74	Non-fused		Chr10	0.36	Avh379	RxLR	Non-fused							Chr01	5291446	5291553	DNA/MULE-MuDR
	Chr11	5.47	0.46	Non-fused		Chr10	0.29	Avh350	RxLR	Non-fused							Chr01	5292674	5292795	DNA/MULE-MuDR
	Chr11	3.66	0.5	Non-fused		Chr10	0.27	Avh349	RxLR	Non-fused							Chr01	5294553	5295316	DNA/MULE-MuDR
	Chr11	2.28	0.42	Non-fused		Chr10	0.21	Avh385	RxLR	Non-fused							Chr01	5304879	5305003	DNA/PiggyBac
	Chr11	1.88	0.32	Non-fused		Chr10	0.2	Avh348	RxLR	Non-fused							Chr01	5305165	5305358	DNA/PiggyBac
	Chr11	1.41	0.5	Non-fused		Chr10	0.19	Avh347	RxLR	Non-fused							Chr01	5306674	5306697	DNA/PiggyBac
	Chr11	1.31	0.33	Non-fused		Chr10	0.18	Avh346	RxLR	Non-fused							Chr01	5306977	5307159	DNA/PiggyBac
	Chr11	3.41	0.35	Non-fused		Chr10	0.07	Avh345	RxLR	Non-fused							Chr01	5308202	5308225	DNA/PiggyBac
	Chr11	5.08	0.55	Non-fused		Chr10	0.07	Avh344	RxLR	Non-fused							Chr01	5308505	5308687	DNA/PiggyBac
	Chr11	0.47	0.86	Non-fused		Chr11	0.34	Avh410	RxLR	Non-fused							Chr01	5311915	5314457	DNA/MULE-MuDR
	Chr11	1.96	0.93	Non-fused		Chr11	0.35	Avh411	RxLR	Non-fused							Chr01	5374476	5374611	DNA/MULE-MuDR
	Chr11	3.21	0.36	Non-fused		Chr11	0.35	Avh412	RxLR	Non-fused							Chr01	5404083	5404482	DNA/Sola-3
	Chr11	3.15	0.46	Non-fused		Chr11	0.43	Avh413	RxLR	Non-fused							Chr01	5405321	5406165	DNA/Sola-3
	Chr11	3.9	0.35	Non-fused		Chr11	0.44	Avh414	RxLR	Non-fused							Chr01	5411313	5411405	DNA/Maverick
	Chr12	2.21	0.16	Non-fused		Chr11	0.51	Avh408	RxLR	Non-fused							Chr01	5411570	5411956	DNA/Maverick
	Chr12	0.27	0.24	Non-fused		Chr11	0.51	Avh407	RxLR	Non-fused							Chr01	5430820	5430974	DNA/Maverick
	Chr12	1.75	0.73	Non-fused		Chr11	0.51	Avh406	RxLR	Non-fused							Chr01	5502133	5502420	DNA/hAT-Ac
	Chr12	1.23	0.09	Non-fused		Chr11	0.53	Avh415	RxLR	Non-fused							Chr01	5523582	5525520	DNA/TcMar-Pogo
	Chr12	0.37	0.16	Non-fused		Chr11	0.53	Avh405	RxLR	Non-fused							Chr01	5546842	5547269	DNA/MULE-MuDR
	Chr12	0.01	0.14	Non-fused		Chr11	0.54	Avh404	RxLR	Non-fused							Chr01	5565934	5566160	DNA/hAT-Ac
	Chr12	0.95	0.59	Non-fused		Chr11	0.54	Avh403	RxLR	Non-fused							Chr01	5750718	5751861	DNA/MULE-MuDR
	Chr12	0.39	0.02	Non-fused		Chr11	0.54	Avh416	RxLR	Non-fused							Chr01	5752515	5753083	DNA/MULE-MuDR
	Chr12	0.7	0.04	Non-fused		Chr11	0.56	Avh417	RxLR	Non-fused							Chr01	5754397	5754913	DNA/MULE-MuDR
	Chr12	1.7	0.07	Non-fused		Chr11	0.62	Avh418	RxLR	Non-fused							Chr01	5761517	5762540	DNA/MULE-MuDR
	Chr12	3.89	0.69	Non-fused		Chr11	0.67	Avh409	RxLR	Non-fused							Chr01	5762524	5762561	DNA/MULE-MuDR
	Chr12	1.8	0.29	Non-fused		Chr11	0.68	Avh419	RxLR	Non-fused							Chr01	5762600	5763095	DNA/MULE-MuDR
	Chr12	1.47	0.4	Non-fused		Chr11	0.69	Avh420	RxLR	Non-fused							Chr01	5818378	5819461	DNA
	Chr12	1.23	0.22	Non-fused		Chr11	0.69	Avh402	RxLR	Non-fused							Chr01	5824388	5825369	DNA
	Chr12	2.45	0.25	Non-fused		Chr11	0.7	Avh421	RxLR	Non-fused							Chr01	5825371	5825454	DNA
	Chr12	1.38	0.08	Non-fused		Chr11	0.7	Avh401	RxLR	Non-fused							Chr01	5825455	5825686	DNA
	Chr12	0.74	0.1	Non-fused		Chr11	0.71	Avh422	RxLR	Non-fused							Chr01	5835104	5835543	DNA/PIF-HarbS
	Chr12	0.86	0.19	Non-fused		Chr11	0.73	Avh400	RxLR	Non-fused							Chr01	5988640	5988768	DNA/hAT-Ac
	Chr12	1	0.43	Non-fused		Chr11	0.81	Avh399	RxLR	Non-fused							Chr01	6137473	6137535	DNA/TcMar-ISRm11
	Chr12	0.63	0.85	Non-fused		Chr11	0.81	Avh398	RxLR	Non-fused							Chr01	6138764	6138931	DNA/Crypton-S
	Chr12	1.56	0.53	Non-fused		Chr11	0.82	Avh397	RxLR	Non-fused							Chr01	6140600	6140633	DNA/TcMar-ISRm11
	Chr12	3.22	0.28	Non-fused		Chr11	0.83	Avh396	RxLR	Non-fused							Chr01	6189045	6189496	DNA/MULE-MuDR
	Chr12	2.35	0.22	Non-fused		Chr11	0.85	Avh395	RxLR	Non-fused							Chr01	6249381	6250274	DNA/Maverick
	Chr12	3.42	0.6	Non-fused		Chr11	0.85	Avh423	RxLR	Non-fused							Chr01	6250358	6250735	DNA/Maverick
	Chr12	2.54	0.09	Non-fused		Chr11	0.85	Avh424	RxLR	Non-fused							Chr01	6260868	6261363	DNA/PIF-Harbinger
	Chr01	0.46	0.37	fused		Chr11	0.87	Avh394	RxLR	Non-fused							Chr01	6292347	6293078	DNA
	Chr01	0.18	0.88	fused		Chr11	0.88	Avh425	RxLR	Non-fused							Chr01	6292691	6292948	DNA/PiggyBac
	Chr01	1.07	0.08	fused		Chr11	0.86	Avh426	RxLR	Non-fused							Chr01	6318274	6318821	DNA/PiggyBac
	Chr01	0.61	0.2	fused		Chr11	0.85	Avh393	RxLR	Non-fused							Chr01	6318959	6320887	DNA/PiggyBac
	Chr01	1.03	0.14	fused		Chr11	0.84	Avh427	RxLR	Non-fused							Chr01	6333502	6333579	DNA/MULE-MuDR
	Chr01	0.51	0.27	fused		Chr11	0.74	Avh428	RxLR	Non-fused							Chr01	6367691	6367966	DNA/hAT-Ac
	Chr01	3.34	0.4	fused		Chr11	0.73	Avh392	RxLR	Non-fused							Chr01	6369545	6369811	DNA/hAT-Ac
	Chr01	3.93	0.32	fused		Chr11	0.73	Avh429	RxLR	Non-fused							Chr01	6384031	6384814	DNA/MULE-MuDR
	Chr01	0.75	0.55	fused		Chr11	0.44	Avh430	RxLR	Non-fused							Chr01	6405626	6405888	DNA/hAT-Ac
	Chr01	1.66	0.6	fused		Chr11	0.37	Avh391	RxLR	Non-fused							Chr01	6489991	6492507	DNA/TcMar-Fot1
	Chr01	0.86	0.13	fused		Chr11	0.36	Avh431	RxLR	Non-fused							Chr01	6505090	6505264	DNA/MULE-MuDR
	Chr01	0.6	0.25	fused		Chr11	0.32	Avh432	RxLR	Non-fused							Chr01	6507113	6507212	DNA/hAT-Ac
	Chr01	1.14	0.04	fused		Chr11	0.31	Avh433	RxLR	Non-fused							Chr01	6507640	6507905	DNA/TcMar-Tc1
	Chr01	1.5	0.32	fused		Chr11	0.31	Avh390	RxLR	Non-fused							Chr01	6530342	6531223	DNA/TcMar-Ant1
	Chr01	0.9	0.32	fused		Chr11	0.24	Avh389	RxLR	Non-fused							Chr01	6578794	6579010	DNA/MULE-MuDR
	Chr01	0.79	0.33	fused		Chr11	0.24	Avh388	RxLR	Non-fused							Chr01	6579447	6579627	DNA/MULE-MuDR
	Chr01	2.47	0.19	fused		Chr11	0.21	Avh387	RxLR	Non-fused							Chr01	6588156	6588419	DNA/TcMar-Tc1
	Chr01	1.67	0.26	fused		Chr11	0.15	Avh386	RxLR	Non-fused							Chr01	6588813	6589671	DNA/TcMar-Tc1
	Chr01	2.37	0.25	fused		Chr11	0.11	Avh434	RxLR	Non-fused							Chr01	6589821	6590084	DNA/TcMar-Tc1
	Chr01	0.31	0.11	fused		Chr12	0.04	Avh445	RxLR	Non-fused							Chr01	6598799	6599086	DNA/MULE-MuDR
	Chr01	2.19	0.29	fused		Chr12	0.06	Avh446	RxLR	Non-fused							Chr01	6687251	6687481	DNA/TcMar-Pogo
	Chr01	0.14	0.58	fused		Chr12	0.06	Avh447	RxLR	Non-fused							Chr01	6687481	6687937	DNA/TcMar-Pogo
	Chr01	2.12	0.39	fused		Chr12	0.12	Avh448	RxLR	Non-fused							Chr01	6748616	6749074	DNA/Sola-1
	Chr01	0.75	0.05	fused		Chr12	0.17	Avh444	RxLR	Non-fused							Chr01	6749846	6749971	DNA
	Chr01	1.34	0.35	fused		Chr12	0.17	Avh443	RxLR	Non-fused							Chr01	6778355	6778863	DNA/Sola-1
	Chr01	2.6	0.81	fused		Chr12	0.53	Avh449	RxLR	Non-fused							Chr01	6784415	6784678	DNA/TcMar-Tc1
	Chr01	3.04	0.33	fused		Chr12	0.53	Avh442	RxLR	Non-fused							Chr01	6787026	6787274	DNA/TcMar-Tc2
	Chr01	3.57	0.35	fused		Chr12	0.54	Avh441	RxLR	Non-fused							Chr01	6787726	6788332	DNA/TcMar-Tc2
	Chr01	1.66	0.28	fused		Chr12	0.55	Avh440	RxLR	Non-fused							Chr01	6798565	6798914	DNA/TcMar-Cweed
	Chr01	1.04	0.15	fused		Chr12	0.56	Avh450	RxLR	Non-fused							Chr01	6799012	6799134	DNA/TcMar-Cweed
	Chr01	1.17	0.26	fused		Chr12	0.64	Avh451	RxLR	Non-fused							Chr01	6799558	6799843	DNA/MULE-MuDR
	Chr01	0.87	0.25	fused		Chr12	0.65	Avh452	RxLR	Non-fused							Chr01	6803486	6803749	DNA/MULE-MuDR
	Chr01	3.81	0.24	fused		Chr12	0.68	Avh453	RxLR	Non-fused							Chr01	6813167	6813313	DNA/TcMar-ISRm11
	Chr01	1.87	0.18	fused		Chr12	0.69	Avh439	RxLR	Non-fused							Chr01	6814525	6814633	DNA/TcMar-ISRm11
	Chr01	2.56	0.4	fused		Chr12	0.7	Avh438	RxLR	Non-fused							Chr01	6815372	6815413	DNA/MULE-MuDR
	Chr01	1.57	0.33	fused		Chr12	0.73	Avh437	RxLR	Non-fused							Chr01	6815391	6815823	DNA/MULE-MuDR
	Chr01	1.78	0.49	fused		Chr12	0.73	Avh454	RxLR	Non-fused							Chr01	6815887	6816043	DNA
	Chr01	2.98	0.96	fused		Chr12	0.73	Avh436	RxLR	Non-fused							Chr01	6855788	6855962	DNA/PIF-HarbS
	Chr01	3.52	0.61	fused		Chr12	0.82	Avh455	RxLR	Non-fused							Chr01	6871822	6872774	DNA/Crypton-S
	Chr01	1.45	0.22	fused		Chr12	0.89	Avh435	RxLR	Non-fused							Chr01	6881544	6881735	DNA/MULE-MuDR
	Chr01	4.05	0.37	fused		Chr12	0.9	Avh456	RxLR	Non-fused							Chr01	6883529	6883753	DNA/MULE-MuDR
	Chr01	1	0.03	fused													Chr01	6883909	6884203	DNA/MULE-MuDR
	Chr01	2.06	0.31	fused													Chr01	6886143	6886683	DNA
	Chr01	2.04	0.46	fused													Chr01	6887035	6887089	DNA
	Chr01	3.69	0.7	fused													Chr01	6904064	6904664	DNA/PIF-Harbinger
	Chr01	1.44	0.11	fused													Chr01	6905400	6905450	DNA/MULE-MuDR
	Chr01	3.26	0.61	fused													Chr01	6905842	6907575	DNA/MULE-MuDR
	Chr01	2.7	0.08	fused													Chr01	6907567	6907603	DNA/MULE-MuDR
	Chr01	7.72	0.61	fused													Chr01	6908107	6908177	DNA/MULE-MuDR
	Chr01	4.83	0.23	fused													Chr01	6924509	6925106	DNA/TcMar-Pogo
	Chr01	2.63	0.38	fused													Chr01	6927773	6928111	DNA/TcMar-Tc2
	Chr01	1.23	0.25	fused													Chr01	6928296	6929801	DNA/TcMar-Tc2
	Chr01	0.02	0.34	fused													Chr01	6929501	6929859	DNA/TcMar-Tc2
	Chr01	2.11	0.16	fused													Chr01	6945878	6946707	DNA/TcMar-Stowaway
	Chr01	3.18	0.21	fused													Chr01	6946718	6947911	DNA/TcMar-Stowaway
	Chr01	6.84	0.36	fused													Chr01	7010494	7010864	DNA/PiggyBac
	Chr01	5.77	0.33	fused													Chr01	7026725	7027000	DNA/MULE-MuDR
	Chr01	1.39	0.1	fused													Chr01	7041457	7041682	DNA/Maverick
	Chr01	0.92	0.2	fused													Chr01	7047776	7048029	DNA/Crypton-S
	Chr01	0.12	0.74	fused													Chr01	7067274	7068447	DNA/Sola-1
	Chr01	1.06	0.2	fused													Chr01	7142532	7143890	DNA/MULE-MuDR
	Chr01	5.2	0.36	fused													Chr01	7179036	7179317	DNA/MULE-MuDR
	Chr02	2.92	0.39	fused													Chr01	7179581	7180232	DNA/MULE-MuDR
	Chr02	1.43	0.37	fused													Chr01	7184379	7184443	DNA/MULE-MuDR
	Chr02	3.97	0.15	fused													Chr01	7186447	7187184	DNA/TcMar-ISRm11
	Chr02	1.32	0.99	fused													Chr01	7221290	7221444	DNA/MULE-MuDR
	Chr02	2.01	0.25	fused													Chr01	7221524	7221594	DNA/MULE-MuDR
	Chr02	1.94	0.41	fused													Chr01	7221595	7221615	DNA/MULE-MuDR
	Chr02	1.35	0.47	fused													Chr01	7223307	7223405	DNA/MULE-MuDR
	Chr02	0.92	0.24	fused													Chr01	7223340	7223423	DNA/MULE-MuDR
	Chr02	2.14	0.35	fused													Chr01	7223650	7223726	DNA/MULE-MuDR
	Chr02	0.38	0.96	fused													Chr01	7224287	7224328	DNA/MULE-MuDR
	Chr02	4.36	0.39	fused													Chr01	7293950	7294697	DNA/MULE-MuDR
	Chr02	1.96	0.29	fused													Chr01	7294724	7294998	DNA/MULE-MuDR
	Chr02	3.15	0.43	fused													Chr01	7315096	7315137	DNA/MULE-MuDR
	Chr02	2.82	0.34	fused													Chr01	7315756	7316315	DNA
	Chr02	1.54	0.31	fused													Chr01	7317651	7317930	DNA/TcMar-ISRm11
	Chr02	1.05	0.6	fused													Chr01	7356943	7357218	DNA/MULE-MuDR
	Chr02	0.98	0.19	fused													Chr01	7374577	7374845	DNA/hAT-Ac
	Chr02	0.75	0.12	fused													Chr01	7376257	7376548	DNA/hAT-Ac
	Chr02	5.25	0.48	fused													Chr01	7378851	7379119	DNA/hAT-Ac
	Chr02	1.24	0.33	fused													Chr01	7380969	7381169	DNA/MULE-MuDR
	Chr02	1.57	0.31	fused													Chr01	7395194	7396690	DNA/Sola-1
	Chr02	3.41	0.24	fused													Chr01	7399424	7399573	DNA/MULE-MuDR
	Chr02	0.98	0.1	fused													Chr01	7406696	7407219	DNA/MULE-MuDR
	Chr02	2.08	0.25	fused													Chr01	7433453	7433845	DNA/MULE-MuDR
	Chr02	1.09	0.3	fused													Chr01	7743496	7743582	DNA/Crypton-C
	Chr02	1.23	0.14	fused													Chr01	7758083	7758371	DNA/MULE-MuDR
	Chr02	1.34	0.29	fused													Chr01	7803858	7804278	DNA/hAT-Ac
	Chr02	0.67	0.2	fused													Chr01	7807463	7808307	DNA/TcMar-Stowaway
	Chr02	1.86	0.69	fused													Chr01	7808318	7809508	DNA/TcMar-Stowaway
	Chr02	0.93	0.66	fused													Chr01	7823999	7824040	DNA/MULE-MuDR
	Chr02	0.75	0.52	fused													Chr01	7847465	7847509	DNA/TcMar-Stowaway
	Chr02	1.6	0.57	fused													Chr01	7847508	7847708	DNA/TcMar-Stowaway
	Chr02	2.69	0.9	fused													Chr01	7847707	7848682	DNA/TcMar-Stowaway
	Chr02	1.23	0.91	fused													Chr01	8044527	8045135	DNA/Sola-3
	Chr02	0.48	0.26	fused													Chr01	8079659	8080237	DNA/Merlin
	Chr02	1.87	0.33	fused													Chr01	8080340	8080572	DNA/Merlin
	Chr02	1.45	0.1	fused													Chr01	8083259	8083608	DNA/Crypton-S
	Chr02	1.9	0.66	fused													Chr01	8090257	8090335	DNA
	Chr02	1.79	0.25	fused													Chr01	8107079	8107497	DNA/MULE-MuDR
	Chr02	2.4	0.05	fused													Chr01	8136421	8138796	DNA/Maverick
	Chr02	1.97	0.28	fused													Chr01	8138767	8139074	DNA/Maverick
	Chr02	1.37	0.47	fused													Chr01	8139798	8140106	DNA/Crypton-S
	Chr02	3.12	0.17	fused													Chr01	8160531	8160819	DNA/hAT-Ac
	Chr02	4.53	0.22	fused													Chr01	8201340	8201648	DNA/Crypton-S
	Chr02	1.14	0.12	fused													Chr01	8202331	8202613	DNA/Maverick
	Chr02	1.72	0.18	fused													Chr01	8202614	8203297	DNA/Maverick
	Chr02	2.68	0.52	fused													Chr01	8232753	8233342	DNA/Merlin
	Chr02	4.79	0.29	fused													Chr01	8233434	8233666	DNA/Merlin
	Chr02	4.57	0.52	fused													Chr01	8236363	8236713	DNA/Crypton-S
	Chr02	2.3	0.24	fused													Chr01	8243279	8243357	DNA
	Chr02	1.89	0.62	fused													Chr01	8268188	8268266	DNA
	Chr02	4.61	0.49	fused													Chr01	8274825	8275176	DNA/Crypton-S
	Chr02	5.29	0.43	fused													Chr01	8277867	8278093	DNA/Merlin
	Chr02	3.49	0.3	fused													Chr01	8278185	8278775	DNA/Merlin
	Chr02	1.35	0.03	fused													Chr01	8298334	8298629	DNA/Crypton-S
	Chr03	1.57	0.86	fused													Chr01	8300266	8302638	DNA/Maverick
	Chr03	2.39	0.26	fused													Chr01	8318167	8318833	DNA/Maverick
	Chr03	3.35	0.26	fused													Chr01	8330960	8331195	DNA/Sola-1
	Chr03	3.79	0.48	fused													Chr01	8376167	8376674	DNA/TcMar-Pogo
	Chr03	2.2	0.24	fused													Chr01	8393220	8393503	DNA/MULE-MuDR
	Chr03	1.59	0.6	fused													Chr01	8394023	8394616	DNA
	Chr03	1.35	0.38	fused													Chr01	8402158	8402523	DNA/Sola-3
	Chr03	1.28	0.26	fused													Chr01	8402642	8402772	DNA/Sola-3
	Chr03	3.11	0.64	fused													Chr01	8413957	8414198	DNA/Sola-1
	Chr03	0.86	0.35	fused													Chr01	8416898	8417296	DNA/MULE-MuDR
	Chr03	2.48	0.41	fused													Chr01	8420282	8420435	DNA/Sola-1
	Chr03	2.1	0.5	fused													Chr01	8421027	8421062	DNA/Sola-1
	Chr03	1.81	0.3	fused													Chr01	8439789	8439932	DNA/MULE-MuDR
	Chr03	2.69	0.31	fused													Chr01	8440182	8440301	DNA/MULE-MuDR
	Chr03	2.1	0.36	fused													Chr01	8456720	8456955	DNA/Sola-1
	Chr03	9.37	0.68	fused													Chr01	8487522	8489882	DNA/Maverick
	Chr03	0.4	0.17	fused													Chr01	8490870	8491154	DNA/Crypton-S
	Chr03	0.72	0.35	fused													Chr01	8491472	8491541	DNA/Maverick
	Chr03	0.86	0.55	fused													Chr01	8507137	8509987	DNA/hAT-Tip100
	Chr03	2.58	0.59	fused													Chr01	8516156	8516431	DNA/MULE-MuDR
	Chr03	1.63	0.17	fused													Chr01	8554967	8555307	DNA/MULE-MuDR
	Chr03	2.36	0.29	fused													Chr01	8555284	8555701	DNA/MULE-MuDR
	Chr03	1.08	0.55	fused													Chr01	8598850	8599283	DNA/TcMar-ISRm11
	Chr03	0.47	0.45	fused													Chr01	8613048	8613162	DNA/PiggyBac
	Chr03	0.67	0.81	fused													Chr01	8614877	8614996	DNA/PiggyBac
	Chr03	0.11	0.75	fused													Chr01	8639745	8640164	DNA/hAT-Tag1
	Chr03	0.75	0.7	fused													Chr01	8645672	8646282	DNA
	Chr03	1.39	0.3	fused													Chr01	8655546	8656157	DNA
	Chr03	0.3	0.35	fused													Chr01	8694297	8694428	DNA/MULE-MuDR
	Chr03	0.98	0.3	fused													Chr01	8702840	8703794	DNA/hAT-Tip100
	Chr03	0.49	0.08	fused													Chr01	8703795	8704744	DNA/Crypton-S
	Chr03	2.29	0.78	fused													Chr01	8707404	8709304	DNA/hAT-Tip100
	Chr03	0.66	0.11	fused													Chr01	8740543	8740830	DNA/TcMar-Pogo
	Chr03	1.03	0.58	fused													Chr01	8740828	8741391	DNA/TcMar-Pogo
	Chr03	2.09	0.29	fused													Chr01	8805148	8805305	DNA/hAT-Tag1
	Chr03	1.41	0.11	fused													Chr01	8806103	8806398	DNA/hAT-Tag1
	Chr03	3.26	0.2	fused													Chr01	8823583	8826455	DNA/PiggyBac
	Chr03	4.69	0.38	fused													Chr01	8832322	8832808	DNA/PiggyBac
	Chr03	1.43	0.04	fused													Chr01	8833808	8836133	DNA/PiggyBac
	Chr03	0.38	0.24	fused													Chr01	8837681	8837839	DNA/TcMar-ISRm11
	Chr03	0.4	0.29	fused													Chr01	8838468	8838659	DNA/Sola-1
	Chr03	0.63	0.08	fused													Chr01	8846223	8846821	DNA/Sola-1
	Chr03	0.79	0.24	fused													Chr01	8854318	8854352	DNA/Sola-1
	Chr03	0.8	0.27	fused													Chr01	8865519	8865580	DNA/TcMar-Stowaway
	Chr03	0.29	0.05	fused													Chr01	8867111	8867715	DNA/Sola-3
	Chr03	1.37	0.08	fused													Chr01	8929124	8930035	DNA/Crypton-C
	Chr03	1.25	0.09	fused													Chr01	8938944	8940192	DNA/Sola-3
	Chr03	0.73	0.04	fused													Chr01	8940812	8942750	DNA/TcMar-Pogo
	Chr03	0.39	0.07	fused													Chr01	8976718	8976873	DNA/TcMar-ISRm11
	Chr03	0.45	0.42	fused													Chr01	9000801	9001622	DNA/hAT-Tip100
	Chr03	0.68	0.21	fused													Chr01	9004267	9004372	DNA/Sola-1
	Chr04	0.61	0.23	fused													Chr01	9205702	9205991	DNA/MULE-MuDR
	Chr04	1.14	0.73	fused													Chr01	9222502	9222782	DNA/TcMar-ISRm11
	Chr04	2.26	0.93	fused													Chr01	9227527	9227670	DNA/hAT-Ac
	Chr04	2.73	0.64	fused													Chr01	9229286	9229420	DNA/hAT-Ac
	Chr04	2.17	0.52	fused													Chr01	9236043	9236403	DNA/PiggyBac
	Chr04	1.83	0.55	fused													Chr01	9251409	9252009	DNA/PIF-Harbinger
	Chr04	0.74	0.29	fused													Chr01	9252258	9252299	DNA/PIF-Harbinger
	Chr04	0.85	0.11	fused													Chr01	9308010	9309140	DNA/Sola-1
	Chr04	2.9	0.65	fused													Chr01	9313184	9314137	DNA/Crypton-S
	Chr04	1.59	0.29	fused													Chr01	9327015	9327954	DNA/Crypton-S
	Chr04	2.49	0.34	fused													Chr01	9336696	9337264	DNA/TcMar-Pogo
	Chr04	1.63	0.37	fused													Chr01	9337262	9337550	DNA/TcMar-Pogo
	Chr04	0.3	0.87	fused													Chr01	9345946	9347074	DNA/PIF-HarbS
	Chr04	1.07	0.97	fused													Chr01	9350086	9350187	DNA/Crypton-S
	Chr04	2.17	0.46	fused													Chr01	9370499	9370540	DNA/MULE-MuDR
	Chr04	3	0.39	fused													Chr01	9408359	9408768	DNA/PiggyBac
	Chr04	3.54	0.31	fused													Chr01	9414840	9415966	DNA/TcMar-Tc2
	Chr04	1.51	0.36	fused													Chr01	9428529	9428761	DNA/TcMar-Tc2
	Chr04	2.68	0.29	fused													Chr01	9430116	9430204	DNA/TcMar-Tc2
	Chr04	1.93	0.38	fused													Chr01	9431834	9432081	DNA/TcMar-Stowaway
	Chr04	0.84	0.28	fused													Chr01	9458392	9458482	DNA/Sola-1
	Chr04	3.21	0.43	fused													Chr01	9552843	9553061	DNA/Maverick
	Chr04	2.83	0.13	fused													Chr01	9670276	9670558	DNA/hAT-Ac
	Chr04	6.01	0.59	fused													Chr01	9702453	9702585	DNA/PIF-Harbinger
	Chr04	0.41	0.4	fused													Chr01	9702609	9705453	DNA/CMC-EnSpm
	Chr04	0.33	0.39	fused													Chr01	9727042	9727207	DNA/Crypton-S
	Chr04	0.48	0.36	fused													Chr01	9736456	9736566	DNA/TcMar-ISRm11
	Chr04	0.97	0.37	fused													Chr01	9736573	9736629	DNA/TcMar-ISRm11
	Chr04	0.9	0.65	fused													Chr01	9741528	9741815	DNA/MULE-MuDR
	Chr04	1.13	0.31	fused													Chr01	9764381	9764541	DNA/MULE-MuDR
	Chr04	2.39	0.55	fused													Chr01	9765549	9765608	DNA/MULE-MuDR
	Chr04	1.66	0.54	fused													Chr01	9814366	9814463	DNA/TcMar-Tc2
	Chr04	4.36	0.57	fused													Chr01	9814460	9814648	DNA/TcMar-Tc2
	Chr04	2.33	0.21	fused													Chr01	9881767	9881891	DNA/Crypton-S
	Chr04	1.68	0.37	fused													Chr01	9892196	9892484	DNA/TcMar-Pogo
	Chr04	0.76	0.38	fused													Chr01	9892482	9893045	DNA/TcMar-Pogo
	Chr04	1.52	0.1	fused													Chr01	9910497	9910639	DNA/Crypton-S
	Chr04	2.16	0.24	fused													Chr01	9910728	9911107	DNA/PIF-Harbinger
	Chr04	1.47	0.46	fused													Chr01	9912461	9912550	DNA/MULE-MuDR
	Chr04	1.47	0.18	fused													Chr01	10002762	10002987	DNA/Sola-1
	Chr04	1.08	0.56	fused													Chr01	10003001	10003139	DNA/Merlin
	Chr05	1.54	0.35	fused													Chr01	10011058	10011098	DNA/TcMar-Pogo
	Chr05	1.07	0.34	fused													Chr01	10011099	10011681	DNA/TcMar-Pogo
	Chr05	2.49	0.37	fused													Chr01	10011679	10011975	DNA/TcMar-Pogo
	Chr05	1.24	0.31	fused													Chr01	10011976	10012331	DNA/TcMar-Pogo
	Chr05	1.38	0.23	fused													Chr01	10012330	10012743	DNA/TcMar-Pogo
	Chr05	2.02	0.21	fused													Chr01	10019947	10020102	DNA/hAT-Ac
	Chr05	3.06	0.27	fused													Chr01	10020149	10020351	DNA/hAT-Ac
	Chr05	0.73	0.4	fused													Chr01	10113509	10113807	DNA/hAT-Ac
	Chr05	1.2	0.24	fused													Chr01	10165602	10165824	DNA/TcMar-Tc1
	Chr05	3.96	0.11	fused													Chr01	10166062	10167137	DNA/TcMar-Tc1
	Chr05	3.04	0.41	fused													Chr01	10172940	10174376	DNA/Crypton-S
	Chr05	1.15	0.22	fused													Chr01	10174507	10175601	DNA/Crypton-S
	Chr05	0.17	0.32	fused													Chr01	10176307	10176479	DNA/MULE-MuDR
	Chr05	0.17	0.11	fused													Chr01	10176330	10176526	DNA/MULE-MuDR
	Chr05	0.15	0.33	fused													Chr01	10176418	10176676	DNA/MULE-MuDR
	Chr05	0.64	0.13	fused													Chr01	10182135	10183647	DNA/Crypton-S
	Chr05	1.46	0.42	fused													Chr01	10279046	10280512	DNA/PiggyBac
	Chr05	1.9	0.27	fused													Chr01	10299787	10300124	DNA/TcMar-Cweed
	Chr05	0.1	0.05	fused													Chr01	10301239	10301328	DNA/TcMar-Cweed
	Chr05	0.2	0.3	fused													Chr01	10301292	10301333	DNA/TcMar-Cweed
	Chr05	0.22	0.45	fused													Chr01	10311927	10312224	DNA/MULE-MuDR
	Chr05	0.41	0.35	fused													Chr01	10376138	10376870	DNA/hAT-Ac
	Chr05	2.58	0.08	fused													Chr01	10380814	10382503	DNA/MULE-MuDR
	Chr05	1.03	0.09	fused													Chr01	10413251	10414074	DNA/Crypton-C
	Chr05	1.01	0.1	fused													Chr01	10429862	10430086	DNA/Maverick
	Chr05	2.09	0.31	fused													Chr01	10429988	10430100	DNA/Maverick
	Chr05	1.65	0.16	fused													Chr01	10435868	10436377	DNA/Crypton-S
	Chr05	2.94	0.28	fused													Chr01	10437143	10437382	DNA/PiggyBac
	Chr05	2.17	0.12	fused													Chr01	10447939	10450830	DNA/PiggyBac
	Chr05	1.82	0.09	fused													Chr01	10450831	10451661	DNA/PiggyBac
	Chr05	0.48	0.28	fused													Chr01	10458824	10459593	DNA/PiggyBac
	Chr05	0.24	0.4	fused													Chr01	10459584	10460954	DNA/PiggyBac
	Chr05	0.39	0.24	fused													Chr01	10466650	10469148	DNA/TcMar-Fot1
	Chr05	3.33	0.89	fused													Chr01	10506448	10506688	DNA/PiggyBac
	Chr05	0.75	0.08	fused													Chr01	10513897	10514090	DNA/TcMar-Tc2
	Chr05	1.7	0.26	fused													Chr01	10521235	10521642	DNA/TcMar-Ant1
	Chr05	1.81	0.27	fused													Chr01	10524354	10524913	DNA/TcMar-Ant1
	Chr05	2.3	0.24	fused													Chr01	10527636	10528195	DNA/TcMar-Ant1
	Chr05	1.45	0.32	fused													Chr01	10530918	10531468	DNA/TcMar-Ant1
	Chr05	0.93	0.37	fused													Chr01	10532155	10532985	DNA/Maverick
	Chr06	0.27	0.53	Non-fused													Chr01	10549847	10550455	DNA/Sola-3
	Chr06	0.37	0.52	Non-fused													Chr01	10550465	10550590	DNA/Maverick
	Chr06	0.58	0.44	Non-fused													Chr01	10550492	10550604	DNA/Maverick
	Chr06	0.18	0.28	Non-fused													Chr01	10560519	10560797	DNA/TcMar-ISRm11
	Chr06	1.09	0.64	Non-fused													Chr01	10697982	10699077	DNA/Crypton-S
	Chr06	0.11	0.09	Non-fused													Chr01	10699806	10700018	DNA/MULE-MuDR
	Chr06	0.76	0.03	Non-fused													Chr01	10702369	10703403	DNA/Crypton-S
	Chr06	1.31	0.33	Non-fused													Chr01	10704132	10704344	DNA/MULE-MuDR
	Chr06	3.85	0.48	Non-fused													Chr01	10706977	10708072	DNA/Crypton-S
	Chr06	2.32	0.37	Non-fused													Chr01	10708801	10709013	DNA/MULE-MuDR
	Chr06	1.97	0.33	Non-fused													Chr01	10795895	10796984	DNA/Crypton-S
	Chr06	3.56	0.41	Non-fused													Chr01	10797747	10797895	DNA/MULE-MuDR
	Chr06	2.19	0.41	Non-fused													Chr01	10799113	10799286	DNA/Crypton-F
	Chr06	2.15	0.34	Non-fused													Chr01	10804878	10805038	DNA/PiggyBac
	Chr06	1.32	0.73	Non-fused													Chr01	10828240	10828486	DNA/TcMar-Tc2
	Chr06	3.02	0.44	Non-fused													Chr01	10828488	10829599	DNA/TcMar-Tc2
	Chr06	1.2	0.45	Non-fused													Chr01	10830304	10830412	DNA/MULE-MuDR
	Chr06	1.91	0.67	Non-fused													Chr01	10853532	10853900	DNA/TcMar-Cweed
	Chr06	2.06	0.48	Non-fused													Chr01	10854002	10854015	DNA/TcMar-Cweed
	Chr06	1.23	0.56	Non-fused													Chr01	10854016	10854120	DNA/TcMar-Cweed
	Chr06	0.48	0.95	Non-fused													Chr01	10859612	10860324	DNA/MULE-MuDR
	Chr06	1.35	0.36	Non-fused													Chr01	10861191	10861274	DNA/PIF-Harbinger
	Chr06	1.44	0.32	Non-fused													Chr01	10861282	10861411	DNA/PIF-Harbinger
	Chr06	2.18	0.45	Non-fused													Chr01	10892818	10893250	DNA/MULE-MuDR
	Chr06	3.63	0.38	Non-fused													Chr01	10893483	10893929	DNA/MULE-MuDR
	Chr06	4.58	0.5	Non-fused													Chr01	10893929	10894581	DNA/MULE-MuDR
	Chr06	3.8	0.38	Non-fused													Chr01	10908723	10908871	DNA/hAT-Tag1
	Chr06	1.55	0.18	Non-fused													Chr01	10926602	10926668	DNA/TcMar-Cweed
	Chr06	2.05	0.6	Non-fused													Chr01	10926756	10927124	DNA/TcMar-Cweed
	Chr07	3.74	0.64	Non-fused													Chr01	10950472	10950517	DNA/MULE-MuDR
	Chr07	2.25	0.43	Non-fused													Chr01	10951285	10952395	DNA/TcMar-Tc2
	Chr07	4.43	0.35	Non-fused													Chr01	10952397	10952644	DNA/TcMar-Tc2
	Chr07	3.54	0.35	Non-fused													Chr01	11005537	11006177	DNA/Maverick
	Chr07	4.68	0.34	Non-fused													Chr01	11006433	11006629	DNA/Maverick
	Chr07	3.21	0.41	Non-fused													Chr01	11006654	11006862	DNA/Maverick
	Chr07	2.57	0.15	Non-fused													Chr01	11058056	11058228	DNA/hAT-Ac
	Chr07	1.23	0.22	Non-fused													Chr01	11071415	11071482	DNA/Merlin
	Chr07	1.18	0.87	Non-fused													Chr01	11071679	11073602	DNA/hAT-Ac
	Chr07	0.68	0.6	Non-fused													Chr01	11133273	11133556	DNA/MULE-MuDR
	Chr07	1.53	0.4	Non-fused													Chr01	11135806	11136185	DNA/hAT-Ac
	Chr07	6.33	0.92	Non-fused													Chr01	11137917	11138462	DNA/PIF-HarbS
	Chr07	1.78	0.36	Non-fused													Chr01	11138580	11138745	DNA/MULE-MuDR
	Chr07	1.55	0.25	Non-fused													Chr01	11151624	11152340	DNA/CMC-EnSpm
	Chr07	3.15	0.5	Non-fused													Chr01	11152704	11153375	DNA/CMC-EnSpm
	Chr07	1.97	0.64	Non-fused													Chr01	11153455	11154927	DNA/CMC-EnSpm
	Chr07	0.93	0.62	Non-fused													Chr01	11162945	11164319	DNA/MULE-MuDR
	Chr07	0.47	0.63	Non-fused													Chr01	11164896	11165064	DNA/Maverick
	Chr07	2.14	0.11	Non-fused													Chr01	11204780	11204988	DNA/Maverick
	Chr07	1.76	0.36	Non-fused													Chr01	11214671	11214879	DNA/Maverick
	Chr07	0.69	0.4	Non-fused													Chr01	11234483	11234691	DNA/Maverick
	Chr07	1.1	0.31	Non-fused													Chr01	11237773	11237887	DNA/Maverick
	Chr07	1.36	0.45	Non-fused													Chr01	11363699	11363927	DNA/hAT-Ac
	Chr07	1.46	0.31	Non-fused													Chr01	11391857	11391880	DNA/MULE-MuDR
	Chr07	1.2	0.95	Non-fused													Chr01	11391958	11391987	DNA/MULE-MuDR
	Chr07	3.64	0.64	Non-fused													Chr01	11416372	11416535	DNA/Maverick
	Chr07	1.35	0.28	Non-fused													Chr01	11416536	11416724	DNA/Maverick
	Chr07	1.33	0.41	Non-fused													Chr01	11424480	11424649	DNA/Maverick
	Chr07	0.7	0.12	Non-fused													Chr01	11424650	11424850	DNA/Maverick
	Chr08	2.52	0.28	Non-fused													Chr01	11426320	11426371	DNA/PiggyBac
	Chr08	5.79	0.57	Non-fused													Chr01	11436027	11436127	DNA
	Chr08	5.48	0.3	Non-fused													Chr01	11518097	11518292	DNA/hAT-Ac
	Chr08	4.64	0.35	Non-fused													Chr01	11518962	11519043	DNA/hAT-Ac
	Chr08	5.6	0.34	Non-fused													Chr01	11556693	11557275	DNA/Sola-3
	Chr08	3.78	0.37	Non-fused													Chr01	11590695	11591284	DNA/TcMar-Pogo
	Chr08	2.83	0.58	Non-fused													Chr01	11645095	11645150	DNA/Sola-1
	Chr08	1.86	0.5	Non-fused													Chr01	11650514	11651666	DNA/PiggyBac
	Chr08	1.26	0.79	Non-fused													Chr01	11723917	11724342	DNA/MULE-MuDR
	Chr08	4.77	0.47	Non-fused													Chr01	11725261	11725687	DNA/PiggyBac
	Chr08	2.64	0.59	Non-fused													Chr01	11726435	11726847	DNA/PiggyBac
	Chr08	4.37	0.54	Non-fused													Chr01	11745401	11745993	DNA/MULE-MuDR
	Chr08	1.55	0.47	Non-fused													Chr01	11804688	11805368	DNA/Sola-3
	Chr08	1.62	0.65	Non-fused													Chr01	11813137	11813186	DNA/Sola-3
	Chr08	1.62	0.56	Non-fused													Chr01	11827958	11828274	DNA/Sola-3
	Chr08	2.78	0.3	Non-fused													Chr01	11828765	11828911	DNA/Sola-3
	Chr08	4.44	0.87	Non-fused													Chr01	11829167	11830027	DNA/TcMar-Ant1
	Chr08	1.26	0.39	Non-fused													Chr01	11838055	11838321	DNA/Sola-3
	Chr08	1.43	0.48	Non-fused													Chr01	11839441	11839519	DNA/PiggyBac
	Chr08	1.67	0.21	Non-fused													Chr01	11839812	11840033	DNA/PiggyBac
	Chr08	1.86	0.17	Non-fused													Chr01	11844180	11844234	DNA/Sola-3
	Chr08	3.17	0.54	Non-fused													Chr01	11852651	11852950	DNA/Crypton-C
	Chr08	1.54	0.36	Non-fused													Chr01	11882191	11883300	DNA/hAT-Ac
	Chr08	2.29	0.44	Non-fused													Chr01	11883290	11883720	DNA/hAT-Ac
	Chr08	2.04	0.17	Non-fused													Chr01	11883721	11884135	DNA/hAT-Ac
	Chr09	0.92	0.3	Non-fused													Chr01	11884213	11884501	DNA/TcMar-Pogo
	Chr09	0.22	0.59	Non-fused													Chr01	11884499	11885069	DNA/TcMar-Pogo
	Chr09	0.08	0.67	Non-fused													Chr01	12003438	12004166	DNA/TcMar-ISRm11
	Chr09	0.01	0.88	Non-fused													Chr01	12028066	12028327	DNA/hAT-Tag1
	Chr09	0.01	0.92	Non-fused													Chr01	12029008	12029193	DNA/hAT-Tag1
	Chr09	0.05	0.87	Non-fused													Chr01	12029327	12029576	DNA/hAT-Tag1
	Chr09	0.63	0.31	Non-fused													Chr01	12029833	12029985	DNA/hAT-Tag1
	Chr09	2.21	0.19	Non-fused													Chr01	12063820	12063968	DNA/Sola-1
	Chr09	5.55	0.5	Non-fused													Chr01	12109280	12109380	DNA/TcMar-ISRm11
	Chr09	2.98	0.98	Non-fused													Chr01	12109413	12109488	DNA/TcMar-ISRm11
	Chr09	1.87	0.55	Non-fused													Chr01	12223404	12223554	DNA/MULE-MuDR
	Chr09	0.81	0.4	Non-fused													Chr01	12224138	12224305	DNA/MULE-MuDR
	Chr09	2.87	0.39	Non-fused													Chr01	12232288	12235161	DNA/hAT-Tip100
	Chr09	0.14	0.22	Non-fused													Chr01	12235380	12235648	DNA/MULE-MuDR
	Chr09	1.92	0.28	Non-fused													Chr01	12236319	12236560	DNA/TcMar-ISRm11
	Chr09	0.53	0.31	Non-fused													Chr01	12236508	12236567	DNA/TcMar-ISRm11
	Chr09	1.57	0.2	Non-fused													Chr01	12316944	12317672	DNA/Sola-3
	Chr09	1.11	0.33	Non-fused													Chr01	12335407	12335487	DNA
	Chr09	1.48	0.29	Non-fused													Chr01	12346227	12348476	DNA/hAT-Ac
	Chr09	1.83	0.42	Non-fused													Chr01	12356557	12357159	DNA/PiggyBac
	Chr09	0.86	0.32	Non-fused													Chr02	3859	4191	DNA/TcMar-Tc2
	Chr09	1.33	0.57	Non-fused													Chr02	4651	6588	DNA/TcMar-Pogo
	Chr09	1.89	0.44	Non-fused													Chr02	11589	11742	DNA/MULE-MuDR
	Chr10	1.81	0.17	Non-fused													Chr02	14544	14596	DNA/MULE-MuDR
	Chr10	2.07	0.41	Non-fused													Chr02	172545	173135	DNA/MULE-MuDR
	Chr10	2.43	0.67	Non-fused													Chr02	201831	202036	DNA/Sola-1
	Chr10	2.06	0.3	Non-fused													Chr02	213165	213520	DNA/PIF-Harbinger
	Chr10	0.49	0.56	Non-fused													Chr02	236085	237084	DNA/Sola-1
	Chr10	0.13	0.22	Non-fused													Chr02	264545	265139	DNA/TcMar-Pogo
	Chr10	0.91	0.37	Non-fused													Chr02	266823	267417	DNA/TcMar-Pogo
	Chr10	0.43	0.44	Non-fused													Chr02	276076	276449	DNA/PIF-Harbinger
	Chr10	2.05	0.87	Non-fused													Chr02	278583	278747	DNA/MULE-MuDR
	Chr10	0.4	0.48	Non-fused													Chr02	288191	288277	DNA/MULE-MuDR
	Chr10	2.23	0.53	Non-fused													Chr02	299073	299443	DNA
	Chr10	1.58	0.68	Non-fused													Chr02	303304	303475	DNA/TcMar-Tc1
	Chr10	3.49	0.38	Non-fused													Chr02	309140	309373	DNA/Sola-1
	Chr10	2.35	0.66	Non-fused													Chr02	310258	310299	DNA/TcMar-Cweed
	Chr10	3.17	0.19	Non-fused													Chr02	310263	310352	DNA/TcMar-Cweed
	Chr10	4	0.37	Non-fused													Chr02	310470	310819	DNA/TcMar-Cweed
	Chr10	2.09	0.54	Non-fused													Chr02	325871	326944	DNA/MULE-MuDR
	Chr10	1.75	0.32	Non-fused													Chr02	326966	329250	DNA/Sola-3
	Chr10	3.29	0.25	Non-fused													Chr02	337328	337480	DNA/TcMar-ISRm11
	Chr10	0.34	0.26	Non-fused													Chr02	349824	350323	DNA/Sola-3
	Chr10	0.64	0.45	Non-fused													Chr02	350484	351286	DNA/Sola-3
	Chr11	1.95	0.28	Non-fused													Chr02	357733	358320	DNA/Sola-3
	Chr11	2.32	0.4	Non-fused													Chr02	358305	359172	DNA/Sola-3
	Chr11	3.14	0.74	Non-fused													Chr02	359971	360277	DNA
	Chr11	2	0.59	Non-fused													Chr02	364022	364531	DNA/Sola-3
	Chr11	4.03	0.51	Non-fused													Chr02	364623	365506	DNA/Sola-3
	Chr11	2.67	0.44	Non-fused													Chr02	368268	368582	DNA/TcMar-Pogo
	Chr11	3.07	0.31	Non-fused													Chr02	369630	369833	DNA/MULE-MuDR
	Chr11	1.33	0.35	Non-fused													Chr02	369884	369945	DNA/TcMar-Tc1
	Chr11	2.13	0.53	Non-fused													Chr02	373170	373196	DNA/Crypton-S
	Chr11	1.63	0.21	Non-fused													Chr02	383402	385224	DNA/Crypton-S
	Chr11	2.24	0.42	Non-fused													Chr02	393708	393749	DNA/MULE-MuDR
	Chr11	1.59	0.32	Non-fused													Chr02	394141	394238	DNA/TcMar-Tc2
	Chr11	0.53	0.37	Non-fused													Chr02	394235	394423	DNA/TcMar-Tc2
	Chr11	1.96	0.45	Non-fused													Chr02	398569	399035	DNA/MULE-MuDR
	Chr11	2.84	0.23	Non-fused													Chr02	402005	402059	DNA/Sola-1
	Chr11	0.97	0.58	Non-fused													Chr02	402661	403048	DNA/MULE-MuDR
	Chr11	3.38	0.56	Non-fused													Chr02	403388	403497	DNA/MULE-MuDR
	Chr11	3.24	0.42	Non-fused													Chr02	403719	404772	DNA/MULE-MuDR
	Chr12	0.48	0.48	Non-fused													Chr02	404796	405029	DNA/PiggyBac
	Chr12	1.14	0.13	Non-fused													Chr02	405300	405574	DNA/PiggyBac
	Chr12	0.52	0.11	Non-fused													Chr02	407781	407822	DNA/MULE-MuDR
	Chr12	1.59	0.16	Non-fused													Chr02	407958	409394	DNA/Sola-3
	Chr12	2.31	0.3	Non-fused													Chr02	411385	411673	DNA/MULE-MuDR
	Chr12	2.4	0.25	Non-fused													Chr02	414154	414615	DNA/Sola-1
	Chr12	2.87	0.31	Non-fused													Chr02	416404	417857	DNA/Sola-3
	Chr12	2.03	0.11	Non-fused													Chr02	418357	418673	DNA
	Chr12	3	0.26	Non-fused													Chr02	423405	424186	DNA/Sola-3
	Chr12	2.55	0.17	Non-fused													Chr02	424280	424889	DNA/Sola-3
	Chr12	2.74	0.36	Non-fused													Chr02	430242	431146	DNA/TcMar-Pogo
	Chr12	0.6	0.21	Non-fused													Chr02	431147	431172	DNA/TcMar-Pogo
	Chr12	1.71	0.53	Non-fused													Chr02	442598	443195	DNA/Sola-3
	Chr12	1.18	0.46	Non-fused													Chr02	443186	444045	DNA/Sola-3
	Chr12	0.72	0.27	Non-fused													Chr02	447868	448637	DNA/Sola-3
	Chr12	0.65	0.39	Non-fused													Chr02	448688	449301	DNA/Sola-3
	Chr12	1.56	0.26	Non-fused													Chr02	450070	454729	DNA/MULE-MuDR
	Chr12	2.46	0.25	Non-fused													Chr02	454732	455604	DNA/PiggyBac
	Chr12	3.31	0.49	Non-fused													Chr02	457499	458072	DNA/Sola-3
	Chr12	0.2	0.11	Non-fused													Chr02	458988	459363	DNA/Sola-3
	Chr12	0.34	0.35	Non-fused													Chr02	459420	462427	DNA/MULE-MuDR
	Chr12	0.02	0.16	Non-fused													Chr02	462428	463325	DNA/Crypton-F
	Chr12	0.35	0.51	Non-fused													Chr02	462843	463669	DNA/MULE-MuDR
																	Chr02	463682	465121	DNA/MULE-MuDR
																	Chr02	468973	469042	DNA
																	Chr02	474870	475153	DNA/MULE-MuDR
																	Chr02	496898	497500	DNA/Sola-3
																	Chr02	497487	498337	DNA/Sola-3
																	Chr02	498695	499562	DNA/Sola-3
																	Chr02	499654	500145	DNA/Sola-3
																	Chr02	502361	502654	DNA/TcMar-ISRm11
																	Chr02	502668	502768	DNA/TcMar-Cweed
																	Chr02	503109	503197	DNA/Maverick
																	Chr02	503174	503204	DNA/Maverick
																	Chr02	531612	532129	DNA/Sola-3
																	Chr02	539491	539676	DNA/Sola-3
																	Chr02	540266	540879	DNA/Sola-3
																	Chr02	543208	543673	DNA/Sola-3
																	Chr02	543867	544623	DNA/Sola-3
																	Chr02	555091	555461	DNA/PiggyBac
																	Chr02	569362	571614	DNA/MULE-MuDR
																	Chr02	570833	572144	DNA/Crypton-F
																	Chr02	571662	572539	DNA/MULE-MuDR
																	Chr02	572552	574070	DNA/MULE-MuDR
																	Chr02	580033	580879	DNA/MULE-MuDR
																	Chr02	580877	582376	DNA/TcMar-ISRm11
																	Chr02	582377	582614	DNA/MULE-MuDR
																	Chr02	584208	586060	DNA/Sola-3
																	Chr02	590304	591181	DNA/Sola-3
																	Chr02	591164	592046	DNA/Sola-3
																	Chr02	632073	632530	DNA/Sola-1
																	Chr02	633247	634280	DNA/TcMar-Pogo
																	Chr02	636938	638265	DNA/PiggyBac
																	Chr02	638266	640618	DNA/PiggyBac
																	Chr02	650322	652681	DNA/PiggyBac
																	Chr02	668073	668444	DNA/CMC-EnSpm
																	Chr02	683297	684028	DNA/MULE-MuDR
																	Chr02	706545	706586	DNA/MULE-MuDR
																	Chr02	706777	707199	DNA/Sola-1
																	Chr02	745581	745696	DNA/Sola-3
																	Chr02	746135	746998	DNA/Sola-3
																	Chr02	748832	749030	DNA/Sola-3
																	Chr02	749376	750246	DNA/Sola-3
																	Chr02	752528	753004	DNA/Sola-3
																	Chr02	753096	753959	DNA/Sola-3
																	Chr02	757502	758270	DNA/Crypton-S
																	Chr02	759860	760723	DNA/Sola-3
																	Chr02	760815	761291	DNA/Sola-3
																	Chr02	780283	780849	DNA/MULE-MuDR
																	Chr02	815987	816041	DNA/Sola-1
																	Chr02	822514	822930	DNA
																	Chr02	869861	870070	DNA/MULE-MuDR
																	Chr02	902736	902928	DNA/Sola-1
																	Chr02	902927	903353	DNA/MULE-MuDR
																	Chr02	903352	903586	DNA/Sola-1
																	Chr02	904547	904781	DNA/Sola-1
																	Chr02	904780	905206	DNA/MULE-MuDR
																	Chr02	905205	905397	DNA/Sola-1
																	Chr02	907961	908085	DNA/MULE-MuDR
																	Chr02	908220	908259	DNA/TcMar-Cweed
																	Chr02	908275	908325	DNA/TcMar-Cweed
																	Chr02	908323	908637	DNA/TcMar-Cweed
																	Chr02	908951	909012	DNA/TcMar-Cweed
																	Chr02	919500	921555	DNA/PIF-Harbinger
																	Chr02	966580	966716	DNA/Maverick
																	Chr02	972140	973086	DNA/Maverick
																	Chr02	973167	973373	DNA/Maverick
																	Chr02	973347	973645	DNA/Maverick
																	Chr02	983603	983814	DNA/hAT-Ac
																	Chr02	984415	984504	DNA/TcMar-ISRm11
																	Chr02	984505	984982	DNA/TcMar-ISRm11
																	Chr02	984983	985124	DNA/TcMar-ISRm11
																	Chr02	1005321	1005607	DNA/MULE-MuDR
																	Chr02	1007033	1007434	DNA/Crypton-S
																	Chr02	1008326	1008427	DNA/TcMar-Pogo
																	Chr02	1008501	1008547	DNA
																	Chr02	1008612	1008771	DNA/PiggyBac
																	Chr02	1016717	1016926	DNA/PiggyBac
																	Chr02	1016939	1017438	DNA/TcMar-Pogo
																	Chr02	1046168	1047294	DNA/PIF-Harbinger
																	Chr02	1054240	1055350	DNA/TcMar-Tc2
																	Chr02	1055352	1055599	DNA/TcMar-Tc2
																	Chr02	1057294	1057565	DNA/MULE-MuDR
																	Chr02	1058197	1058267	DNA/MULE-MuDR
																	Chr02	1093715	1094093	DNA/Sola-1
																	Chr02	1094147	1094235	DNA/Sola-1
																	Chr02	1095676	1095930	DNA/MULE-MuDR
																	Chr02	1097000	1097350	DNA/MULE-MuDR
																	Chr02	1097364	1097961	DNA/Sola-3
																	Chr02	1099012	1099243	DNA/Crypton-S
																	Chr02	1130151	1130502	DNA/MULE-MuDR
																	Chr02	1135048	1135402	DNA/MULE-MuDR
																	Chr02	1135415	1135996	DNA/Sola-3
																	Chr02	1137064	1137295	DNA/Crypton-S
																	Chr02	1161458	1161799	DNA/MULE-MuDR
																	Chr02	1169672	1170267	DNA/TcMar-Pogo
																	Chr02	1244566	1244947	DNA/MULE-MuDR
																	Chr02	1246183	1246496	DNA/MULE-MuDR
																	Chr02	1247604	1248216	DNA/Crypton-S
																	Chr02	1254106	1254280	DNA
																	Chr02	1277957	1278264	DNA/MULE-MuDR
																	Chr02	1297092	1297620	DNA
																	Chr02	1300949	1301322	DNA/MULE-MuDR
																	Chr02	1308521	1308980	DNA/Sola-1
																	Chr02	1309793	1310240	DNA/Sola-1
																	Chr02	1330718	1331008	DNA/TcMar-Pogo
																	Chr02	1331006	1331588	DNA/TcMar-Pogo
																	Chr02	1337775	1338709	DNA/MULE-MuDR
																	Chr02	1341828	1342702	DNA/hAT-Ac
																	Chr02	1506345	1506419	DNA/hAT-Ac
																	Chr02	1516771	1516826	DNA
																	Chr02	1521969	1522697	DNA/MULE-MuDR
																	Chr02	1598443	1599175	DNA/hAT-Ac
																	Chr02	1601829	1601916	DNA/MULE-MuDR
																	Chr02	1602334	1603569	DNA/MULE-MuDR
																	Chr02	1614921	1614974	DNA/Maverick
																	Chr02	1617249	1617622	DNA/PIF-HarbS
																	Chr02	1619724	1620313	DNA/PIF-HarbS
																	Chr02	1620572	1621108	DNA/PIF-HarbS
																	Chr02	1622698	1623889	DNA/TcMar-Stowaway
																	Chr02	1623900	1624754	DNA/TcMar-Stowaway
																	Chr02	1685862	1686064	DNA/TcMar-Tc2
																	Chr02	1692445	1692736	DNA/Crypton-S
																	Chr02	1764949	1767524	DNA/Crypton-S
																	Chr02	1767712	1768038	DNA/MULE-MuDR
																	Chr02	1820399	1822245	DNA/MULE-MuDR
																	Chr02	1824192	1825256	DNA/MULE-MuDR
																	Chr02	1825685	1826011	DNA/MULE-MuDR
																	Chr02	1828850	1829322	DNA/Crypton-S
																	Chr02	1829350	1829598	DNA/TcMar-Tc2
																	Chr02	1829607	1830251	DNA/TcMar-Tc2
																	Chr02	1830725	1830906	DNA/Crypton-S
																	Chr02	1830962	1831097	DNA/MULE-MuDR
																	Chr02	1835734	1836812	DNA/MULE-MuDR
																	Chr02	1844410	1845063	DNA/MULE-MuDR
																	Chr02	1845601	1845675	DNA/MULE-MuDR
																	Chr02	1848916	1849518	DNA/Sola-3
																	Chr02	1863627	1863914	DNA/MULE-MuDR
																	Chr02	1894397	1896332	DNA/TcMar-Pogo
																	Chr02	1900691	1900725	DNA/TcMar-ISRm11
																	Chr02	1900726	1900893	DNA/TcMar-ISRm11
																	Chr02	1918325	1918361	DNA
																	Chr02	1918330	1918824	DNA
																	Chr02	1918792	1918828	DNA
																	Chr02	1934988	1935574	DNA/TcMar-Pogo
																	Chr02	1938199	1938954	DNA/MULE-MuDR
																	Chr02	1946992	1947274	DNA/MULE-MuDR
																	Chr02	1947481	1947773	DNA/MULE-MuDR
																	Chr02	1960040	1960098	DNA/TcMar-Pogo
																	Chr02	1960055	1960174	DNA/TcMar-Pogo
																	Chr02	1960172	1960458	DNA/TcMar-Pogo
																	Chr02	1970112	1970515	DNA/Sola-1
																	Chr02	1975383	1975471	DNA/Sola-1
																	Chr02	1979832	1980058	DNA/Crypton-S
																	Chr02	1982326	1982600	DNA/PiggyBac
																	Chr02	1982645	1983497	DNA/MULE-MuDR
																	Chr02	1983655	1983711	DNA/PiggyBac
																	Chr02	1984324	1984364	DNA/PiggyBac
																	Chr02	1986426	1986783	DNA
																	Chr02	2017466	2017791	DNA/Sola-1
																	Chr02	2019360	2019608	DNA/MULE-MuDR
																	Chr02	2019713	2019754	DNA/MULE-MuDR
																	Chr02	2038600	2038690	DNA/MULE-MuDR
																	Chr02	2066058	2066137	DNA/PIF-HarbS
																	Chr02	2070130	2071007	DNA/PIF-HarbS
																	Chr02	2092926	2093050	DNA
																	Chr02	2139570	2139787	DNA/Crypton-S
																	Chr02	2139896	2140190	DNA/MULE-MuDR
																	Chr02	2140983	2141029	DNA/MULE-MuDR
																	Chr02	2141023	2141214	DNA/MULE-MuDR
																	Chr02	2149577	2149948	DNA/PIF-Harbinger
																	Chr02	2179570	2179831	DNA/PIF-HarbS
																	Chr02	2191312	2191502	DNA/MULE-MuDR
																	Chr02	2192064	2192252	DNA/MULE-MuDR
																	Chr02	2206474	2207144	DNA/MULE-MuDR
																	Chr02	2211267	2213106	DNA/MULE-MuDR
																	Chr02	2214072	2214400	DNA/MULE-MuDR
																	Chr02	2224871	2224938	DNA/Sola-1
																	Chr02	2243566	2243642	DNA/PIF-HarbS
																	Chr02	2274726	2276183	DNA/PiggyBac
																	Chr02	2282804	2283651	DNA/MULE-MuDR
																	Chr02	2284101	2284142	DNA/MULE-MuDR
																	Chr02	2326749	2326788	DNA/Sola-1
																	Chr02	2326801	2327058	DNA/PIF-HarbS
																	Chr02	2368449	2369601	DNA/hAT-Tip100
																	Chr02	2383129	2383964	DNA/hAT-Tip100
																	Chr02	2383957	2384068	DNA/hAT-Tip100
																	Chr02	2385838	2386287	DNA/MULE-MuDR
																	Chr02	2393688	2393736	DNA/TcMar-Cweed
																	Chr02	2393727	2394038	DNA/TcMar-Cweed
																	Chr02	2400246	2401531	DNA/Sola-3
																	Chr02	2557356	2557736	DNA/Crypton-S
																	Chr02	2563314	2563457	DNA/Sola-1
																	Chr02	2566369	2566510	DNA/MULE-MuDR
																	Chr02	2566895	2567713	DNA/MULE-MuDR
																	Chr02	2569166	2569570	DNA
																	Chr02	2571300	2571675	DNA/PIF-Harbinger
																	Chr02	2576463	2578433	DNA/MULE-MuDR
																	Chr02	2578410	2579483	DNA/MULE-MuDR
																	Chr02	2586646	2586696	DNA/MULE-MuDR
																	Chr02	2587626	2590128	DNA/TcMar-Fot1
																	Chr02	2593978	2594034	DNA/PiggyBac
																	Chr02	2594192	2595040	DNA/MULE-MuDR
																	Chr02	2595085	2595368	DNA/PiggyBac
																	Chr02	2599106	2599247	DNA/MULE-MuDR
																	Chr02	2599632	2600450	DNA/MULE-MuDR
																	Chr02	2601903	2602307	DNA
																	Chr02	2604048	2604422	DNA/PIF-Harbinger
																	Chr02	2609157	2611129	DNA/MULE-MuDR
																	Chr02	2611106	2612197	DNA/MULE-MuDR
																	Chr02	2619360	2619410	DNA/MULE-MuDR
																	Chr02	2620340	2622843	DNA/TcMar-Fot1
																	Chr02	2626693	2626749	DNA/PiggyBac
																	Chr02	2626907	2627755	DNA/MULE-MuDR
																	Chr02	2627800	2628078	DNA/PiggyBac
																	Chr02	2631827	2631968	DNA/MULE-MuDR
																	Chr02	2632353	2633171	DNA/MULE-MuDR
																	Chr02	2634624	2635028	DNA
																	Chr02	2636779	2637154	DNA/PIF-Harbinger
																	Chr02	2641891	2643863	DNA/MULE-MuDR
																	Chr02	2643840	2644929	DNA/MULE-MuDR
																	Chr02	2652082	2652132	DNA/MULE-MuDR
																	Chr02	2653062	2655565	DNA/TcMar-Fot1
																	Chr02	2659411	2659467	DNA/PiggyBac
																	Chr02	2659625	2660471	DNA/MULE-MuDR
																	Chr02	2660516	2660799	DNA/PiggyBac
																	Chr02	2664576	2664713	DNA/MULE-MuDR
																	Chr02	2665098	2665758	DNA/MULE-MuDR
																	Chr02	2667369	2667740	DNA/MULE-MuDR
																	Chr02	2669524	2669899	DNA/PIF-Harbinger
																	Chr02	2674664	2676626	DNA/MULE-MuDR
																	Chr02	2676603	2677693	DNA/MULE-MuDR
																	Chr02	2684846	2684896	DNA/MULE-MuDR
																	Chr02	2685826	2688329	DNA/TcMar-Fot1
																	Chr02	2862806	2862858	DNA/hAT-Ac
																	Chr02	2865003	2865151	DNA/hAT-Tag1
																	Chr02	2918401	2919627	DNA/Sola-3
																	Chr02	2952001	2952063	DNA
																	Chr02	2961329	2961436	DNA/Sola-1
																	Chr02	2983241	2983325	DNA/MULE-MuDR
																	Chr02	2983896	2983916	DNA/MULE-MuDR
																	Chr02	2991730	2991826	DNA/TcMar-Cweed
																	Chr02	2992101	2992258	DNA/TcMar-Cweed
																	Chr02	2992672	2993075	DNA/Sola-1
																	Chr02	2993076	2993151	DNA/TcMar-Cweed
																	Chr02	3026743	3027870	DNA/PIF-HarbS
																	Chr02	3120467	3120505	DNA/Crypton-S
																	Chr02	3122571	3122624	DNA/MULE-MuDR
																	Chr02	3122640	3123025	DNA
																	Chr02	3123781	3123842	DNA/Crypton-S
																	Chr02	3140728	3140949	DNA/MULE-MuDR
																	Chr02	3278306	3280869	DNA/CMC-EnSpm
																	Chr02	3313098	3314461	DNA/MULE-MuDR
																	Chr02	3331248	3331263	DNA/MULE-MuDR
																	Chr02	3331289	3331392	DNA/MULE-MuDR
																	Chr02	3331646	3331758	DNA
																	Chr02	3340987	3341099	DNA
																	Chr02	3341353	3341456	DNA/MULE-MuDR
																	Chr02	3341482	3341497	DNA/MULE-MuDR
																	Chr02	3345672	3346404	DNA/hAT-Ac
																	Chr02	3350047	3350460	DNA/Sola-1
																	Chr02	3354129	3354674	DNA/MULE-MuDR
																	Chr02	3356518	3357492	DNA/MULE-MuDR
																	Chr02	3357949	3358219	DNA/PiggyBac
																	Chr02	3360435	3360849	DNA/Sola-1
																	Chr02	3378501	3378655	DNA/MULE-MuDR
																	Chr02	3378641	3378699	DNA/MULE-MuDR
																	Chr02	3446445	3446599	DNA/Maverick
																	Chr02	3449405	3449476	DNA/Maverick
																	Chr02	3498824	3499658	DNA/TcMar-ISRm11
																	Chr02	3499912	3500077	DNA/TcMar-ISRm11
																	Chr02	3657028	3657632	DNA/Sola-3
																	Chr02	3695943	3699101	DNA/MULE-MuDR
																	Chr02	3713716	3714017	DNA/MULE-MuDR
																	Chr02	3714030	3714383	DNA/MULE-MuDR
																	Chr02	3714285	3715514	DNA/Crypton-F
																	Chr02	3721874	3722030	DNA/MULE-MuDR
																	Chr02	3722101	3722353	DNA/MULE-MuDR
																	Chr02	3723890	3725441	DNA/MULE-MuDR
																	Chr02	3812319	3812747	DNA/Sola-1
																	Chr02	3813215	3813410	DNA/Maverick
																	Chr02	3900526	3900698	DNA/hAT-Tag1
																	Chr02	3903283	3903652	DNA/PIF-Harbinger
																	Chr02	3904279	3904703	DNA/Sola-1
																	Chr02	3904702	3905148	DNA/Sola-1
																	Chr02	3970021	3970438	DNA/PIF-HarbS
																	Chr02	3970760	3971069	DNA/PIF-HarbS
																	Chr02	3981383	3981795	DNA/MULE-MuDR
																	Chr02	3986299	3986497	DNA/TcMar-Tc2
																	Chr02	4009585	4010109	DNA/PIF-HarbS
																	Chr02	4010110	4010163	DNA/PIF-HarbS
																	Chr02	4012625	4013222	DNA/Sola-3
																	Chr02	4015268	4015673	DNA/MULE-MuDR
																	Chr02	4040714	4040873	DNA/Crypton-S
																	Chr02	4042649	4043770	DNA/TcMar-Ant1
																	Chr02	4043867	4044701	DNA/TcMar-Ant1
																	Chr02	4055170	4055519	DNA/MULE-MuDR
																	Chr02	4055768	4056079	DNA/TcMar-Pogo
																	Chr02	4057115	4057477	DNA/Crypton-S
																	Chr02	4064008	4064179	DNA/PiggyBac
																	Chr02	4084948	4085622	DNA/PiggyBac
																	Chr02	4128350	4128501	DNA/TcMar-Tc2
																	Chr02	4128596	4128828	DNA/TcMar-Tc2
																	Chr02	4129431	4129973	DNA/PiggyBac
																	Chr02	4129686	4130313	DNA/PiggyBac
																	Chr02	4130026	4130653	DNA/PiggyBac
																	Chr02	4130366	4130993	DNA/PiggyBac
																	Chr02	4130706	4131333	DNA/PiggyBac
																	Chr02	4131046	4131673	DNA/PiggyBac
																	Chr02	4131386	4132013	DNA/PiggyBac
																	Chr02	4131726	4132353	DNA/PiggyBac
																	Chr02	4132066	4132693	DNA/PiggyBac
																	Chr02	4132406	4133033	DNA/PiggyBac
																	Chr02	4132746	4133373	DNA/PiggyBac
																	Chr02	4133086	4133713	DNA/PiggyBac
																	Chr02	4133426	4134053	DNA/PiggyBac
																	Chr02	4133766	4134393	DNA/PiggyBac
																	Chr02	4134106	4134733	DNA/PiggyBac
																	Chr02	4135718	4145519	DNA/PiggyBac
																	Chr02	4145520	4146352	DNA/TcMar-Tc1
																	Chr02	4146347	4150185	DNA/TcMar-Tc1
																	Chr02	4150186	4153803	DNA/MULE-MuDR
																	Chr02	4150621	4161034	DNA
																	Chr02	4161035	4161620	DNA/PiggyBac
																	Chr02	4161883	4162510	DNA/PiggyBac
																	Chr02	4162223	4162850	DNA/PiggyBac
																	Chr02	4162563	4163190	DNA/PiggyBac
																	Chr02	4162903	4163530	DNA/PiggyBac
																	Chr02	4163243	4163870	DNA/PiggyBac
																	Chr02	4163583	4164210	DNA/PiggyBac
																	Chr02	4163923	4164550	DNA/PiggyBac
																	Chr02	4164263	4164890	DNA/PiggyBac
																	Chr02	4164603	4165230	DNA/PiggyBac
																	Chr02	4164943	4165570	DNA/PiggyBac
																	Chr02	4165283	4165910	DNA/PiggyBac
																	Chr02	4165623	4166250	DNA/PiggyBac
																	Chr02	4165963	4166590	DNA/PiggyBac
																	Chr02	4166303	4166930	DNA/PiggyBac
																	Chr02	4166643	4167270	DNA/PiggyBac
																	Chr02	4166983	4167610	DNA/PiggyBac
																	Chr02	4167323	4167950	DNA/PiggyBac
																	Chr02	4167663	4168290	DNA/PiggyBac
																	Chr02	4168003	4168630	DNA/PiggyBac
																	Chr02	4168343	4168970	DNA/PiggyBac
																	Chr02	4168683	4169310	DNA/PiggyBac
																	Chr02	4169023	4169650	DNA/PiggyBac
																	Chr02	4169363	4169990	DNA/PiggyBac
																	Chr02	4169703	4170330	DNA/PiggyBac
																	Chr02	4170043	4170670	DNA/PiggyBac
																	Chr02	4170383	4171010	DNA/PiggyBac
																	Chr02	4170723	4171350	DNA/PiggyBac
																	Chr02	4171063	4171690	DNA/PiggyBac
																	Chr02	4171403	4172030	DNA/PiggyBac
																	Chr02	4171743	4172370	DNA/PiggyBac
																	Chr02	4172083	4172710	DNA/PiggyBac
																	Chr02	4172423	4173073	DNA/PiggyBac
																	Chr02	4172763	4173436	DNA/PiggyBac
																	Chr02	4173126	4173776	DNA/PiggyBac
																	Chr02	4173489	4174116	DNA/PiggyBac
																	Chr02	4173829	4174479	DNA/PiggyBac
																	Chr02	4174169	4174819	DNA/PiggyBac
																	Chr02	4174532	4175182	DNA/PiggyBac
																	Chr02	4174872	4175545	DNA/PiggyBac
																	Chr02	4175235	4175908	DNA/PiggyBac
																	Chr02	4175598	4176248	DNA/PiggyBac
																	Chr02	4175961	4176611	DNA/PiggyBac
																	Chr02	4176301	4176974	DNA/PiggyBac
																	Chr02	4176664	4177314	DNA/PiggyBac
																	Chr02	4177027	4177654	DNA/PiggyBac
																	Chr02	4177367	4177994	DNA/PiggyBac
																	Chr02	4177707	4178334	DNA/PiggyBac
																	Chr02	4178047	4178674	DNA/PiggyBac
																	Chr02	4178387	4179014	DNA/PiggyBac
																	Chr02	4178727	4179354	DNA/PiggyBac
																	Chr02	4179067	4179694	DNA/PiggyBac
																	Chr02	4179407	4180034	DNA/PiggyBac
																	Chr02	4179747	4180374	DNA/PiggyBac
																	Chr02	4180087	4180714	DNA/PiggyBac
																	Chr02	4180427	4181054	DNA/PiggyBac
																	Chr02	4180767	4181394	DNA/PiggyBac
																	Chr02	4181107	4181734	DNA/PiggyBac
																	Chr02	4181447	4182074	DNA/PiggyBac
																	Chr02	4181787	4182414	DNA/PiggyBac
																	Chr02	4182127	4182754	DNA/PiggyBac
																	Chr02	4182467	4183094	DNA/PiggyBac
																	Chr02	4182807	4183434	DNA/PiggyBac
																	Chr02	4183147	4183774	DNA/PiggyBac
																	Chr02	4183487	4184114	DNA/PiggyBac
																	Chr02	4183827	4184454	DNA/PiggyBac
																	Chr02	4184167	4184794	DNA/PiggyBac
																	Chr02	4184507	4185134	DNA/PiggyBac
																	Chr02	4184847	4185474	DNA/PiggyBac
																	Chr02	4185187	4185814	DNA/PiggyBac
																	Chr02	4185527	4186154	DNA/PiggyBac
																	Chr02	4185867	4186494	DNA/PiggyBac
																	Chr02	4186207	4186834	DNA/PiggyBac
																	Chr02	4186547	4187174	DNA/PiggyBac
																	Chr02	4186887	4187514	DNA/PiggyBac
																	Chr02	4187227	4187854	DNA/PiggyBac
																	Chr02	4187567	4188189	DNA/PiggyBac
																	Chr02	4187907	4188522	DNA/PiggyBac
																	Chr02	4188235	4188862	DNA/PiggyBac
																	Chr02	4188575	4189202	DNA/PiggyBac
																	Chr02	4188915	4189542	DNA/PiggyBac
																	Chr02	4189255	4189882	DNA/PiggyBac
																	Chr02	4189595	4190222	DNA/PiggyBac
																	Chr02	4199337	4199749	DNA/Crypton-C
																	Chr02	4199833	4200263	DNA/Crypton-C
																	Chr02	4240110	4240636	DNA/PIF-Harbinger
																	Chr02	4242298	4242380	DNA/PIF-Harbinger
																	Chr02	4242628	4242669	DNA/PIF-Harbinger
																	Chr02	4256105	4256381	DNA/Crypton-C
																	Chr02	4256163	4256411	DNA/hAT-Ac
																	Chr02	4293531	4294017	DNA/TcMar-Pogo
																	Chr02	4294501	4295998	DNA/MULE-MuDR
																	Chr02	4319274	4319625	DNA/PIF-Harbinger
																	Chr02	4330801	4330912	DNA/TcMar-Stowaway
																	Chr02	4330952	4331306	DNA/TcMar-Stowaway
																	Chr02	4331346	4331962	DNA/TcMar-Stowaway
																	Chr02	4331976	4332131	DNA/TcMar-Stowaway
																	Chr02	4333624	4333737	DNA/TcMar-Tc1
																	Chr02	4333957	4334146	DNA/TcMar-Tc1
																	Chr02	4335489	4335715	DNA/MULE-MuDR
																	Chr02	4336170	4336396	DNA/MULE-MuDR
																	Chr02	4366334	4366374	DNA
																	Chr02	4366787	4371118	DNA/MULE-MuDR
																	Chr02	4371107	4371599	DNA/MULE-MuDR
																	Chr02	4371602	4372478	DNA/PiggyBac
																	Chr02	4374739	4375038	DNA/MULE-MuDR
																	Chr02	4378195	4378279	DNA/MULE-MuDR
																	Chr02	4378377	4378510	DNA/MULE-MuDR
																	Chr02	4380193	4380280	DNA/MULE-MuDR
																	Chr02	4380369	4380530	DNA/MULE-MuDR
																	Chr02	4381787	4382086	DNA/MULE-MuDR
																	Chr02	4385244	4385328	DNA/MULE-MuDR
																	Chr02	4385573	4385709	DNA/MULE-MuDR
																	Chr02	4387402	4387489	DNA/MULE-MuDR
																	Chr02	4387578	4387739	DNA/MULE-MuDR
																	Chr02	4411362	4411631	DNA/TcMar-ISRm11
																	Chr02	4432580	4432766	DNA/hAT-Tag1
																	Chr02	4432756	4432801	DNA/hAT-Tag1
																	Chr02	4432804	4433995	DNA/hAT-Tag1
																	Chr02	4448125	4449582	DNA/PiggyBac
																	Chr02	4472642	4474093	DNA/Crypton-S
																	Chr02	4478568	4478776	DNA/Sola-3
																	Chr02	4494231	4494791	DNA/hAT-Ac
																	Chr02	4500071	4500299	DNA/MULE-MuDR
																	Chr02	4505326	4505360	DNA/TcMar-Cweed
																	Chr02	4505361	4505444	DNA/TcMar-Cweed
																	Chr02	4505435	4505789	DNA/TcMar-Cweed
																	Chr02	4525146	4525260	DNA/Sola-1
																	Chr02	4611217	4611572	DNA/Sola-3
																	Chr02	4611895	4612069	DNA
																	Chr02	4649704	4649962	DNA/Sola-1
																	Chr02	4652915	4653497	DNA/TcMar-Pogo
																	Chr02	4653495	4653783	DNA/TcMar-Pogo
																	Chr02	4663312	4663730	DNA/Crypton-S
																	Chr02	4685875	4686099	DNA/Crypton-S
																	Chr02	4690113	4690501	DNA/Crypton-C
																	Chr02	4729223	4729254	DNA/TcMar-Tc1
																	Chr02	4729228	4729328	DNA/TcMar-Tc1
																	Chr02	4729539	4729647	DNA/TcMar-Tc1
																	Chr02	4730415	4730523	DNA/Sola-1
																	Chr02	4744227	4744550	DNA/Crypton-S
																	Chr02	4802868	4803058	DNA/PiggyBac
																	Chr02	4887415	4887822	DNA/PiggyBac
																	Chr02	4887855	4887917	DNA/PiggyBac
																	Chr02	4888668	4889096	DNA/PiggyBac
																	Chr02	4889548	4889618	DNA/TcMar-Cweed
																	Chr02	4895994	4896232	DNA/hAT-Ac
																	Chr02	4958172	4958203	DNA/TcMar-Tc1
																	Chr02	4958177	4958212	DNA/TcMar-Tc1
																	Chr02	4960334	4960592	DNA/Maverick
																	Chr02	4960593	4960688	DNA/Maverick
																	Chr02	4968675	4968962	DNA/MULE-MuDR
																	Chr02	4979807	4979911	DNA/TcMar-Cweed
																	Chr02	4981761	4981845	DNA/Sola-1
																	Chr02	4988079	4988095	DNA/TcMar-Cweed
																	Chr02	4988096	4988180	DNA/TcMar-Cweed
																	Chr02	5015277	5015400	DNA/MULE-MuDR
																	Chr02	5015400	5015914	DNA/MULE-MuDR
																	Chr02	5033865	5033940	DNA/Maverick
																	Chr02	5044516	5044696	DNA/MULE-MuDR
																	Chr02	5044697	5045873	DNA/Crypton-S
																	Chr02	5048872	5049789	DNA/MULE-MuDR
																	Chr02	5049782	5050781	DNA/Sola-3
																	Chr02	5089897	5092472	DNA/Crypton-S
																	Chr02	5127289	5127655	DNA/PiggyBac
																	Chr02	5130971	5131324	DNA/PIF-Harbinger
																	Chr02	5153923	5154507	DNA/Sola-3
																	Chr02	5172588	5173149	DNA/hAT-Ac
																	Chr02	5196736	5198196	DNA/PiggyBac
																	Chr02	5198724	5198973	DNA/Sola-1
																	Chr02	5203773	5203947	DNA/Sola-1
																	Chr02	5218562	5218825	DNA/PiggyBac
																	Chr02	5222194	5223401	DNA/PiggyBac
																	Chr02	5236615	5238538	DNA/TcMar-Pogo
																	Chr02	5312369	5312962	DNA/Sola-3
																	Chr02	5333800	5335240	DNA/CMC-EnSpm
																	Chr02	5335320	5335905	DNA/CMC-EnSpm
																	Chr02	5335939	5336022	DNA/CMC-EnSpm
																	Chr02	5336358	5337083	DNA/CMC-EnSpm
																	Chr02	5339226	5342142	DNA/MULE-MuDR
																	Chr02	5347361	5347514	DNA/MULE-MuDR
																	Chr02	5347584	5347886	DNA/MULE-MuDR
																	Chr02	5348546	5348601	DNA/MULE-MuDR
																	Chr02	5355038	5357103	DNA/PIF-Harbinger
																	Chr02	5391621	5391904	DNA/TcMar-ISRm11
																	Chr02	5392245	5392286	DNA/MULE-MuDR
																	Chr02	5406408	5407874	DNA/PiggyBac
																	Chr02	5460770	5461898	DNA/PiggyBac
																	Chr02	5485170	5485440	DNA/hAT-Ac
																	Chr02	5500436	5500716	DNA/TcMar-ISRm11
																	Chr02	5551340	5552876	DNA/Sola-1
																	Chr02	5571177	5571982	DNA/PiggyBac
																	Chr02	5576072	5579582	DNA/PiggyBac
																	Chr02	5587230	5587638	DNA/PiggyBac
																	Chr02	5596508	5597078	DNA/TcMar-Tc1
																	Chr02	5677101	5677235	DNA/Sola-1
																	Chr02	5677239	5677515	DNA/MULE-MuDR
																	Chr02	5677516	5677567	DNA/Sola-1
																	Chr02	5703676	5703801	DNA/TcMar-ISRm11
																	Chr02	5703802	5704428	DNA/TcMar-ISRm11
																	Chr02	5797038	5797467	DNA/Sola-1
																	Chr02	5822517	5823743	DNA/Sola-3
																	Chr02	5825634	5828482	DNA/hAT-Tip100
																	Chr02	5843662	5844923	DNA
																	Chr02	5855523	5856181	DNA/MULE-MuDR
																	Chr02	5856181	5856248	DNA/MULE-MuDR
																	Chr02	5856472	5856484	DNA/MULE-MuDR
																	Chr02	5858852	5863986	DNA/MULE-MuDR
																	Chr02	5863989	5864864	DNA/PiggyBac
																	Chr02	5909658	5910838	DNA/Sola-1
																	Chr02	6026021	6028386	DNA/Maverick
																	Chr02	6028351	6028599	DNA/Maverick
																	Chr02	6030287	6030496	DNA/Maverick
																	Chr02	6042235	6042407	DNA/Crypton-S
																	Chr02	6069032	6069509	DNA/Maverick
																	Chr02	6069685	6070001	DNA/Maverick
																	Chr02	6084814	6085289	DNA/TcMar-Pogo
																	Chr02	6099262	6099350	DNA/TcMar-ISRm11
																	Chr02	6113215	6113894	DNA/TcMar-Tc2
																	Chr02	6151056	6151202	DNA/Maverick
																	Chr02	6151627	6155137	DNA/Maverick
																	Chr02	6156880	6156933	DNA/PIF-HarbS
																	Chr02	6156934	6157463	DNA/PIF-HarbS
																	Chr02	6161895	6162184	DNA/TcMar-Pogo
																	Chr02	6162182	6162764	DNA/TcMar-Pogo
																	Chr02	6166625	6167149	DNA/Maverick
																	Chr02	6167492	6168059	DNA/TcMar-Ant1
																	Chr02	6168702	6169702	DNA/TcMar-Ant1
																	Chr02	6172335	6172905	DNA/Maverick
																	Chr02	6173137	6174722	DNA/Maverick
																	Chr02	6176520	6178604	DNA/Maverick
																	Chr02	6176637	6177931	DNA/Maverick
																	Chr02	6196724	6196915	DNA/MULE-MuDR
																	Chr02	6196918	6199062	DNA/MULE-MuDR
																	Chr02	6199063	6200532	DNA/PiggyBac
																	Chr02	6200533	6201565	DNA/MULE-MuDR
																	Chr02	6204596	6204738	DNA/hAT-Tag1
																	Chr02	6206790	6206842	DNA/hAT-Ac
																	Chr02	6207370	6208652	DNA
																	Chr02	6262140	6262286	DNA
																	Chr02	6262286	6263243	DNA
																	Chr02	6359270	6359969	DNA/TcMar-Fot1
																	Chr02	6566704	6566773	DNA
																	Chr02	6566889	6566958	DNA
																	Chr02	6567074	6567143	DNA
																	Chr02	6567259	6567328	DNA
																	Chr02	6567444	6567513	DNA
																	Chr02	6567629	6567698	DNA
																	Chr02	6567814	6567883	DNA
																	Chr02	6567999	6568068	DNA
																	Chr02	6568200	6568269	DNA
																	Chr02	6568385	6568454	DNA
																	Chr02	6568771	6568840	DNA
																	Chr02	6568956	6569025	DNA
																	Chr02	6569157	6569226	DNA
																	Chr02	6569342	6569411	DNA
																	Chr02	6569527	6569587	DNA
																	Chr02	6569718	6569787	DNA
																	Chr02	6569903	6569972	DNA
																	Chr02	6570088	6570157	DNA
																	Chr02	6570289	6570358	DNA
																	Chr02	6570477	6570543	DNA
																	Chr02	6570659	6570728	DNA
																	Chr02	6570844	6570913	DNA
																	Chr02	6571029	6571098	DNA
																	Chr02	6571214	6571283	DNA
																	Chr02	6571415	6571484	DNA
																	Chr02	6571603	6571669	DNA
																	Chr02	6571785	6571854	DNA
																	Chr02	6571986	6572055	DNA
																	Chr02	6572171	6572240	DNA
																	Chr02	6572356	6572425	DNA
																	Chr02	6572541	6572610	DNA
																	Chr02	6572726	6572795	DNA
																	Chr02	6572911	6572980	DNA
																	Chr02	6573096	6573165	DNA
																	Chr02	6573482	6573551	DNA
																	Chr02	6573667	6573736	DNA
																	Chr02	6573868	6573937	DNA
																	Chr02	6574069	6574138	DNA
																	Chr02	6574455	6574524	DNA
																	Chr02	6574640	6574709	DNA
																	Chr02	6574825	6574894	DNA
																	Chr02	6575010	6575079	DNA
																	Chr02	6575195	6575264	DNA
																	Chr02	6575396	6575465	DNA
																	Chr02	6575581	6575650	DNA
																	Chr02	6575766	6575835	DNA
																	Chr02	6575970	6576036	DNA
																	Chr02	6576152	6576221	DNA
																	Chr02	6576353	6576422	DNA
																	Chr02	6576538	6576607	DNA
																	Chr02	6576739	6576808	DNA
																	Chr02	6576940	6577009	DNA
																	Chr02	6577125	6577194	DNA
																	Chr02	6577310	6577379	DNA
																	Chr02	6577514	6577580	DNA
																	Chr02	6577696	6577756	DNA
																	Chr02	6577800	6577860	DNA
																	Chr02	6577904	6577964	DNA
																	Chr02	6578008	6578077	DNA
																	Chr02	6578193	6578253	DNA
																	Chr02	6578297	6578366	DNA
																	Chr02	6578482	6578542	DNA
																	Chr02	6578586	6578646	DNA
																	Chr02	6578690	6578750	DNA
																	Chr02	6578794	6578863	DNA
																	Chr02	6578979	6579048	DNA
																	Chr02	6579164	6579233	DNA
																	Chr02	6579349	6579418	DNA
																	Chr02	6579534	6579603	DNA
																	Chr02	6579719	6579788	DNA
																	Chr02	6579904	6579973	DNA
																	Chr02	6580089	6580158	DNA
																	Chr02	6580274	6580343	DNA
																	Chr02	6580459	6580528	DNA
																	Chr02	6580644	6580704	DNA
																	Chr02	6580748	6580817	DNA
																	Chr02	6580933	6581002	DNA
																	Chr02	6581118	6581187	DNA
																	Chr02	6581303	6581363	DNA
																	Chr02	6581407	6581467	DNA
																	Chr02	6581511	6581580	DNA
																	Chr02	6581696	6581756	DNA
																	Chr02	6581800	6581869	DNA
																	Chr02	6581985	6582054	DNA
																	Chr02	6582170	6582239	DNA
																	Chr02	6582355	6582415	DNA
																	Chr02	6582459	6582528	DNA
																	Chr02	6582644	6582704	DNA
																	Chr02	6582748	6582808	DNA
																	Chr02	6582852	6582921	DNA
																	Chr02	6583037	6583106	DNA
																	Chr02	6583222	6583282	DNA
																	Chr02	6583326	6583395	DNA
																	Chr02	6583511	6583571	DNA
																	Chr02	6583615	6583684	DNA
																	Chr02	6583800	6583869	DNA
																	Chr02	6583985	6584054	DNA
																	Chr02	6584170	6584230	DNA
																	Chr02	6584274	6584343	DNA
																	Chr02	6584459	6584528	DNA
																	Chr02	6584644	6584713	DNA
																	Chr02	6584829	6584889	DNA
																	Chr02	6584949	6585018	DNA
																	Chr02	6585134	6585203	DNA
																	Chr02	6585319	6585388	DNA
																	Chr02	6585504	6585573	DNA
																	Chr02	6585689	6585749	DNA
																	Chr02	6585793	6585862	DNA
																	Chr02	6585978	6586038	DNA
																	Chr02	6586082	6586142	DNA
																	Chr02	6586186	6586255	DNA
																	Chr02	6586371	6586440	DNA
																	Chr02	6586556	6586625	DNA
																	Chr02	6586741	6586801	DNA
																	Chr02	6586845	6586914	DNA
																	Chr02	6587030	6587099	DNA
																	Chr02	6587215	6587284	DNA
																	Chr02	6587400	6587460	DNA
																	Chr02	6587504	6587573	DNA
																	Chr02	6587705	6587774	DNA
																	Chr02	6587890	6587959	DNA
																	Chr02	6588075	6588135	DNA
																	Chr02	6588179	6588248	DNA
																	Chr02	6588364	6588433	DNA
																	Chr02	6588549	6588618	DNA
																	Chr02	6588734	6588803	DNA
																	Chr02	6588919	6588988	DNA
																	Chr02	6589104	6589173	DNA
																	Chr02	6589289	6589349	DNA
																	Chr02	6589393	6589462	DNA
																	Chr02	6589578	6589647	DNA
																	Chr02	6589763	6589823	DNA
																	Chr02	6589954	6590023	DNA
																	Chr02	6590139	6590208	DNA
																	Chr02	6590324	6590384	DNA
																	Chr02	6590428	6590497	DNA
																	Chr02	6590613	6590682	DNA
																	Chr02	6590798	6590867	DNA
																	Chr02	6590983	6591043	DNA
																	Chr02	6591087	6591156	DNA
																	Chr02	6591272	6591341	DNA
																	Chr02	6591457	6591517	DNA
																	Chr02	6591648	6591708	DNA
																	Chr02	6591752	6591821	DNA
																	Chr02	6591937	6592006	DNA
																	Chr02	6592122	6592191	DNA
																	Chr02	6592307	6592367	DNA
																	Chr02	6592411	6592480	DNA
																	Chr02	6592596	6592656	DNA
																	Chr02	6592700	6592769	DNA
																	Chr02	6592885	6592954	DNA
																	Chr02	6593070	6593139	DNA
																	Chr02	6593255	6593315	DNA
																	Chr02	6593359	6593428	DNA
																	Chr02	6593544	6593604	DNA
																	Chr02	6593735	6593804	DNA
																	Chr02	6593920	6593980	DNA
																	Chr02	6594021	6594093	DNA
																	Chr02	6594241	6594310	DNA
																	Chr02	6594461	6594527	DNA
																	Chr02	6594675	6594744	DNA
																	Chr02	6594895	6594961	DNA
																	Chr02	6595077	6595146	DNA
																	Chr02	6595265	6595331	DNA
																	Chr02	6595466	6595532	DNA
																	Chr02	6595648	6595717	DNA
																	Chr02	6595836	6595902	DNA
																	Chr02	6596021	6596087	DNA
																	Chr02	6596222	6596288	DNA
																	Chr02	6596404	6596473	DNA
																	Chr02	6596592	6596658	DNA
																	Chr02	6596793	6596859	DNA
																	Chr02	6596979	6597044	DNA
																	Chr02	6597163	6597229	DNA
																	Chr02	6597364	6597430	DNA
																	Chr02	6597549	6597615	DNA
																	Chr02	6597731	6597800	DNA
																	Chr02	6597919	6597985	DNA
																	Chr02	6598120	6598186	DNA
																	Chr02	6598305	6598371	DNA
																	Chr02	6598506	6598572	DNA
																	Chr02	6598688	6598757	DNA
																	Chr02	6598876	6598942	DNA
																	Chr02	6599077	6599143	DNA
																	Chr02	6599278	6599344	DNA
																	Chr02	6599463	6599529	DNA
																	Chr02	6599664	6599730	DNA
																	Chr02	6599865	6599931	DNA
																	Chr02	6600066	6600132	DNA
																	Chr02	6600251	6600317	DNA
																	Chr02	6600452	6600518	DNA
																	Chr02	6600637	6600703	DNA
																	Chr02	6600838	6600904	DNA
																	Chr02	6601023	6601089	DNA
																	Chr02	6601224	6601290	DNA
																	Chr02	6601409	6601475	DNA
																	Chr02	6601610	6601676	DNA
																	Chr02	6601795	6601861	DNA
																	Chr02	6601980	6602046	DNA
																	Chr02	6602165	6602231	DNA
																	Chr02	6602350	6602416	DNA
																	Chr02	6602535	6602601	DNA
																	Chr02	6602736	6602802	DNA
																	Chr02	6602921	6602987	DNA
																	Chr02	6603122	6603188	DNA
																	Chr02	6603307	6603373	DNA
																	Chr02	6603492	6603558	DNA
																	Chr02	6603693	6603759	DNA
																	Chr02	6604111	6604177	DNA
																	Chr02	6604312	6604378	DNA
																	Chr02	6604513	6604579	DNA
																	Chr02	6604698	6604764	DNA
																	Chr02	6604883	6604949	DNA
																	Chr02	6605084	6605150	DNA
																	Chr02	6605285	6605351	DNA
																	Chr02	6605467	6605536	DNA
																	Chr02	6605655	6605721	DNA
																	Chr02	6605837	6605906	DNA
																	Chr02	6606022	6606091	DNA
																	Chr02	6606207	6606276	DNA
																	Chr02	6606395	6606461	DNA
																	Chr02	6606580	6606646	DNA
																	Chr02	6606765	6606831	DNA
																	Chr02	6606950	6607016	DNA
																	Chr02	6607151	6607217	DNA
																	Chr02	6607336	6607402	DNA
																	Chr02	6607505	6607571	DNA
																	Chr02	6607706	6607772	DNA
																	Chr02	6607891	6607957	DNA
																	Chr02	6608076	6608142	DNA
																	Chr02	6608261	6608327	DNA
																	Chr02	6608462	6608528	DNA
																	Chr02	6608679	6608745	DNA
																	Chr02	6608880	6608946	DNA
																	Chr02	6609097	6609163	DNA
																	Chr02	6609298	6609364	DNA
																	Chr02	6609515	6609581	DNA
																	Chr02	6609700	6609766	DNA
																	Chr02	6609885	6609951	DNA
																	Chr02	6610102	6610168	DNA
																	Chr02	6610287	6610353	DNA
																	Chr02	6610472	6610538	DNA
																	Chr02	6610657	6610723	DNA
																	Chr02	6610858	6610924	DNA
																	Chr02	6611043	6611109	DNA
																	Chr02	6611228	6611294	DNA
																	Chr02	6611413	6611479	DNA
																	Chr02	6611614	6611680	DNA
																	Chr02	6611831	6611897	DNA
																	Chr02	6612016	6612082	DNA
																	Chr02	6612201	6612267	DNA
																	Chr02	6612402	6612468	DNA
																	Chr02	6612587	6612653	DNA
																	Chr02	6612772	6612838	DNA
																	Chr02	6612973	6613039	DNA
																	Chr02	6613190	6613256	DNA
																	Chr02	6613375	6613441	DNA
																	Chr02	6613560	6613626	DNA
																	Chr02	6613745	6613811	DNA
																	Chr02	6613930	6613996	DNA
																	Chr02	6614115	6614181	DNA
																	Chr02	6614316	6614382	DNA
																	Chr02	6614533	6614599	DNA
																	Chr02	6614718	6614784	DNA
																	Chr02	6614903	6614969	DNA
																	Chr02	6615104	6615170	DNA
																	Chr02	6615321	6615387	DNA
																	Chr02	6615506	6615572	DNA
																	Chr02	6615691	6615757	DNA
																	Chr02	6615892	6615958	DNA
																	Chr02	6616077	6616143	DNA
																	Chr02	6616262	6616328	DNA
																	Chr02	6616463	6616529	DNA
																	Chr02	6616680	6616746	DNA
																	Chr02	6616881	6616947	DNA
																	Chr02	6617066	6617132	DNA
																	Chr02	6617251	6617317	DNA
																	Chr02	6617452	6617518	DNA
																	Chr02	6617669	6617735	DNA
																	Chr02	6617870	6617936	DNA
																	Chr02	6618055	6618121	DNA
																	Chr02	6618240	6618306	DNA
																	Chr02	6618441	6618507	DNA
																	Chr02	6618658	6618724	DNA
																	Chr02	6618843	6618909	DNA
																	Chr02	6619028	6619094	DNA
																	Chr02	6619229	6619295	DNA
																	Chr02	6619443	6619512	DNA
																	Chr02	6640018	6640078	DNA/TcMar-Ant1
																	Chr02	6641014	6641291	DNA/TcMar-Ant1
																	Chr02	6691005	6694230	DNA/Maverick
																	Chr02	6710820	6711026	DNA/Maverick
																	Chr02	6832386	6832764	DNA/TcMar-Cweed
																	Chr02	6832755	6832838	DNA/TcMar-Cweed
																	Chr02	6832854	6832892	DNA/TcMar-Cweed
																	Chr02	6834385	6834455	DNA/Sola-1
																	Chr02	6837421	6838003	DNA/TcMar-Pogo
																	Chr02	6838001	6838280	DNA/TcMar-Pogo
																	Chr02	6838335	6838786	DNA/Sola-1
																	Chr02	6960188	6960918	DNA/MULE-MuDR
																	Chr02	7058796	7059655	DNA/PiggyBac
																	Chr02	7059658	7064800	DNA/MULE-MuDR
																	Chr02	7098597	7098823	DNA/MULE-MuDR
																	Chr02	7099283	7099504	DNA/MULE-MuDR
																	Chr02	7100319	7100349	DNA/MULE-MuDR
																	Chr02	7103434	7108557	DNA/MULE-MuDR
																	Chr02	7108560	7109319	DNA/PiggyBac
																	Chr02	7120228	7121675	DNA/TcMar-Tc2
																	Chr02	7176384	7176659	DNA/MULE-MuDR
																	Chr02	7176666	7177295	DNA/Sola-3
																	Chr02	7207315	7208064	DNA/MULE-MuDR
																	Chr02	7294908	7295183	DNA/MULE-MuDR
																	Chr02	7333703	7337341	DNA/PiggyBac
																	Chr02	7344543	7345455	DNA/PiggyBac
																	Chr02	7345457	7346484	DNA/PiggyBac
																	Chr02	7347074	7348104	DNA/MULE-MuDR
																	Chr02	7429310	7429427	DNA/hAT-Ac
																	Chr02	7434375	7434517	DNA/Sola-3
																	Chr02	7442480	7443947	DNA/PiggyBac
																	Chr02	7444003	7444214	DNA/MULE-MuDR
																	Chr02	7448077	7450234	DNA/MULE-MuDR
																	Chr02	7453490	7454263	DNA/MULE-MuDR
																	Chr02	7454266	7455360	DNA/MULE-MuDR
																	Chr02	7455363	7456233	DNA/PiggyBac
																	Chr02	7526232	7526706	DNA/MULE-MuDR
																	Chr02	7528298	7528586	DNA/MULE-MuDR
																	Chr02	7528507	7528601	DNA/MULE-MuDR
																	Chr02	7540515	7540750	DNA/Sola-1
																	Chr02	7563923	7564196	DNA/MULE-MuDR
																	Chr02	7607096	7607331	DNA/TcMar-ISRm11
																	Chr02	7625041	7625362	DNA/TcMar-Stowaway
																	Chr02	7627617	7627923	DNA/MULE-MuDR
																	Chr02	7657203	7657331	DNA/TcMar-Pogo
																	Chr02	7657329	7657910	DNA/TcMar-Pogo
																	Chr02	7714286	7715144	DNA/MULE-MuDR
																	Chr02	7772417	7772688	DNA/MULE-MuDR
																	Chr02	7785298	7785699	DNA/MULE-MuDR
																	Chr02	7785928	7786749	DNA/MULE-MuDR
																	Chr02	7849964	7850081	DNA/Crypton-C
																	Chr02	7850217	7850258	DNA/Crypton-C
																	Chr02	7865255	7865361	DNA/TcMar-Pogo
																	Chr02	7865705	7866258	DNA
																	Chr02	7872707	7876213	DNA/PiggyBac
																	Chr02	7884032	7886389	DNA/PiggyBac
																	Chr02	7891829	7892104	DNA/hAT-Ac
																	Chr02	7893814	7894089	DNA/hAT-Ac
																	Chr02	7918931	7918968	DNA
																	Chr02	7918970	7919338	DNA/TcMar-Cweed
																	Chr02	7919350	7920222	DNA/TcMar-Fot1
																	Chr02	7921525	7921647	DNA/TcMar-Cweed
																	Chr02	7922413	7923920	DNA/TcMar-ISRm11
																	Chr02	7935927	7937055	DNA/Sola-1
																	Chr02	7942253	7942463	DNA/Crypton-F
																	Chr02	7971931	7972019	DNA/TcMar-Cweed
																	Chr02	7973241	7973614	DNA/TcMar-Stowaway
																	Chr02	7973873	7974043	DNA/TcMar-Cweed
																	Chr02	7976281	7976398	DNA/TcMar-Cweed
																	Chr02	7984207	7984488	DNA/Maverick
																	Chr02	7989812	7989860	DNA/hAT-Ac
																	Chr02	7994666	7994714	DNA/hAT-Ac
																	Chr02	8018244	8018354	DNA/TcMar-Tc1
																	Chr02	8019177	8019385	DNA/TcMar-Tc1
																	Chr02	8025847	8026177	DNA/TcMar-Tc1
																	Chr02	8052360	8052718	DNA/PIF-HarbS
																	Chr02	8052842	8054704	DNA/PiggyBac
																	Chr02	8055678	8056179	DNA/PiggyBac
																	Chr02	8064259	8065279	DNA/PiggyBac
																	Chr02	8076825	8077256	DNA/PIF-HarbS
																	Chr02	8080610	8080669	DNA/MULE-MuDR
																	Chr02	8081327	8081627	DNA/MULE-MuDR
																	Chr02	8081697	8081858	DNA/MULE-MuDR
																	Chr02	8105899	8106620	DNA/PIF-HarbS
																	Chr02	8106876	8107258	DNA/PIF-HarbS
																	Chr02	8110817	8111105	DNA/TcMar-Pogo
																	Chr02	8111103	8111675	DNA/TcMar-Pogo
																	Chr02	8112326	8112521	DNA/MULE-MuDR
																	Chr02	8113650	8114252	DNA/TcMar-Pogo
																	Chr02	8135260	8135597	DNA/TcMar-Pogo
																	Chr02	8140972	8141161	DNA/TcMar-Tc2
																	Chr02	8141158	8141255	DNA/TcMar-Tc2
																	Chr02	8145690	8145748	DNA/MULE-MuDR
																	Chr02	8145873	8146499	DNA/PiggyBac
																	Chr02	8148040	8148100	DNA/TcMar-Pogo
																	Chr02	8148189	8148350	DNA/Sola-1
																	Chr02	8149317	8149930	DNA/Sola-1
																	Chr02	8151291	8151839	DNA/Sola-1
																	Chr02	8165863	8166263	DNA/TcMar-Pogo
																	Chr02	8166293	8167101	DNA/Sola-1
																	Chr02	8168468	8169081	DNA/Sola-1
																	Chr02	8170047	8170208	DNA/Sola-1
																	Chr02	8170297	8170357	DNA/TcMar-Pogo
																	Chr02	8171898	8172524	DNA/PiggyBac
																	Chr02	8177153	8177250	DNA/TcMar-Tc2
																	Chr02	8177247	8177436	DNA/TcMar-Tc2
																	Chr02	8213142	8213189	DNA
																	Chr02	8229481	8229575	DNA/hAT-Tag1
																	Chr02	8235803	8235878	DNA/MULE-MuDR
																	Chr02	8236109	8236123	DNA/MULE-MuDR
																	Chr02	8236124	8236260	DNA/MULE-MuDR
																	Chr02	8237932	8238051	DNA/MULE-MuDR
																	Chr02	8238085	8238215	DNA/MULE-MuDR
																	Chr02	8238546	8238609	DNA/MULE-MuDR
																	Chr02	8255062	8255284	DNA/MULE-MuDR
																	Chr02	8256160	8257851	DNA/MULE-MuDR
																	Chr02	8445697	8446374	DNA/TcMar-Tc2
																	Chr02	8456049	8456581	DNA/MULE-MuDR
																	Chr02	8456576	8456925	DNA/MULE-MuDR
																	Chr02	8462630	8462791	DNA/MULE-MuDR
																	Chr02	8462922	8463037	DNA/MULE-MuDR
																	Chr02	8463282	8463349	DNA/MULE-MuDR
																	Chr02	8463686	8464094	DNA/TcMar-Fot1
																	Chr02	8467783	8467887	DNA/MULE-MuDR
																	Chr02	8482525	8483160	DNA/MULE-MuDR
																	Chr02	8493899	8493925	DNA/PIF-Harbinger
																	Chr02	8493921	8493958	DNA/MULE-MuDR
																	Chr02	8494646	8494988	DNA/MULE-MuDR
																	Chr02	8494986	8495333	DNA/PIF-Harbinger
																	Chr02	8495354	8495452	DNA/MULE-MuDR
																	Chr02	8499824	8500084	DNA/Crypton-C
																	Chr02	8500150	8500475	DNA/Crypton-C
																	Chr02	8585996	8586257	DNA/hAT-Tag1
																	Chr02	8586938	8587308	DNA/hAT-Tag1
																	Chr02	8587681	8587833	DNA/hAT-Tag1
																	Chr02	8691300	8691924	DNA/Maverick
																	Chr02	8693585	8694236	DNA/Maverick
																	Chr02	8702265	8702442	DNA/Crypton-C
																	Chr02	8702549	8702630	DNA/Crypton-C
																	Chr02	8702809	8702952	DNA/Crypton-C
																	Chr02	8726238	8726476	DNA/TcMar-Tc1
																	Chr02	8741225	8741498	DNA/MULE-MuDR
																	Chr02	8742499	8742786	DNA/MULE-MuDR
																	Chr02	8758694	8759001	DNA/MULE-MuDR
																	Chr02	8829895	8829958	DNA/Crypton-F
																	Chr02	8832203	8832385	DNA/TcMar-Pogo
																	Chr02	8888045	8888404	DNA/TcMar-Tc2
																	Chr02	8888104	8888751	DNA/TcMar-Tc2
																	Chr02	8891673	8892384	DNA/hAT-Ac
																	Chr02	8900856	8902714	DNA/MULE-MuDR
																	Chr02	8928426	8928742	DNA
																	Chr02	8953442	8953566	DNA
																	Chr02	9003195	9003241	DNA/Maverick
																	Chr02	9055270	9056710	DNA/PiggyBac
																	Chr02	9066582	9067799	DNA/TcMar-Stowaway
																	Chr02	9104550	9105743	DNA/TcMar-Stowaway
																	Chr02	9108286	9108998	DNA/PiggyBac
																	Chr02	9109190	9109282	DNA/PiggyBac
																	Chr02	9110182	9110274	DNA/PiggyBac
																	Chr02	9110466	9111178	DNA/PiggyBac
																	Chr02	9132228	9132825	DNA/Sola-3
																	Chr02	9155174	9156458	DNA
																	Chr02	9159820	9161062	DNA/MULE-MuDR
																	Chr02	9161059	9162295	DNA/MULE-MuDR
																	Chr02	9222859	9224795	DNA/TcMar-Pogo
																	Chr02	9225144	9227081	DNA/TcMar-Pogo
																	Chr02	9227776	9229712	DNA/TcMar-Pogo
																	Chr02	9230060	9231996	DNA/TcMar-Pogo
																	Chr02	9232345	9234281	DNA/TcMar-Pogo
																	Chr02	9234630	9236566	DNA/TcMar-Pogo
																	Chr02	9239932	9240219	DNA/MULE-MuDR
																	Chr02	9240390	9240988	DNA/TcMar-Pogo
																	Chr02	9249101	9249244	DNA/MULE-MuDR
																	Chr02	9255440	9256267	DNA/MULE-MuDR
																	Chr02	9282463	9282722	DNA/TcMar-ISRm11
																	Chr02	9310970	9311468	DNA/PIF-HarbS
																	Chr02	9318482	9318769	DNA/MULE-MuDR
																	Chr02	9327595	9331119	DNA/PiggyBac
																	Chr02	9350575	9350849	DNA/PiggyBac
																	Chr02	9358850	9360931	DNA/PiggyBac
																	Chr02	9365241	9365923	DNA/hAT-Ac
																	Chr02	9370668	9371030	DNA/PiggyBac
																	Chr02	9461508	9461995	DNA/TcMar-Pogo
																	Chr02	9468114	9468620	DNA
																	Chr02	9490737	9491159	DNA/Sola-1
																	Chr02	9491363	9492517	DNA/TcMar-ISRm11
																	Chr02	9494639	9495772	DNA/MULE-MuDR
																	Chr02	9495749	9496609	DNA/MULE-MuDR
																	Chr02	9496611	9497296	DNA/MULE-MuDR
																	Chr02	9497293	9497645	DNA/MULE-MuDR
																	Chr02	9498293	9498382	DNA/MULE-MuDR
																	Chr02	9506651	9506773	DNA
																	Chr02	9539654	9541861	DNA/hAT-Ac
																	Chr02	9557829	9558703	DNA/PiggyBac
																	Chr02	9558706	9562155	DNA/MULE-MuDR
																	Chr02	9562998	9563542	DNA/MULE-MuDR
																	Chr02	9597335	9599242	DNA/Maverick
																	Chr02	9599717	9599973	DNA/Maverick
																	Chr02	9600131	9601074	DNA/Maverick
																	Chr02	9623150	9623745	DNA/TcMar-ISRm11
																	Chr02	9623740	9623859	DNA/TcMar-ISRm11
																	Chr02	9633103	9633131	DNA/CMC-EnSpm
																	Chr02	9638705	9638779	DNA/MULE-MuDR
																	Chr02	9639438	9639688	DNA/MULE-MuDR
																	Chr02	9666477	9671671	DNA/MULE-MuDR
																	Chr02	9674655	9679500	DNA/hAT-Ac
																	Chr02	9687501	9688338	DNA/MULE-MuDR
																	Chr02	9710319	9711058	DNA/Crypton-C
																	Chr02	9715840	9715918	DNA/MULE-MuDR
																	Chr02	9716436	9716841	DNA/MULE-MuDR
																	Chr02	9723414	9723895	DNA/TcMar-ISRm11
																	Chr02	9765410	9765685	DNA/MULE-MuDR
																	Chr02	9778773	9779145	DNA
																	Chr02	9779168	9779321	DNA
																	Chr02	9790133	9792736	DNA/TcMar-Ant1
																	Chr02	9820143	9820457	DNA/TcMar-ISRm11
																	Chr02	9884046	9884099	DNA/MULE-MuDR
																	Chr02	9905790	9905898	DNA/Maverick
																	Chr02	9959183	9959460	DNA/TcMar-ISRm11
																	Chr02	10043660	10044328	DNA/MULE-MuDR
																	Chr02	10044467	10044587	DNA/PiggyBac
																	Chr02	10049486	10049773	DNA/TcMar-Pogo
																	Chr02	10049771	10050343	DNA/TcMar-Pogo
																	Chr02	10059773	10059830	DNA
																	Chr02	10059831	10060117	DNA/MULE-MuDR
																	Chr02	10060119	10060227	DNA
																	Chr02	10060226	10060303	DNA/MULE-MuDR
																	Chr02	10156918	10158340	DNA/MULE-MuDR
																	Chr02	10184029	10184298	DNA/MULE-MuDR
																	Chr02	10190070	10190315	DNA/MULE-MuDR
																	Chr02	10191562	10193630	DNA/PIF-Harbinger
																	Chr02	10216214	10216491	DNA/TcMar-ISRm11
																	Chr02	10236743	10236784	DNA/MULE-MuDR
																	Chr02	10255328	10255922	DNA/TcMar-Pogo
																	Chr02	10268370	10268721	DNA/Crypton-C
																	Chr02	10270532	10270597	DNA/TcMar-Pogo
																	Chr02	10270734	10271052	DNA/TcMar-Pogo
																	Chr02	10295104	10295381	DNA/MULE-MuDR
																	Chr02	10295453	10295792	DNA/Sola-1
																	Chr02	10295793	10296159	DNA/PIF-Harbinger
																	Chr02	10296160	10296275	DNA/Sola-1
																	Chr02	10300349	10302425	DNA/PiggyBac
																	Chr02	10303667	10303906	DNA/PiggyBac
																	Chr02	10315198	10315846	DNA/Crypton-C
																	Chr02	10347289	10347932	DNA/Crypton-C
																	Chr02	10385970	10387187	DNA/TcMar-Stowaway
																	Chr02	10429453	10429808	DNA/TcMar-Cweed
																	Chr02	10429924	10430013	DNA/TcMar-Cweed
																	Chr02	10431479	10431661	DNA/TcMar-Tc1
																	Chr02	10431881	10431993	DNA/TcMar-Tc1
																	Chr02	10439614	10439944	DNA/Crypton-S
																	Chr02	10441058	10441280	DNA/MULE-MuDR
																	Chr02	10441279	10441315	DNA/Crypton-S
																	Chr02	10445929	10446234	DNA/Crypton-S
																	Chr02	10455273	10456168	DNA/Crypton-C
																	Chr02	10481688	10481868	DNA/Maverick
																	Chr02	10498496	10500247	DNA/hAT-Ac
																	Chr02	10654220	10655338	DNA/PIF-Harbinger
																	Chr03	8430	9243	DNA/TcMar-Pogo
																	Chr03	45025	46006	DNA/MULE-MuDR
																	Chr03	70452	70742	DNA/hAT-Ac
																	Chr03	75625	76752	DNA/PIF-HarbS
																	Chr03	98764	98815	DNA/TcMar-Tc1
																	Chr03	100519	100596	DNA/PiggyBac
																	Chr03	100786	103469	DNA/PiggyBac
																	Chr03	103974	107611	DNA/MULE-MuDR
																	Chr03	104408	114259	DNA
																	Chr03	114260	115519	DNA/PiggyBac
																	Chr03	115521	116255	DNA/PiggyBac
																	Chr03	117136	117371	DNA/PiggyBac
																	Chr03	117446	118031	DNA/PiggyBac
																	Chr03	118032	119003	DNA
																	Chr03	119899	125352	DNA/PiggyBac
																	Chr03	125538	128672	DNA/PiggyBac
																	Chr03	129177	132818	DNA/MULE-MuDR
																	Chr03	129615	139965	DNA
																	Chr03	139966	140551	DNA/PiggyBac
																	Chr03	140625	140860	DNA/PiggyBac
																	Chr03	141742	145877	DNA/PiggyBac
																	Chr03	145878	146159	DNA/PiggyBac
																	Chr03	147041	147276	DNA/PiggyBac
																	Chr03	147350	147935	DNA/PiggyBac
																	Chr03	147936	158355	DNA
																	Chr03	155175	158796	DNA/MULE-MuDR
																	Chr03	159013	159328	DNA/PiggyBac
																	Chr03	159329	167528	DNA/TcMar-Tc1
																	Chr03	163927	173547	DNA/PiggyBac
																	Chr03	174529	175146	DNA/PiggyBac
																	Chr03	174859	175476	DNA/PiggyBac
																	Chr03	175199	175806	DNA/PiggyBac
																	Chr03	175529	176136	DNA/PiggyBac
																	Chr03	175859	176476	DNA/PiggyBac
																	Chr03	176189	176806	DNA/PiggyBac
																	Chr03	176529	177136	DNA/PiggyBac
																	Chr03	176859	177476	DNA/PiggyBac
																	Chr03	177189	177806	DNA/PiggyBac
																	Chr03	177529	178136	DNA/PiggyBac
																	Chr03	177859	178466	DNA/PiggyBac
																	Chr03	178729	179314	DNA/PiggyBac
																	Chr03	179315	189743	DNA
																	Chr03	186560	190181	DNA/MULE-MuDR
																	Chr03	189518	198957	DNA/TcMar-Tc1
[truncated: 6,418 more rows]

## Sheet: Fig. 5
		Fig. 5a										Fig. 5c
		ID	Ontology	Description	Gene_ratio	Bg_ratio	pvalue	qvalue	gene id	Count		Gene id	MY	IF6	IF12	IF24	IF48
		BP	GO:0015074	DNA_integration	20/41	381/3586	6.82698e-10	4.98369e-08	G147/G166/G170/G3092/G6495/G6502/G6505/G6508/G6512/G6513/G6516/G6517/G6518/G6519/G6520/G6523/G6524/G6526/G6527/G6591	20		G2070	4.4489	6.41684	6.75435	7.27249	4.09845
		BP	GO:0006259	DNA_metabolic_process	21/41	444/3586	1.41619e-09	5.1691e-08	G147/G166/G170/G3091/G3092/G6495/G6502/G6505/G6508/G6512/G6513/G6516/G6517/G6518/G6519/G6520/G6523/G6524/G6526/G6527/G6591	21		G2071	4.66619	6.61456	6.90713	7.62095	4.35685
		CC	GO:0005576	extracellular_region	0.45	135/1571	1.46109e-05	7.68996e-05	G9163/G9164/G9165/G9166/G9167/G9168/G9169/G9170/G9171	9		G3418	2.37851	2.73335	3.95233	3.98003	2.43563
		MF	GO:0030570	pectate_lyase_activity	9/53	62/6045	2.14645e-09	5.23631e-08	G9163/G9164/G9165/G9166/G9167/G9168/G9169/G9170/G9171	9		G5854	3.42895	3.44095	3.72137	3.96625	4.37504
		MF	GO:0016837	carbon-oxygen_lyase_activity_acting_on_polysaccharides	9/53	66/6045	3.81412e-09	5.23631e-08	G9163/G9164/G9165/G9166/G9167/G9168/G9169/G9170/G9171	9		G3277	3.08746	3.22805	3.66107	3.70708	3.69265
		MF	GO:0016835	carbon-oxygen_lyase_activity	10/53	91/6045	4.14541e-09	5.23631e-08	G6541/G9163/G9164/G9165/G9166/G9167/G9168/G9169/G9170/G9171	10		G9168	4.71149	5.36912	5.28021	5.86888	2.39506
		MF	GO:0016829	lyase_activity	10/53	134/6045	1.77378e-07	1.68042e-06	G6541/G9163/G9164/G9165/G9166/G9167/G9168/G9169/G9170/G9171	10		G9171	4.83137	5.32805	5.25437	6.13709	2.6893
		MF	GO:0004521	endoribonuclease_activity	7/53	228/6045	0.00347498	0.0233035	G148/G152/G6416/G6584/G10326/G11671/G11673	7		G9170	4.20398	4.85798	4.81352	5.34447	2.15704
		MF	GO:0004540	ribonuclease_activity	7/53	236/6045	0.00420569	0.0233035	G148/G152/G6416/G6584/G10326/G11671/G11673	7		G9169	4.12184	4.84248	4.75275	5.25437	2.09761
		MF	GO:0004519	endonuclease_activity	7/53	237/6045	0.00430468	0.0233035	G148/G152/G6416/G6584/G10326/G11671/G11673	7		G9164	3.80941	4.50271	4.40735	4.91886	1.81967
		MF	GO:0003678	DNA_helicase_activity	2/53	15/6045	0.00736216	0.0317062	G3091/G6572	2		G9163	3.76871	4.48607	4.36177	4.90304	1.75275
		MF	GO:0004518	nuclease_activity	7/53	267/6045	0.00818814	0.0317062	G148/G152/G6416/G6584/G10326/G11671/G11673	7		G9167	4.0268	4.68594	4.59156	5.14893	1.9486
		MF	GO:0015293	symporter_activity	2/53	16/6045	0.00836692	0.0317062	G6573/G6582	2		G9165	3.89918	4.63052	4.49378	5.03914	1.84398
												G9166	3.94017	4.64039	4.5472	5.09677	1.91839
												G7862	4.45746	4.53916	4.73877	4.28021	4.38474
												G5480	4.56864	6.52074	6.19889	3.98368	3.32625
												G5478	4.10434	6.00068	5.65392	3.42089	2.81352
												G3415	4.37086	5.4663	5.1643	3.50208	2.38405
												G3416	4.23266	5.62527	5.43596	3.51223	2.53854
												G15899	1.97453	2.86196	2.43563	0.910733	0.31034
												G15900	2.13422	2.84197	2.43296	1.0072	0.356144
												G3283	1.54597	2.35332	1.70929	1.80323	0.400538
												G3284	1.47508	2.25096	1.73985	1.81967	0.432959
												G3281	1.57046	2.22651	1.73552	1.81967	0.378512
												G3288	1.5008	2.38405	1.82782	1.86394	0.389567
												G3287	1.5008	2.35614	1.80735	1.88753	0.485427
												G3292	1.60407	2.47508	1.74416	1.91839	0.432959
												G3291	1.5656	2.50843	1.88362	1.94486	0.485427
												G3290	1.54102	2.49057	1.90304	1.95606	0.454176
												G16433	0.704872	1.96717	3.58256	1.43829	0.389567
												G5479	1.41143	2.59216	3.34625	1.58015	0.367371
												G5481	1.39506	2.95977	3.34625	1.79494	0.505891
												G5477	1.52607	3.30305	3.44493	1.88362	0.526069
												G3409	0.687061	0	0.275007	0.189034	0.124328
												G16436	0.0840643	0.163499	0	0.0976108	0.238787
												G16432	0.201634	0.124328	0	0	0.0426443
												G3463	0	0	0	0	0
												G3461	0	0	0	0	0
												G16685	0	0	0	0	0
												G3414	0.0143553	0.0703893	0.0976108	0.0143553	0.0703893
												G3406	0.0976108	0.0840643	0.0840643	0.111031	0.0976108
												G3407	0.0703893	0.0703893	0.0565835	0.124328	0.0703893
												G3295	0.454176	0.9855	0.575312	0.807355	0.485427
												G3285	0.632268	1.41684	0.963474	0.948601	0.263034
												G3293	0.659925	1.18269	0.925999	1.02148	0.226509
												G3289	0.641546	1.22651	0.978196	1.09761	0.275007
												G3294	1.1177	1.94486	1.28688	1.56071	0.464668
												G3279	0.970854	1.8679	1.28096	1.46467	0.378512
												G3282	1.0072	1.83592	1.30451	1.36177	0.389567
												G3278	0.963474	1.85997	1.34483	1.41143	0.367371
												G3286	1.02857	1.85997	1.46989	1.37295	0.378512
												G3280	0.918386	1.76977	1.40054	1.35614	0.321928
												G5484	0.748461	0.992768	1.38957	1.58976	0.475085
												G5467	0.575312	1.62761	1.89142	1.34483	0.495695
												G5469	0.594549	1.7137	1.85599	1.39506	0.505891
												G5468	0.641546	1.71809	1.91073	1.42761	0.505891
												G5470	0.575312	1.55582	1.75702	1.16993	0.454176
												G5472	0.400538	1.48027	1.72683	1.31034	0.432959
												G5473	0.422233	1.49057	1.83996	1.44361	0.432959
												G5475	0.443607	1.46989	1.84398	1.4489	0.422233
												G5474	0.443607	1.41143	1.78241	1.41684	0.422233
												G5476	0.400538	1.40054	1.75702	1.41684	0.411426
												G5471	0.389567	1.40054	1.77821	1.40054	0.389567

## Sheet: Fig. 6
	Fig. 6a						Fig. 6a							Fig. 6b					Fig. 6d
	ID	label	interval	name	class		Source	Target	Type	Id	Label	Weight		Chr	Gene	PFAM	Annotation
	A0A090BHQ1	A0A090BHQ1		A0A090BHQ1	RxLR		A0A090BHQ1	G4YES3	Undirected			0.57075		Chr01	G1	PF00078	Reverse transcriptase (RNA-dependent DNA polymerase)
	A0A090BHQ1	A0A090BHQ1		A0A090BHQ1	RxLR		A0A090BHQ1	G4YRL1	Undirected			0.73695		Chr01	G2	PF02668	Taurine catabolism dioxygenase TauD, TfdA family
	A0A090BHQ1	A0A090BHQ1		A0A090BHQ1	RxLR		A0A090BHQ1	G4ZVG7	Undirected			0.6857		Chr01	G3	PF00854	POT family
	A0A090BHQ1	A0A090BHQ1		A0A090BHQ1	RxLR		A0A090BHQ1	G5A3Y9	Undirected			0.76315		Chr01	G4	PF00854	POT family
	A0A090BHQ1	A0A090BHQ1		A0A090BHQ1	RxLR		A0A090BHQ1	G5AIE5	Undirected			0.57105		Chr01	G5	PF02668	Taurine catabolism dioxygenase TauD, TfdA family
	A0A3R7XRR3	A0A3R7XRR3		A0A3R7XRR3	Zygote-specific		A0A3R7XRR3	G4ZUB8	Undirected			0.9568		Chr01	G5	PF02668	Taurine catabolism dioxygenase TauD, TfdA family
	D0MRH6	D0MRH6		D0MRH6	RxLR		D0MRH6	G4YJL7	Undirected			0.54785		Chr01	G6	PF00854	POT family
	D0MRH6	D0MRH6		D0MRH6	RxLR		D0MRH6	G4ZKT2	Undirected			0.5577		Chr01	G6	PF00854	POT family
	D0N3K6	D0N3K6		D0N3K6	Protein kinase		D0N3K6	G4ZRA8	Undirected			0.5813		Chr01	G7	PF02668	Taurine catabolism dioxygenase TauD, TfdA family
	D0N3K6	D0N3K6		D0N3K6	Protein kinase		D0N3K6	G4ZSE0	Undirected			0.56085		Chr01	G8	PF00854	POT family
	D0N3K6	D0N3K6		D0N3K6	Protein kinase		D0N3K6	G4ZZK3	Undirected			0.50795		Chr01	G9	PF10988	Putative auto-transporter adhesin, head GIN domain
	D0N3K6	D0N3K6		D0N3K6	Protein kinase		D0N3K6	G5A4H1	Undirected			0.60015		Chr01	G10	PF13921	Myb-like DNA-binding domain
	D0N3K6	D0N3K6		D0N3K6	Protein kinase		D0N3K6	W2QC88	Undirected			0.53865		Chr01	G10	PF00249	Myb-like DNA-binding domain
	D0N3K6	D0N3K6		D0N3K6	Protein kinase		D0N3K6	W2QE82	Undirected			0.5585		Chr01	G12	PF07714	Protein tyrosine and serine/threonine kinase
	D0NYL6	D0NYL6		D0NYL6	Apple		D0NYL6	G4YGE4	Undirected			0.81195		Chr01	G13	PF01302	CAP-Gly domain
	D0NYL6	D0NYL6		D0NYL6	Apple		D0NYL6	G4YGE6	Undirected			0.8125		Chr01	G14	PF06337	DUSP domain
	D0NYL6	D0NYL6		D0NYL6	Apple		D0NYL6	G4Z9Z1	Undirected			0.77755		Chr01	G14	PF01363	FYVE zinc finger
	G4YED1	G4YED1		G4YED1	RxLR		G4YED1	G5ABI8	Undirected			0.5083		Chr01	G15	PF03372	Endonuclease/Exonuclease/phosphatase family
	G4YED1	G4YED1		G4YED1	RxLR		G4YED1	G5AID1	Undirected			0.5094		Chr01	G19	PF13456	Reverse transcriptase-like
	G4YES3	G4YES3		G4YES3	CRN		G4YES3	G4YRL1	Undirected			0.58825		Chr01	G19	PF17921	Integrase zinc binding domain
	G4YES3	G4YES3		G4YES3	CRN		G4YES3	G4ZVG7	Undirected			0.5808		Chr01	G19	PF13650	Aspartyl protease
	G4YES3	G4YES3		G4YES3	CRN		G4YES3	G5A3Y9	Undirected			0.58585		Chr01	G19	PF00385	Chromo (CHRromatin Organisation MOdifier) domain
	G4YES3	G4YES3		G4YES3	CRN		G4YES3	G5AIE5	Undirected			0.5516		Chr01	G19	PF00078	Reverse transcriptase (RNA-dependent DNA polymerase)
	G4YES3	G4YES3		G4YES3	CRN		G4YF67	G4ZL16	Undirected			0.58745		Chr01	G22	PF13202	EF hand
	G4YF67	G4YF67		G4YF67	Uncharacterized		G4YF67	G4ZMQ4	Undirected			0.74275		Chr01	G25	PF16916	Dimerisation domain of Zinc Transporter
	G4YF67	G4YF67		G4YF67	Uncharacterized		G4YF67	G4ZNY6	Undirected			0.64645		Chr01	G25	PF01545	Cation efflux family
	G4YF67	G4YF67		G4YF67	Uncharacterized		G4YF67	G5AAL6	Undirected			0.63235		Chr01	G27	PF17921	Integrase zinc binding domain
	G4YF67	G4YF67		G4YF67	Uncharacterized		G4YF99	G4ZGQ5	Undirected			0.79775		Chr01	G27	PF17917	RNase H-like domain found in reverse transcriptase
	G4YF99	G4YF99		G4YF99	Uncharacterized		G4YF99	G4ZSL1	Undirected			0.706		Chr01	G27	PF00098	Zinc knuckle
	G4YF99	G4YF99		G4YF99	Uncharacterized		G4YF99	G4ZSM5	Undirected			0.70135		Chr01	G27	PF00078	Reverse transcriptase (RNA-dependent DNA polymerase)
	G4YF99	G4YF99		G4YF99	Uncharacterized		G4YF99	G4ZVJ7	Undirected			0.58815		Chr01	G28	PF01753	MYND finger
	G4YF99	G4YF99		G4YF99	Uncharacterized		G4YF99	W2QQI5	Undirected			0.85195		Chr01	G29	PF01753	MYND finger
	G4YF99	G4YF99		G4YF99	Uncharacterized		G4YFH8	G4YGP0	Undirected			0.5936		Chr01	G31	PF01217	Clathrin adaptor complex small chain
	G4YFH8	G4YFH8		G4YFH8	Protein kinase		G4YFH8	G4YX14	Undirected			0.6202		Chr01	G31	PF00928	Adaptor complexes medium subunit family
	G4YFH8	G4YFH8		G4YFH8	Protein kinase		G4YFH8	G4YX15	Undirected			0.64425		Chr01	G32	PF00069	Protein kinase domain
	G4YFH8	G4YFH8		G4YFH8	Protein kinase		G4YFH8	G4Z3N0	Undirected			0.74135		Chr01	G34	PF00749	tRNA synthetases class I (E and Q), catalytic domain
	G4YFH8	G4YFH8		G4YFH8	Protein kinase		G4YFH8	G4ZAK9	Undirected			0.55315		Chr01	G34	PF01753	MYND finger
	G4YFH8	G4YFH8		G4YFH8	Protein kinase		G4YFH8	G5AER2	Undirected			0.58375		Chr01	G34	PF00043	Glutathione S-transferase, C-terminal domain
	G4YFH8	G4YFH8		G4YFH8	Protein kinase		G4YFH8	W2QE82	Undirected			0.58595		Chr01	G34	PF03950	tRNA synthetases class I (E and Q), anti-codon binding domain
	G4YFH8	G4YFH8		G4YFH8	Protein kinase		G4YFK2	G4YUH3	Undirected			0.7058		Chr01	G34	PF00458	WHEP-TRS domain
	G4YFK2	G4YFK2		G4YFK2	Protein kinase		G4YFK2	G5ABJ2	Undirected			0.53125		Chr01	G35	PF04616	Glycosyl hydrolases family 43
	G4YFK2	G4YFK2		G4YFK2	Protein kinase		G4YFK4	G5ABI8	Undirected			0.5875		Chr01	G36	PF00385	Chromo (CHRromatin Organisation MOdifier) domain
	G4YFK4	G4YFK4		G4YFK4	RxLR		G4YFT8	G4YFT9	Undirected			0.969		Chr01	G37	PF00022	Actin
	G4YFT8	G4YFT8		G4YFT8	Alkaline phosphatase		G4YGE4	G4YGE6	Undirected			0.99475		Chr01	G39	PF01217	Clathrin adaptor complex small chain
	G4YFT9	G4YFT9		G4YFT9	Alkaline phosphatase		G4YGE4	G4Z9Z1	Undirected			0.95695		Chr01	G40	PF12894	Anaphase-promoting complex subunit 4 WD40 domain
	G4YGE4	G4YGE4		G4YGE4	Calcineurin-like phosphoesterase		G4YGE6	G4Z9Z1	Undirected			0.9555		Chr01	G40	PF00400	WD domain, G-beta repeat
	G4YGE4	G4YGE4		G4YGE4	Calcineurin-like phosphoesterase		G4YGP0	G4YJU7	Undirected			0.62495		Chr01	G40	PF00400	WD domain, G-beta repeat
	G4YGE4	G4YGE4		G4YGE4	Calcineurin-like phosphoesterase		G4YGP0	G4YX14	Undirected			0.59115		Chr01	G41	PF05653	Magnesium transporter NIPA
	G4YGE6	G4YGE6		G4YGE6	Calcineurin-like phosphoesterase		G4YGP0	G4YX15	Undirected			0.63285		Chr01	G42	PF00169	PH domain
	G4YGE6	G4YGE6		G4YGE6	Calcineurin-like phosphoesterase		G4YGP0	G4Z3N0	Undirected			0.7413		Chr01	G42	PF00612	IQ calmodulin-binding motif
	G4YGE6	G4YGE6		G4YGE6	Calcineurin-like phosphoesterase		G4YGP0	G4ZAK9	Undirected			0.54595		Chr01	G43	PF04577	Protein of unknown function (DUF563)
	G4YGP0	G4YGP0		G4YGP0	Protein kinase		G4YGP0	G4ZLZ3	Undirected			0.56685		Chr01	G44	PF10988	Putative auto-transporter adhesin, head GIN domain
	G4YGP0	G4YGP0		G4YGP0	Protein kinase		G4YGP0	G4ZZK3	Undirected			0.5707		Chr01	G44	PF10988	Putative auto-transporter adhesin, head GIN domain
	G4YGP0	G4YGP0		G4YGP0	Protein kinase		G4YGP0	G4ZZK7	Undirected			0.5658		Chr01	G45	PF10988	Putative auto-transporter adhesin, head GIN domain
	G4YGP0	G4YGP0		G4YGP0	Protein kinase		G4YGP0	G4ZZL2	Undirected			0.51725		Chr01	G46	PF04577	Protein of unknown function (DUF563)
	G4YGP0	G4YGP0		G4YGP0	Protein kinase		G4YGP0	G4ZZU2	Undirected			0.55035		Chr01	G47	PF04577	Protein of unknown function (DUF563)
	G4YGP0	G4YGP0		G4YGP0	Protein kinase		G4YGP0	G5AER2	Undirected			0.54655		Chr01	G49	PF05368	NmrA-like family
	G4YGP0	G4YGP0		G4YGP0	Protein kinase		G4YGP0	H3GCN5	Undirected			0.5748		Chr01	G50	PF05368	NmrA-like family
	G4YGP0	G4YGP0		G4YGP0	Protein kinase		G4YGP0	H3GXX7	Undirected			0.60205		Chr01	G51	PF05368	NmrA-like family
	G4YGP0	G4YGP0		G4YGP0	Protein kinase		G4YGP0	W2QC88	Undirected			0.5943		Chr01	G52	PF05368	NmrA-like family
	G4YGP0	G4YGP0		G4YGP0	Protein kinase		G4YGP0	W2QE82	Undirected			0.62695		Chr01	G54	PF01966	HD domain
	G4YGP0	G4YGP0		G4YGP0	Protein kinase		G4YGP0	W2QG41	Undirected			0.56835		Chr01	G55	PF04577	Protein of unknown function (DUF563)
	G4YGP0	G4YGP0		G4YGP0	Protein kinase		G4YGP0	W2QG46	Undirected			0.6061		Chr01	G56	PF13673	Acetyltransferase (GNAT) domain
	G4YGP0	G4YGP0		G4YGP0	Protein kinase		G4YGP8	G4YHS5	Undirected			0.63185		Chr01	G58	PF00701	Dihydrodipicolinate synthetase family
	G4YGP0	G4YGP0		G4YGP0	Protein kinase		G4YGP8	G4Z2U4	Undirected			0.5262		Chr01	G59	PF00701	Dihydrodipicolinate synthetase family
	G4YGP0	G4YGP0		G4YGP0	Protein kinase		G4YGP8	G4Z6D6	Undirected			0.61525		Chr01	G61	PF03083	Sugar efflux transporter for intercellular exchange
	G4YGP0	G4YGP0		G4YGP0	Protein kinase		G4YGP8	G4ZA47	Undirected			0.55705		Chr01	G61	PF03083	Sugar efflux transporter for intercellular exchange
	G4YGP0	G4YGP0		G4YGP0	Protein kinase		G4YGP8	G4ZLP0	Undirected			0.8065		Chr01	G62	PF13673	Acetyltransferase (GNAT) domain
	G4YGP0	G4YGP0		G4YGP0	Protein kinase		G4YGP8	G4ZQC1	Undirected			0.53195		Chr01	G63	PF02872	5'-nucleotidase, C-terminal domain
	G4YGP8	G4YGP8		G4YGP8	RxLR		G4YGP8	G4ZV66	Undirected			0.7051		Chr01	G63	PF00149	Calcineurin-like phosphoesterase
	G4YGP8	G4YGP8		G4YGP8	RxLR		G4YGP8	G4ZWE9	Undirected			0.5569		Chr01	G66	PF13843	Transposase IS4
	G4YGP8	G4YGP8		G4YGP8	RxLR		G4YGP8	G5A456	Undirected			0.8652		Chr01	G67	PF08354	Domain of unknown function (DUF1729)
	G4YGP8	G4YGP8		G4YGP8	RxLR		G4YGP8	G5A914	Undirected			0.52125		Chr01	G68/JsAvh010	PF16810	RXLR phytopathogen effector protein, Avirulence activity
	G4YGP8	G4YGP8		G4YGP8	RxLR		G4YGP8	G5A920	Undirected			0.54785		Chr01	G69/JsAvh011	PF16810	RXLR phytopathogen effector protein, Avirulence activity
	G4YGP8	G4YGP8		G4YGP8	RxLR		G4YGP8	G5AFH6	Undirected			0.61795		Chr01	G70	PF01852	START domain
	G4YGP8	G4YGP8		G4YGP8	RxLR		G4YGQ1	G4YH13	Undirected			0.8684		Chr01	G70	PF01363	FYVE zinc finger
	G4YGP8	G4YGP8		G4YGP8	RxLR		G4YGQ1	G4YSL4	Undirected			0.5526		Chr01	G71	PF01363	FYVE zinc finger
	G4YGP8	G4YGP8		G4YGP8	RxLR		G4YGQ1	G4YWG8	Undirected			0.5746		Chr01	G72	PF01363	FYVE zinc finger
	G4YGP8	G4YGP8		G4YGP8	RxLR		G4YGQ1	G4YWH4	Undirected			0.60345		Chr01	G73	PF13460	NAD(P)H-binding
	G4YGP8	G4YGP8		G4YGP8	RxLR		G4YGR9	G4YGS1	Undirected			0.9661		Chr01	G74	PF13460	NAD(P)H-binding
	G4YGP8	G4YGP8		G4YGP8	RxLR		G4YGR9	G4YGS8	Undirected			0.9955		Chr01	G76	PF14295	PAN domain
	G4YGQ1	G4YGQ1		G4YGQ1	CRN		G4YGR9	G4Z199	Undirected			0.58325		Chr01	G76	PF14295	PAN domain
	G4YGQ1	G4YGQ1		G4YGQ1	CRN		G4YGR9	G4Z2D3	Undirected			0.60485		Chr01	G76	PF14295	PAN domain
	G4YGQ1	G4YGQ1		G4YGQ1	CRN		G4YGR9	G4Z2U8	Undirected			0.61535		Chr01	G76	PF14295	PAN domain
	G4YGQ1	G4YGQ1		G4YGQ1	CRN		G4YGR9	G4ZBY5	Undirected			0.59315		Chr01	G77	PF04140	Isoprenylcysteine carboxyl methyltransferase (ICMT) family
	G4YGR9	G4YGR9		G4YGR9	Pectinesterase		G4YGR9	G4ZCB0	Undirected			0.5417		Chr01	G81	PF03162	Tyrosine phosphatase family
	G4YGR9	G4YGR9		G4YGR9	Pectinesterase		G4YGR9	G4ZCB2	Undirected			0.5643		Chr01	G82	PF00665	Integrase core domain
	G4YGR9	G4YGR9		G4YGR9	Pectinesterase		G4YGR9	G4ZL46	Undirected			0.60115		Chr01	G82	PF00098	Zinc knuckle
	G4YGR9	G4YGR9		G4YGR9	Pectinesterase		G4YGR9	G4ZL47	Undirected			0.59395		Chr01	G82	PF07727	Reverse transcriptase (RNA-dependent DNA polymerase)
	G4YGR9	G4YGR9		G4YGR9	Pectinesterase		G4YGR9	G4ZTY2	Undirected			0.57615		Chr01	G82	PF14223	gag-polypeptide of LTR copia-type
	G4YGR9	G4YGR9		G4YGR9	Pectinesterase		G4YGR9	G4ZU55	Undirected			0.5831		Chr01	G83	PF17919	RNase H-like domain found in reverse transcriptase
	G4YGR9	G4YGR9		G4YGR9	Pectinesterase		G4YGR9	G5A1G4	Undirected			0.9842		Chr01	G83	PF17921	Integrase zinc binding domain
	G4YGR9	G4YGR9		G4YGR9	Pectinesterase		G4YGR9	G5A1J6	Undirected			0.98495		Chr01	G83	PF00078	Reverse transcriptase (RNA-dependent DNA polymerase)
	G4YGR9	G4YGR9		G4YGR9	Pectinesterase		G4YGR9	G5A2C6	Undirected			0.98705		Chr01	G86	PF07727	Reverse transcriptase (RNA-dependent DNA polymerase)
	G4YGR9	G4YGR9		G4YGR9	Pectinesterase		G4YGR9	G5A2C7	Undirected			0.87715		Chr01	G87	PF00447	HSF-type DNA-binding
	G4YGR9	G4YGR9		G4YGR9	Pectinesterase		G4YGR9	G5A5T4	Undirected			0.5079		Chr01	G88	PF00447	HSF-type DNA-binding
	G4YGR9	G4YGR9		G4YGR9	Pectinesterase		G4YGR9	W2PSE7	Undirected			0.59455		Chr01	G90	PF00096	Zinc finger, C2H2 type
	G4YGR9	G4YGR9		G4YGR9	Pectinesterase		G4YGS1	G4YGS8	Undirected			0.96785		Chr01	G90	PF00096	Zinc finger, C2H2 type
	G4YGR9	G4YGR9		G4YGR9	Pectinesterase		G4YGS1	G4Z199	Undirected			0.5754		Chr01	G98	PF01419	Jacalin-like lectin domain
	G4YGR9	G4YGR9		G4YGR9	Pectinesterase		G4YGS1	G4Z2D3	Undirected			0.6013		Chr01	G103	PF01494	FAD binding domain
	G4YGR9	G4YGR9		G4YGR9	Pectinesterase		G4YGS1	G4Z2U8	Undirected			0.61215		Chr01	G105	PF00271	Helicase conserved C-terminal domain
	G4YGR9	G4YGR9		G4YGR9	Pectinesterase		G4YGS1	G4ZBY5	Undirected			0.5971		Chr01	G105	PF00176	SNF2 family N-terminal domain
	G4YGR9	G4YGR9		G4YGR9	Pectinesterase		G4YGS1	G4ZCB0	Undirected			0.5405		Chr01	G105	PF13229	Right handed beta helix region
	G4YGS1	G4YGS1		G4YGS1	Pectinesterase		G4YGS1	G4ZCB2	Undirected			0.5627		Chr01	G105	PF07529	HSA
	G4YGS1	G4YGS1		G4YGS1	Pectinesterase		G4YGS1	G4ZL46	Undirected			0.5921		Chr01	G106	PF17919	RNase H-like domain found in reverse transcriptase
	G4YGS1	G4YGS1		G4YGS1	Pectinesterase		G4YGS1	G4ZL47	Undirected			0.58395		Chr01	G106	PF08284	Retroviral aspartyl protease
	G4YGS1	G4YGS1		G4YGS1	Pectinesterase		G4YGS1	G4ZTY2	Undirected			0.5793		Chr01	G106	PF00665	Integrase core domain
	G4YGS1	G4YGS1		G4YGS1	Pectinesterase		G4YGS1	G4ZU54	Undirected			0.57445		Chr01	G106	PF00078	Reverse transcriptase (RNA-dependent DNA polymerase)
	G4YGS1	G4YGS1		G4YGS1	Pectinesterase		G4YGS1	G4ZU55	Undirected			0.5822		Chr01	G106	PF17921	Integrase zinc binding domain
	G4YGS1	G4YGS1		G4YGS1	Pectinesterase		G4YGS1	G4ZUL1	Undirected			0.57015		Chr01	G110	PF00078	Reverse transcriptase (RNA-dependent DNA polymerase)
	G4YGS1	G4YGS1		G4YGS1	Pectinesterase		G4YGS1	G5A1G4	Undirected			0.9569		Chr01	G110	PF13456	Reverse transcriptase-like
	G4YGS1	G4YGS1		G4YGS1	Pectinesterase		G4YGS1	G5A1J6	Undirected			0.9532		Chr01	G115	PF03732	Retrotransposon gag protein
	G4YGS1	G4YGS1		G4YGS1	Pectinesterase		G4YGS1	G5A2C6	Undirected			0.95685		Chr01	G118/JsAvh014	PF16810	RXLR phytopathogen effector protein, Avirulence activity
	G4YGS1	G4YGS1		G4YGS1	Pectinesterase		G4YGS1	G5A2C7	Undirected			0.8463		Chr01	G121	PF00136	DNA polymerase family B
	G4YGS1	G4YGS1		G4YGS1	Pectinesterase		G4YGS1	W2PSE7	Undirected			0.57855		Chr01	G121	PF08490	Domain of unknown function (DUF1744)
	G4YGS1	G4YGS1		G4YGS1	Pectinesterase		G4YGS8	G4Z199	Undirected			0.5812		Chr01	G121	PF03104	DNA polymerase family B, exonuclease domain
	G4YGS1	G4YGS1		G4YGS1	Pectinesterase		G4YGS8	G4Z2D3	Undirected			0.60715		Chr01	G122	PF10417	C-terminal domain of 1-Cys peroxiredoxin
	G4YGS1	G4YGS1		G4YGS1	Pectinesterase		G4YGS8	G4Z2U8	Undirected			0.618		Chr01	G122	PF00578	AhpC/TSA family
	G4YGS1	G4YGS1		G4YGS1	Pectinesterase		G4YGS8	G4ZBY2	Undirected			0.5782		Chr01	G123	PF03909	BSD domain
	G4YGS1	G4YGS1		G4YGS1	Pectinesterase		G4YGS8	G4ZBY5	Undirected			0.59395		Chr01	G126	PF00581	Rhodanese-like domain
	G4YGS1	G4YGS1		G4YGS1	Pectinesterase		G4YGS8	G4ZCB0	Undirected			0.5437		Chr01	G127	PF00964	Elicitin
	G4YGS1	G4YGS1		G4YGS1	Pectinesterase		G4YGS8	G4ZCB2	Undirected			0.5662		Chr01	G128	PF01757	Acyltransferase family
	G4YGS8	G4YGS8		G4YGS8	Pectinesterase		G4YGS8	G4ZL46	Undirected			0.5941		Chr01	G129	PF01757	Acyltransferase family
	G4YGS8	G4YGS8		G4YGS8	Pectinesterase		G4YGS8	G4ZL47	Undirected			0.59145		Chr01	G130	PF01757	Acyltransferase family
	G4YGS8	G4YGS8		G4YGS8	Pectinesterase		G4YGS8	G4ZTY2	Undirected			0.5765		Chr01	G131	PF00964	Elicitin
	G4YGS8	G4YGS8		G4YGS8	Pectinesterase		G4YGS8	G4ZU55	Undirected			0.58395		Chr01	G132	PF00964	Elicitin
	G4YGS8	G4YGS8		G4YGS8	Pectinesterase		G4YGS8	G5A1G4	Undirected			0.9869		Chr01	G134	PF13193	AMP-binding enzyme C-terminal domain
	G4YGS8	G4YGS8		G4YGS8	Pectinesterase		G4YGS8	G5A1J6	Undirected			0.9818		Chr01	G134	PF00501	AMP-binding enzyme
	G4YGS8	G4YGS8		G4YGS8	Pectinesterase		G4YGS8	G5A2C6	Undirected			0.9839		Chr01	G135	PF00383	Cytidine and deoxycytidylate deaminase zinc-binding region
	G4YGS8	G4YGS8		G4YGS8	Pectinesterase		G4YGS8	G5A2C7	Undirected			0.87475		Chr01	G136	PF01112	Asparaginase
	G4YGS8	G4YGS8		G4YGS8	Pectinesterase		G4YGS8	W2PSE7	Undirected			0.5908		Chr01	G138	PF10417	C-terminal domain of 1-Cys peroxiredoxin
	G4YGS8	G4YGS8		G4YGS8	Pectinesterase		G4YH13	G4YSL4	Undirected			0.56005		Chr01	G138	PF00578	AhpC/TSA family
	G4YGS8	G4YGS8		G4YGS8	Pectinesterase		G4YH13	G4YWG8	Undirected			0.5872		Chr01	G139	PF10417	C-terminal domain of 1-Cys peroxiredoxin
	G4YGS8	G4YGS8		G4YGS8	Pectinesterase		G4YH13	G4YWH4	Undirected			0.5992		Chr01	G139	PF00578	AhpC/TSA family
	G4YGS8	G4YGS8		G4YGS8	Pectinesterase		G4YHN3	G5A4Z8	Undirected			0.7649		Chr01	G140	PF00462	Glutaredoxin
	G4YGS8	G4YGS8		G4YGS8	Pectinesterase		G4YHS3	G4ZL21	Undirected			0.52975		Chr01	G142	PF10417	C-terminal domain of 1-Cys peroxiredoxin
	G4YGS8	G4YGS8		G4YGS8	Pectinesterase		G4YHS5	G4YL36	Undirected			0.5626		Chr01	G142	PF00578	AhpC/TSA family
	G4YGS8	G4YGS8		G4YGS8	Pectinesterase		G4YHS5	G4Z2U4	Undirected			0.51435		Chr01	G143	PF03849	Transcription factor Tfb2
	G4YGS8	G4YGS8		G4YGS8	Pectinesterase		G4YHS5	G4Z6D6	Undirected			0.57785		Chr01	G143	PF18307	Transcription factor Tfb2 (p52) C-terminal domain
	G4YGS8	G4YGS8		G4YGS8	Pectinesterase		G4YHS5	G4ZLP0	Undirected			0.65415		Chr01	G143	PF00462	Glutaredoxin
	G4YH13	G4YH13		G4YH13	CRN		G4YHS5	G4ZT42	Undirected			0.5183		Chr01	G144	PF13415	Galactose oxidase, central domain
	G4YH13	G4YH13		G4YH13	CRN		G4YHS5	G4ZV66	Undirected			0.6227		Chr01	G144	PF13415	Galactose oxidase, central domain
	G4YH13	G4YH13		G4YH13	CRN		G4YHS5	G4ZWE9	Undirected			0.56805		Chr01	G144	PF13964	Kelch motif
	G4YH13	G4YH13		G4YH13	CRN		G4YHS5	G5A456	Undirected			0.6299		Chr01	G144	PF01344	Kelch motif
	G4YHN3	G4YHN3		G4YHN3	Uncharacterized		G4YHS5	G5A914	Undirected			0.53615		Chr01	G144	PF01344	Kelch motif
	G4YHS3	G4YHS3		G4YHS3	RxLR		G4YHS5	G5A920	Undirected			0.5326		Chr01	G147	PF17917	RNase H-like domain found in reverse transcriptase
	G4YHS5	G4YHS5		G4YHS5	RxLR		G4YHS5	G5AFH6	Undirected			0.57875		Chr01	G147	PF00078	Reverse transcriptase (RNA-dependent DNA polymerase)
	G4YHS5	G4YHS5		G4YHS5	RxLR		G4YI39	G4YQ58	Undirected			0.99285		Chr01	G147	PF00665	Integrase core domain
	G4YHS5	G4YHS5		G4YHS5	RxLR		G4YI39	G4YQ65	Undirected			0.98905		Chr01	G148	PF13650	Aspartyl protease
	G4YHS5	G4YHS5		G4YHS5	RxLR		G4YI39	G4YQ67	Undirected			0.9943		Chr01	G148	PF13456	Reverse transcriptase-like
	G4YHS5	G4YHS5		G4YHS5	RxLR		G4YI39	G4Z7E3	Undirected			0.9346		Chr01	G148	PF17919	RNase H-like domain found in reverse transcriptase
	G4YHS5	G4YHS5		G4YHS5	RxLR		G4YI39	G5A2A0	Undirected			0.9506		Chr01	G152	PF00078	Reverse transcriptase (RNA-dependent DNA polymerase)
	G4YHS5	G4YHS5		G4YHS5	RxLR		G4YID4	G4YMK9	Undirected			0.6188		Chr01	G152	PF13650	Aspartyl protease
	G4YHS5	G4YHS5		G4YHS5	RxLR		G4YID4	G4YRQ9	Undirected			0.92905		Chr01	G152	PF13456	Reverse transcriptase-like
	G4YHS5	G4YHS5		G4YHS5	RxLR		G4YID4	G4Z9X2	Undirected			0.8109		Chr01	G156	PF13650	Aspartyl protease
	G4YHS5	G4YHS5		G4YHS5	RxLR		G4YID4	G4ZGK5	Undirected			0.8776		Chr01	G156	PF17919	RNase H-like domain found in reverse transcriptase
	G4YHS5	G4YHS5		G4YHS5	RxLR		G4YID4	G4ZZD9	Undirected			0.8552		Chr01	G158	PF14681	Uracil phosphoribosyltransferase
	G4YHS5	G4YHS5		G4YHS5	RxLR		G4YID4	G4ZZS2	Undirected			0.5113		Chr01	G159	PF14681	Uracil phosphoribosyltransferase
	G4YI39	G4YI39		G4YI39	FAD-binding PCMH-type		G4YID4	G4ZZS3	Undirected			0.6413		Chr01	G160	PF04218	CENP-B N-terminal DNA-binding domain
	G4YI39	G4YI39		G4YI39	FAD-binding PCMH-type		G4YID4	G5A0E1	Undirected			0.58875		Chr01	G161	PF04218	CENP-B N-terminal DNA-binding domain
	G4YI39	G4YI39		G4YI39	FAD-binding PCMH-type		G4YIX5	G5AC05	Undirected			0.6947		Chr01	G161	PF14681	Uracil phosphoribosyltransferase
	G4YI39	G4YI39		G4YI39	FAD-binding PCMH-type		G4YJ91	G4Z199	Undirected			0.7969		Chr01	G163	PF14223	gag-polypeptide of LTR copia-type
	G4YI39	G4YI39		G4YI39	FAD-binding PCMH-type		G4YJ91	G4ZL46	Undirected			0.86425		Chr01	G164	PF07727	Reverse transcriptase (RNA-dependent DNA polymerase)
	G4YID4	G4YID4		G4YID4	CRN		G4YJ91	G4ZL47	Undirected			0.85005		Chr01	G166	PF14223	gag-polypeptide of LTR copia-type
	G4YID4	G4YID4		G4YID4	CRN		G4YJ91	G5A2P6	Undirected			0.80415		Chr01	G166	PF07727	Reverse transcriptase (RNA-dependent DNA polymerase)
	G4YID4	G4YID4		G4YID4	CRN		G4YJ91	W2PSE7	Undirected			0.84985		Chr01	G166	PF00665	Integrase core domain
	G4YID4	G4YID4		G4YID4	CRN		G4YJU7	G4YX14	Undirected			0.61515		Chr01	G166	PF00098	Zinc knuckle
	G4YID4	G4YID4		G4YID4	CRN		G4YJU7	G4YX15	Undirected			0.63175		Chr01	G170	PF00665	Integrase core domain
	G4YID4	G4YID4		G4YID4	CRN		G4YJU7	G4ZZK7	Undirected			0.5464		Chr01	G170	PF00098	Zinc knuckle
	G4YID4	G4YID4		G4YID4	CRN		G4YJU7	G4ZZU2	Undirected			0.5407		Chr01	G170	PF14223	gag-polypeptide of LTR copia-type
	G4YID4	G4YID4		G4YID4	CRN		G4YJU7	G5AER2	Undirected			0.5273		Chr01	G171	PF17919	RNase H-like domain found in reverse transcriptase
	G4YIX5	G4YIX5		G4YIX5	CRN		G4YJU7	H3GCN5	Undirected			0.55475		Chr01	G171	PF03732	Retrotransposon gag protein
	G4YJ91	G4YJ91		G4YJ91	Polygalacturonase		G4YJU7	H3GXX7	Undirected			0.6513		Chr01	G171	PF08284	Retroviral aspartyl protease
	G4YJ91	G4YJ91		G4YJ91	Polygalacturonase		G4YJU7	W2QC88	Undirected			0.56575		Chr01	G171	PF17921	Integrase zinc binding domain
	G4YJ91	G4YJ91		G4YJ91	Polygalacturonase		G4YJU7	W2QE82	Undirected			0.579		Chr01	G171	PF00078	Reverse transcriptase (RNA-dependent DNA polymerase)
	G4YJ91	G4YJ91		G4YJ91	Polygalacturonase		G4YJU7	W2QG41	Undirected			0.5402		Chr01	G181	PF01504	Phosphatidylinositol-4-phosphate 5-Kinase
	G4YJ91	G4YJ91		G4YJ91	Polygalacturonase		G4YJU7	W2QG46	Undirected			0.5868		Chr01	G181	PF10320	Serpentine type 7TM GPCR chemoreceptor Srsx
	G4YJL7	G4YJL7		G4YJL7	RxLR		G4YKQ1	G4YKQ2	Undirected			0.5326		Chr01	G182	PF02866	lactate/malate dehydrogenase, alpha/beta C-terminal domain
	G4YJU7	G4YJU7		G4YJU7	Protein kinase		G4YL36	G4Z2U4	Undirected			0.52315		Chr01	G182	PF00056	lactate/malate dehydrogenase, NAD binding domain
	G4YJU7	G4YJU7		G4YJU7	Protein kinase		G4YL36	G4Z2U6	Undirected			0.50775		Chr01	G186	PF17919	RNase H-like domain found in reverse transcriptase
	G4YJU7	G4YJU7		G4YJU7	Protein kinase		G4YL36	G4Z6D6	Undirected			0.50855		Chr01	G186	PF13456	Reverse transcriptase-like
	G4YJU7	G4YJU7		G4YJU7	Protein kinase		G4YL36	G4ZLP0	Undirected			0.54325		Chr01	G186	PF13650	Aspartyl protease
	G4YJU7	G4YJU7		G4YJU7	Protein kinase		G4YL36	G4ZV66	Undirected			0.5686		Chr01	G189	PF01590	GAF domain
	G4YJU7	G4YJU7		G4YJU7	Protein kinase		G4YL36	G5A914	Undirected			0.541		Chr01	G198	PF12146	Serine aminopeptidase, S33
	G4YJU7	G4YJU7		G4YJU7	Protein kinase		G4YL36	G5A920	Undirected			0.5368		Chr01	G199	PF00069	Protein kinase domain
	G4YJU7	G4YJU7		G4YJU7	Protein kinase		G4YL36	G5AFH6	Undirected			0.50355		Chr01	G200	PF00932	Lamin Tail Domain
	G4YJU7	G4YJU7		G4YJU7	Protein kinase		G4YLP4	G5A5T6	Undirected			0.6897		Chr01	G200	PF00038	Intermediate filament protein
	G4YJU7	G4YJU7		G4YJU7	Protein kinase		G4YLP4	G5AC25	Undirected			0.70755		Chr01	G202	PF00724	NADH:flavin oxidoreductase / NADH oxidase family
	G4YJU7	G4YJU7		G4YJU7	Protein kinase		G4YMH0	G4YNW4	Undirected			0.7434		Chr01	G203	PF00069	Protein kinase domain
	G4YJU7	G4YJU7		G4YJU7	Protein kinase		G4YMH0	G4YQ73	Undirected			0.54435		Chr01	G204	PF00724	NADH:flavin oxidoreductase / NADH oxidase family
	G4YKQ1	G4YKQ1		G4YKQ1	RxLR		G4YMH0	G5ABC1	Undirected			0.56205		Chr01	G210	PF07714	Protein tyrosine and serine/threonine kinase
	G4YKQ2	G4YKQ2		G4YKQ2	RxLR		G4YMK9	G4YRQ9	Undirected			0.61025		Chr01	G211	PF00069	Protein kinase domain
	G4YL36	G4YL36		G4YL36	RxLR		G4YMK9	G4Z9X2	Undirected			0.56555		Chr01	G213	PF01063	Amino-transferase class IV
	G4YL36	G4YL36		G4YL36	RxLR		G4YMK9	G4ZGK5	Undirected			0.58755		Chr01	G216	PF00415	Regulator of chromosome condensation (RCC1) repeat
	G4YL36	G4YL36		G4YL36	RxLR		G4YMK9	G4ZZD9	Undirected			0.6377		Chr01	G216	PF00415	Regulator of chromosome condensation (RCC1) repeat
	G4YL36	G4YL36		G4YL36	RxLR		G4YMK9	G4ZZS2	Undirected			0.52085		Chr01	G216	PF00415	Regulator of chromosome condensation (RCC1) repeat
	G4YL36	G4YL36		G4YL36	RxLR		G4YMK9	G4ZZS3	Undirected			0.5279		Chr01	G220	PF07856	Mediator of CRAC channel activity
	G4YL36	G4YL36		G4YL36	RxLR		G4YN05	G4ZKT2	Undirected			0.52845		Chr01	G221	PF01529	DHHC palmitoyltransferase
	G4YL36	G4YL36		G4YL36	RxLR		G4YNW4	G4YQ73	Undirected			0.541		Chr01	G222	PF07856	Mediator of CRAC channel activity
	G4YL36	G4YL36		G4YL36	RxLR		G4YNW4	G5ABC1	Undirected			0.55475		Chr01	G227	PF02567	Phenazine biosynthesis-like protein
	G4YL36	G4YL36		G4YL36	RxLR		G4YP21	G4ZB99	Undirected			0.55285		Chr01	G227	PF00583	Acetyltransferase (GNAT) family
	G4YLP4	G4YLP4		G4YLP4	MULE transposase		G4YP50	G4YP53	Undirected			0.7032		Chr01	G233	PF10211	Axonemal dynein light chain
	G4YLP4	G4YLP4		G4YLP4	MULE transposase		G4YP53	G4Z3C4	Undirected			0.5415		Chr01	G234	PF01433	Peptidase family M1 domain
	G4YMH0	G4YMH0		G4YMH0	CRN		G4YP53	G5A4Y5	Undirected			0.58655		Chr01	G234	PF09127	Leukotriene A4 hydrolase, C-terminal
	G4YMH0	G4YMH0		G4YMH0	CRN		G4YPF3	G4YVD8	Undirected			0.88475		Chr01	G234	PF17900	Peptidase M1 N-terminal domain
	G4YMH0	G4YMH0		G4YMH0	CRN		G4YPF3	G4YYB5	Undirected			0.94375		Chr01	G235	PF00850	Histone deacetylase domain
	G4YMK9	G4YMK9		G4YMK9	CRN		G4YPF3	G4ZZW9	Undirected			0.9143		Chr01	G238	PF02260	FATC domain
	G4YMK9	G4YMK9		G4YMK9	CRN		G4YPF3	G4ZZX1	Undirected			0.9472		Chr01	G238	PF00454	Phosphatidylinositol 3- and 4-kinase
	G4YMK9	G4YMK9		G4YMK9	CRN		G4YPF3	H3GNT6	Undirected			0.94605		Chr01	G238	PF08771	FKBP12-rapamycin binding domain
	G4YMK9	G4YMK9		G4YMK9	CRN		G4YPY5	G4YW81	Undirected			0.6686		Chr01	G238	PF02259	FAT domain
	G4YMK9	G4YMK9		G4YMK9	CRN		G4YPY5	G4Z9X3	Undirected			0.807		Chr01	G238	PF11865	Domain of unknown function (DUF3385)
	G4YMK9	G4YMK9		G4YMK9	CRN		G4YPY5	G4ZZA8	Undirected			0.7416		Chr01	G238	PF11865	Domain of unknown function (DUF3385)
	G4YMK9	G4YMK9		G4YMK9	CRN		G4YPY5	G5A7K5	Undirected			0.7493		Chr01	G239	PF01199	Ribosomal protein L34e
	G4YN05	G4YN05		G4YN05	RxLR		G4YQ58	G4YQ65	Undirected			0.99065		Chr01	G240	PF01363	FYVE zinc finger
	G4YNW4	G4YNW4		G4YNW4	CRN		G4YQ58	G4YQ67	Undirected			0.98915		Chr01	G241	PF01490	Transmembrane amino acid transporter protein
	G4YNW4	G4YNW4		G4YNW4	CRN		G4YQ58	G4Z7E3	Undirected			0.93695		Chr01	G251	PF17921	Integrase zinc binding domain
	G4YNW4	G4YNW4		G4YNW4	CRN		G4YQ58	G5A2A0	Undirected			0.946		Chr01	G251	PF00665	Integrase core domain
	G4YP21	G4YP21		G4YP21	RxLR		G4YQ65	G4YQ67	Undirected			0.9917		Chr01	G251	PF00078	Reverse transcriptase (RNA-dependent DNA polymerase)
	G4YP50	G4YP50		G4YP50	RxLR		G4YQ65	G4Z7E3	Undirected			0.93975		Chr01	G251	PF17917	RNase H-like domain found in reverse transcriptase
	G4YP53	G4YP53		G4YP53	RxLR		G4YQ65	G5A2A0	Undirected			0.9499		Chr01	G255	PF12146	Serine aminopeptidase, S33
	G4YP53	G4YP53		G4YP53	RxLR		G4YQ67	G4Z7E3	Undirected			0.93535		Chr01	G256	PF12146	Serine aminopeptidase, S33
	G4YP53	G4YP53		G4YP53	RxLR		G4YQ67	G5A2A0	Undirected			0.9544		Chr01	G257	PF02847	MA3 domain
	G4YPF3	G4YPF3		G4YPF3	Family 3 glycosyl hydrolase		G4YQ73	G5ABC1	Undirected			0.7868		Chr01	G257	PF02854	MIF4G domain
	G4YPF3	G4YPF3		G4YPF3	Family 3 glycosyl hydrolase		G4YRI8	G4ZSB1	Undirected			0.7166		Chr01	G260	PF01433	Peptidase family M1 domain
	G4YPF3	G4YPF3		G4YPF3	Family 3 glycosyl hydrolase		G4YRL1	G4ZVG7	Undirected			0.6688		Chr01	G260	PF17900	Peptidase M1 N-terminal domain
	G4YPF3	G4YPF3		G4YPF3	Family 3 glycosyl hydrolase		G4YRL1	G5A3Y9	Undirected			0.7869		Chr01	G260	PF09127	Leukotriene A4 hydrolase, C-terminal
	G4YPF3	G4YPF3		G4YPF3	Family 3 glycosyl hydrolase		G4YRL1	G5AIE5	Undirected			0.5842		Chr01	G265	PF05630	Necrosis inducing protein (NPP1)
	G4YPY5	G4YPY5		G4YPY5	CRN		G4YRL8	G4Z9A9	Undirected			0.6448		Chr01	G266	PF00085	Thioredoxin
	G4YPY5	G4YPY5		G4YPY5	CRN		G4YRL8	G4ZUS8	Undirected			0.67605		Chr01	G267	PF05870	Phenolic acid decarboxylase (PAD)
	G4YPY5	G4YPY5		G4YPY5	CRN		G4YRQ9	G4Z9X2	Undirected			0.82805		Chr01	G268	PF12796	Ankyrin repeats (3 copies)
	G4YPY5	G4YPY5		G4YPY5	CRN		G4YRQ9	G4ZGK5	Undirected			0.84925		Chr01	G268	PF12796	Ankyrin repeats (3 copies)
	G4YQ58	G4YQ58		G4YQ58	FAD-binding PCMH-type		G4YRQ9	G4ZZD9	Undirected			0.8013		Chr01	G270	PF03732	Retrotransposon gag protein
	G4YQ58	G4YQ58		G4YQ58	FAD-binding PCMH-type		G4YRQ9	G4ZZS2	Undirected			0.52405		Chr01	G271	PF11397	Glycosyltransferase (GlcNAc)
	G4YQ58	G4YQ58		G4YQ58	FAD-binding PCMH-type		G4YRQ9	G4ZZS3	Undirected			0.63095		Chr01	G271	PF11397	Glycosyltransferase (GlcNAc)
	G4YQ58	G4YQ58		G4YQ58	FAD-binding PCMH-type		G4YRQ9	G5A0E1	Undirected			0.58915		Chr01	G272	PF05630	Necrosis inducing protein (NPP1)
	G4YQ58	G4YQ58		G4YQ58	FAD-binding PCMH-type		G4YRT0	G4YX73	Undirected			0.5918		Chr01	G275	PF11397	Glycosyltransferase (GlcNAc)
	G4YQ65	G4YQ65		G4YQ65	FAD-binding PCMH-type		G4YRT0	G4ZP73	Undirected			0.54775		Chr01	G276	PF11397	Glycosyltransferase (GlcNAc)
	G4YQ65	G4YQ65		G4YQ65	FAD-binding PCMH-type		G4YRT0	G4ZQC2	Undirected			0.5319		Chr01	G278	PF07727	Reverse transcriptase (RNA-dependent DNA polymerase)
	G4YQ65	G4YQ65		G4YQ65	FAD-binding PCMH-type		G4YRT0	G5A572	Undirected			0.6336		Chr01	G280	PF00098	Zinc knuckle
	G4YQ65	G4YQ65		G4YQ65	FAD-binding PCMH-type		G4YRT0	G5A7M6	Undirected			0.6962		Chr01	G282	PF11397	Glycosyltransferase (GlcNAc)
	G4YQ65	G4YQ65		G4YQ65	FAD-binding PCMH-type		G4YRT0	G5A7U9	Undirected			0.52825		Chr01	G282	PF11397	Glycosyltransferase (GlcNAc)
	G4YQ67	G4YQ67		G4YQ67	FAD-binding PCMH-type		G4YRU5	G4YRX6	Undirected			0.66905		Chr01	G286	PF03935	Beta-glucan synthesis-associated protein (SKN1)
	G4YQ67	G4YQ67		G4YQ67	FAD-binding PCMH-type		G4YRU5	G4YSG5	Undirected			0.635		Chr01	G288	PF00687	Ribosomal protein L1p/L10e family
	G4YQ67	G4YQ67		G4YQ67	FAD-binding PCMH-type		G4YRU5	G4YTS6	Undirected			0.75325		Chr01	G289	PF01363	FYVE zinc finger
	G4YQ67	G4YQ67		G4YQ67	FAD-binding PCMH-type		G4YRU5	G4Z2Z1	Undirected			0.62035		Chr01	G290	PF02852	Pyridine nucleotide-disulphide oxidoreductase, dimerisation domain
	G4YQ67	G4YQ67		G4YQ67	FAD-binding PCMH-type		G4YRW5	G4YRX3	Undirected			0.81825		Chr01	G290	PF07992	Pyridine nucleotide-disulphide oxidoreductase
	G4YQ73	G4YQ73		G4YQ73	CRN		G4YRW5	G4Z3Y6	Undirected			0.7939		Chr01	G291	PF00262	Calreticulin family
	G4YQ73	G4YQ73		G4YQ73	CRN		G4YRW5	G4ZNM1	Undirected			0.8102		Chr01	G291	PF00262	Calreticulin family
	G4YQ73	G4YQ73		G4YQ73	CRN		G4YRW5	G4ZQ73	Undirected			0.8056		Chr01	G292	PF01529	DHHC palmitoyltransferase
	G4YRI8	G4YRI8		G4YRI8	Bidirectional sugar transporter SWEET		G4YRW5	G4ZQ74	Undirected			0.8054		Chr01	G294	PF02171	Piwi domain
	G4YRL1	G4YRL1		G4YRL1	CRN		G4YRX3	G4Z3Y6	Undirected			0.89515		Chr01	G294	PF02171	Piwi domain
	G4YRL1	G4YRL1		G4YRL1	CRN		G4YRX3	G4ZNM1	Undirected			0.9136		Chr01	G295	PF04734	Neutral/alkaline non-lysosomal ceramidase, N-terminal
	G4YRL1	G4YRL1		G4YRL1	CRN		G4YRX3	G4ZQ73	Undirected			0.90925		Chr01	G296	PF00520	Ion transport protein
	G4YRL1	G4YRL1		G4YRL1	CRN		G4YRX3	G4ZQ74	Undirected			0.90745		Chr01	G296	PF00520	Ion transport protein
	G4YRL1	G4YRL1		G4YRL1	CRN		G4YRX6	G4YSG5	Undirected			0.70635		Chr01	G296	PF00027	Cyclic nucleotide-binding domain
	G4YRL8	G4YRL8		G4YRL8	Uncharacterized		G4YRX6	G4YTS6	Undirected			0.7308		Chr01	G296	PF00027	Cyclic nucleotide-binding domain
	G4YRL8	G4YRL8		G4YRL8	Uncharacterized		G4YSE7	G4YSF6	Undirected			0.8917		Chr01	G296	PF00027	Cyclic nucleotide-binding domain
	G4YRQ9	G4YRQ9		G4YRQ9	CRN		G4YSE7	G4Z5W8	Undirected			0.6374		Chr01	G297	PF12796	Ankyrin repeats (3 copies)
	G4YRQ9	G4YRQ9		G4YRQ9	CRN		G4YSF6	G4Z5W8	Undirected			0.626		Chr01	G297	PF12796	Ankyrin repeats (3 copies)
	G4YRQ9	G4YRQ9		G4YRQ9	CRN		G4YSG5	G4YTS6	Undirected			0.7795		Chr01	G299	PF00027	Cyclic nucleotide-binding domain
	G4YRQ9	G4YRQ9		G4YRQ9	CRN		G4YSL4	G4YWG8	Undirected			0.8217		Chr01	G299	PF00027	Cyclic nucleotide-binding domain
	G4YRQ9	G4YRQ9		G4YRQ9	CRN		G4YSL4	G4YWH4	Undirected			0.7828		Chr01	G299	PF00027	Cyclic nucleotide-binding domain
	G4YRQ9	G4YRQ9		G4YRQ9	CRN		G4YSL4	G5AJG6	Undirected			0.6479		Chr01	G299	PF00520	Ion transport protein
	G4YRQ9	G4YRQ9		G4YRQ9	CRN		G4YSM7	G4ZBV5	Undirected			0.58585		Chr01	G299	PF00520	Ion transport protein
	G4YRQ9	G4YRQ9		G4YRQ9	CRN		G4YSM7	G5ADT1	Undirected			0.65595		Chr01	G299	PF07857	Transmembrane family, TMEM144 of transporters
	G4YRT0	G4YRT0		G4YRT0	RxLR		G4YSM7	G5AG39	Undirected			0.6976		Chr01	G299	PF07857	Transmembrane family, TMEM144 of transporters
	G4YRT0	G4YRT0		G4YRT0	RxLR		G4YSM7	G5AG40	Undirected			0.6533		Chr01	G301	PF12796	Ankyrin repeats (3 copies)
	G4YRT0	G4YRT0		G4YRT0	RxLR		G4YSM7	G5AG48	Undirected			0.7915		Chr01	G301	PF13637	Ankyrin repeats (many copies)
	G4YRT0	G4YRT0		G4YRT0	RxLR		G4YSM7	G5AG50	Undirected			0.76405		Chr01	G303	PF13637	Ankyrin repeats (many copies)
	G4YRT0	G4YRT0		G4YRT0	RxLR		G4YSM7	H3GNI9	Undirected			0.59375		Chr01	G303	PF12796	Ankyrin repeats (3 copies)
	G4YRT0	G4YRT0		G4YRT0	RxLR		G4YT31	G4YUW7	Undirected			0.87595		Chr01	G304	PF12796	Ankyrin repeats (3 copies)
	G4YRU5	G4YRU5		G4YRU5	Uncharacterized		G4YT31	G4YXM3	Undirected			0.8702		Chr01	G304	PF13637	Ankyrin repeats (many copies)
	G4YRU5	G4YRU5		G4YRU5	Uncharacterized		G4YT31	G4YZ33	Undirected			0.85755		Chr01	G304	PF13637	Ankyrin repeats (many copies)
	G4YRU5	G4YRU5		G4YRU5	Uncharacterized		G4YT31	G4Z6K4	Undirected			0.9329		Chr01	G305	PF12796	Ankyrin repeats (3 copies)
	G4YRU5	G4YRU5		G4YRU5	Uncharacterized		G4YT31	G4Z8A9	Undirected			0.88785		Chr01	G306	PF12796	Ankyrin repeats (3 copies)
	G4YRW5	G4YRW5		G4YRW5	Neutral zinc metallopeptidase		G4YT31	G4Z8U5	Undirected			0.7758		Chr01	G306	PF00023	Ankyrin repeat
	G4YRW5	G4YRW5		G4YRW5	Neutral zinc metallopeptidase		G4YT31	G4Z8U6	Undirected			0.83915		Chr01	G307	PF12796	Ankyrin repeats (3 copies)
	G4YRW5	G4YRW5		G4YRW5	Neutral zinc metallopeptidase		G4YT31	G4ZCD8	Undirected			0.9033		Chr01	G307	PF00023	Ankyrin repeat
	G4YRW5	G4YRW5		G4YRW5	Neutral zinc metallopeptidase		G4YT31	G4ZFP9	Undirected			0.9328		Chr01	G308	PF12796	Ankyrin repeats (3 copies)
	G4YRW5	G4YRW5		G4YRW5	Neutral zinc metallopeptidase		G4YT31	G4ZHH3	Undirected			0.87515		Chr01	G309	PF15159	Phosphatidylinositol N-acetylglucosaminyltransferase subunit Y
	G4YRX3	G4YRX3		G4YRX3	Neutral zinc metallopeptidase		G4YT31	G4ZP56	Undirected			0.90655		Chr01	G316	PF15159	Phosphatidylinositol N-acetylglucosaminyltransferase subunit Y
	G4YRX3	G4YRX3		G4YRX3	Neutral zinc metallopeptidase		G4YT31	G4ZP64	Undirected			0.9079		Chr01	G318	PF17919	RNase H-like domain found in reverse transcriptase
	G4YRX3	G4YRX3		G4YRX3	Neutral zinc metallopeptidase		G4YT31	G4ZP65	Undirected			0.88355		Chr01	G318	PF00078	Reverse transcriptase (RNA-dependent DNA polymerase)
	G4YRX3	G4YRX3		G4YRX3	Neutral zinc metallopeptidase		G4YT31	G4ZT21	Undirected			0.912		Chr01	G318	PF13456	Reverse transcriptase-like
	G4YRX3	G4YRX3		G4YRX3	Neutral zinc metallopeptidase		G4YT31	G4ZUG4	Undirected			0.85625		Chr01	G318	PF17921	Integrase zinc binding domain
	G4YRX6	G4YRX6		G4YRX6	Uncharacterized		G4YT31	G4ZW20	Undirected			0.89705		Chr01	G320	PF07727	Reverse transcriptase (RNA-dependent DNA polymerase)
	G4YRX6	G4YRX6		G4YRX6	Uncharacterized		G4YT31	G4ZYG9	Undirected			0.8796		Chr01	G324	PF17921	Integrase zinc binding domain
	G4YRX6	G4YRX6		G4YRX6	Uncharacterized		G4YT31	G4ZYJ4	Undirected			0.90125		Chr01	G324	PF00078	Reverse transcriptase (RNA-dependent DNA polymerase)
	G4YSE7	G4YSE7		G4YSE7	Elicitin		G4YT31	G5A0E8	Undirected			0.9023		Chr01	G324	PF17919	RNase H-like domain found in reverse transcriptase
	G4YSE7	G4YSE7		G4YSE7	Elicitin		G4YT31	G5A7Z2	Undirected			0.89435		Chr01	G325	PF08284	Retroviral aspartyl protease
	G4YSF6	G4YSF6		G4YSF6	Elicitin		G4YT31	G5A8N9	Undirected			0.84725		Chr01	G327	PF17919	RNase H-like domain found in reverse transcriptase
	G4YSF6	G4YSF6		G4YSF6	Elicitin		G4YT31	G5A8P0	Undirected			0.80325		Chr01	G327	PF13456	Reverse transcriptase-like
	G4YSG5	G4YSG5		G4YSG5	Uncharacterized		G4YT31	G5A8P1	Undirected			0.87545		Chr01	G328	PF03171	2OG-Fe(II) oxygenase superfamily
	G4YSG5	G4YSG5		G4YSG5	Uncharacterized		G4YT31	G5A8P2	Undirected			0.88565		Chr01	G328	PF14226	non-haem dioxygenase in morphine synthesis N-terminal
	G4YSG5	G4YSG5		G4YSG5	Uncharacterized		G4YT31	G5A8Q3	Undirected			0.8761		Chr01	G329	PF14681	Uracil phosphoribosyltransferase
	G4YSL4	G4YSL4		G4YSL4	CRN		G4YT31	G5A8R9	Undirected			0.812		Chr01	G330	PF03643	Vacuolar protein sorting-associated protein 26
	G4YSL4	G4YSL4		G4YSL4	CRN		G4YT31	G5A8S1	Undirected			0.8577		Chr01	G331	PF00076	RNA recognition motif. (a.k.a. RRM, RBD, or RNP domain)
	G4YSL4	G4YSL4		G4YSL4	CRN		G4YT31	G5A8S2	Undirected			0.8841		Chr01	G333	PF14681	Uracil phosphoribosyltransferase
	G4YSL4	G4YSL4		G4YSL4	CRN		G4YT31	G5A8S5	Undirected			0.8495		Chr01	G336	PF03732	Retrotransposon gag protein
	G4YSL4	G4YSL4		G4YSL4	CRN		G4YT31	G5AJ40	Undirected			0.9199		Chr01	G337	PF17919	RNase H-like domain found in reverse transcriptase
	G4YSM7	G4YSM7		G4YSM7	Uncharacterized		G4YT31	H3GJB6	Undirected			0.77765		Chr01	G343	PF12309	KIF-1 binding protein C terminal
	G4YSM7	G4YSM7		G4YSM7	Uncharacterized		G4YT45	G4YUT0	Undirected			0.69875		Chr01	G344	PF13855	Leucine rich repeat
	G4YSM7	G4YSM7		G4YSM7	Uncharacterized		G4YTS6	G4Z2Z1	Undirected			0.63395		Chr01	G344	PF13855	Leucine rich repeat
	G4YSM7	G4YSM7		G4YSM7	Uncharacterized		G4YTT4	G4Z872	Undirected			0.61395		Chr01	G347	PF17207	MCM OB domain
	G4YSM7	G4YSM7		G4YSM7	Uncharacterized		G4YTT4	G4ZGA4	Undirected			0.5878		Chr01	G347	PF14551	MCM N-terminal domain
	G4YSM7	G4YSM7		G4YSM7	Uncharacterized		G4YTT4	G4ZY94	Undirected			0.57975		Chr01	G347	PF17855	MCM AAA-lid domain
	G4YSM7	G4YSM7		G4YSM7	Uncharacterized		G4YUH3	G5ABJ2	Undirected			0.78735		Chr01	G347	PF12619	Mini-chromosome maintenance protein 2
	G4YT31	G4YT31		G4YT31	NLP		G4YUK8	G4ZRT3	Undirected			0.82295		Chr01	G347	PF00493	MCM P-loop domain
	G4YT31	G4YT31		G4YT31	NLP		G4YUQ8	G4YUS0	Undirected			0.962		Chr01	G348	PF00561	alpha/beta hydrolase fold
	G4YT31	G4YT31		G4YT31	NLP		G4YUW7	G4YXM3	Undirected			0.8939		Chr01	G351	PF00255	Glutathione peroxidase
	G4YT31	G4YT31		G4YT31	NLP		G4YUW7	G4YZ33	Undirected			0.8759		Chr01	G357	PF17921	Integrase zinc binding domain
	G4YT31	G4YT31		G4YT31	NLP		G4YUW7	G4Z6K4	Undirected			0.89905		Chr01	G357	PF17919	RNase H-like domain found in reverse transcriptase
	G4YT31	G4YT31		G4YT31	NLP		G4YUW7	G4Z8A9	Undirected			0.88125		Chr01	G357	PF03732	Retrotransposon gag protein
	G4YT31	G4YT31		G4YT31	NLP		G4YUW7	G4Z8U5	Undirected			0.81165		Chr01	G358	PF00665	Integrase core domain
	G4YT31	G4YT31		G4YT31	NLP		G4YUW7	G4Z8U6	Undirected			0.87015		Chr01	G358	PF00078	Reverse transcriptase (RNA-dependent DNA polymerase)
	G4YT31	G4YT31		G4YT31	NLP		G4YUW7	G4ZCD8	Undirected			0.90225		Chr01	G358	PF17917	RNase H-like domain found in reverse transcriptase
	G4YT31	G4YT31		G4YT31	NLP		G4YUW7	G4ZFP9	Undirected			0.89375		Chr01	G358	PF00385	Chromo (CHRromatin Organisation MOdifier) domain
	G4YT31	G4YT31		G4YT31	NLP		G4YUW7	G4ZHH3	Undirected			0.89655		Chr01	G361	PF01915	Glycosyl hydrolase family 3 C-terminal domain
	G4YT31	G4YT31		G4YT31	NLP		G4YUW7	G4ZP56	Undirected			0.9214		Chr01	G361	PF14310	Fibronectin type III-like domain
	G4YT31	G4YT31		G4YT31	NLP		G4YUW7	G4ZP64	Undirected			0.92675		Chr01	G361	PF00933	Glycosyl hydrolase family 3 N terminal domain
	G4YT31	G4YT31		G4YT31	NLP		G4YUW7	G4ZP65	Undirected			0.8984		Chr01	G362	PF13359	DDE superfamily endonuclease
	G4YT31	G4YT31		G4YT31	NLP		G4YUW7	G4ZT21	Undirected			0.922		Chr01	G363	PF00856	SET domain
	G4YT31	G4YT31		G4YT31	NLP		G4YUW7	G4ZUG4	Undirected			0.8809		Chr01	G368	PF03732	Retrotransposon gag protein
	G4YT31	G4YT31		G4YT31	NLP		G4YUW7	G4ZW20	Undirected			0.913		Chr01	G372	PF00665	Integrase core domain
	G4YT31	G4YT31		G4YT31	NLP		G4YUW7	G4ZYG9	Undirected			0.92985		Chr01	G372	PF07727	Reverse transcriptase (RNA-dependent DNA polymerase)
	G4YT31	G4YT31		G4YT31	NLP		G4YUW7	G4ZYJ4	Undirected			0.95585		Chr01	G374	PF06862	Utp25, U3 small nucleolar RNA-associated SSU processome protein 25
	G4YT31	G4YT31		G4YT31	NLP		G4YUW7	G5A0E8	Undirected			0.91855		Chr01	G376	PF17921	Integrase zinc binding domain
	G4YT31	G4YT31		G4YT31	NLP		G4YUW7	G5A7Z2	Undirected			0.8732		Chr01	G386	PF04678	Mitochondrial calcium uniporter
	G4YT31	G4YT31		G4YT31	NLP		G4YUW7	G5A8N9	Undirected			0.87075		Chr01	G386	PF03179	Vacuolar (H+)-ATPase G subunit
	G4YT31	G4YT31		G4YT31	NLP		G4YUW7	G5A8P0	Undirected			0.82025		Chr01	G387/JsAvh016	PF16810	RXLR phytopathogen effector protein, Avirulence activity
	G4YT31	G4YT31		G4YT31	NLP		G4YUW7	G5A8P1	Undirected			0.88835		Chr01	G388	PF01363	FYVE zinc finger
	G4YT31	G4YT31		G4YT31	NLP		G4YUW7	G5A8P2	Undirected			0.8949		Chr01	G389	PF08806	Sep15/SelM redox domain
	G4YT31	G4YT31		G4YT31	NLP		G4YUW7	G5A8Q3	Undirected			0.88875		Chr01	G390	PF01757	Acyltransferase family
	G4YT31	G4YT31		G4YT31	NLP		G4YUW7	G5A8R9	Undirected			0.832		Chr01	G391	PF00782	Dual specificity phosphatase, catalytic domain
	G4YT31	G4YT31		G4YT31	NLP		G4YUW7	G5A8S1	Undirected			0.8729		Chr01	G393	PF13676	TIR domain
	G4YT31	G4YT31		G4YT31	NLP		G4YUW7	G5A8S2	Undirected			0.89915		Chr01	G394	PF12627	Probable RNA and SrmB- binding site of polymerase A
	G4YT31	G4YT31		G4YT31	NLP		G4YUW7	G5A8S5	Undirected			0.872		Chr01	G394	PF01743	Poly A polymerase head domain
	G4YT31	G4YT31		G4YT31	NLP		G4YUW7	G5AJ40	Undirected			0.8877		Chr01	G395	PF00082	Subtilase family
	G4YT45	G4YT45		G4YT45	Prolyl 4-hydroxylase alpha subunit Fe(2+) 2OG dioxygenase		G4YUW7	H3GJB6	Undirected			0.79375		Chr01	G396	PF00069	Protein kinase domain
	G4YTS6	G4YTS6		G4YTS6	Uncharacterized		G4YVD8	G4YYB5	Undirected			0.92955		Chr01	G397	PF05630	Necrosis inducing protein (NPP1)
	G4YTS6	G4YTS6		G4YTS6	Uncharacterized		G4YVD8	G4ZZW9	Undirected			0.89155		Chr01	G398	PF14223	gag-polypeptide of LTR copia-type
	G4YTS6	G4YTS6		G4YTS6	Uncharacterized		G4YVD8	G4ZZX1	Undirected			0.9293		Chr01	G398	PF07727	Reverse transcriptase (RNA-dependent DNA polymerase)
	G4YTS6	G4YTS6		G4YTS6	Uncharacterized		G4YVD8	H3GNT6	Undirected			0.92955		Chr01	G398	PF13976	GAG-pre-integrase domain
	G4YTT4	G4YTT4		G4YTT4	Uncharacterized		G4YVM0	G4ZAR4	Undirected			0.6623		Chr01	G400	PF13640	2OG-Fe(II) oxygenase superfamily
	G4YTT4	G4YTT4		G4YTT4	Uncharacterized		G4YVM3	G4ZVR6	Undirected			0.72		Chr01	G401	PF00652	Ricin-type beta-trefoil lectin domain
	G4YTT4	G4YTT4		G4YTT4	Uncharacterized		G4YVS0	G4YXZ5	Undirected			0.51735		Chr01	G402	PF14223	gag-polypeptide of LTR copia-type
	G4YUH3	G4YUH3		G4YUH3	Secreted		G4YVS0	G4YZ42	Undirected			0.6986		Chr01	G402	PF07727	Reverse transcriptase (RNA-dependent DNA polymerase)
	G4YUH3	G4YUH3		G4YUH3	Secreted		G4YVS0	G5A053	Undirected			0.60195		Chr01	G403	PF13650	Aspartyl protease
	G4YUK8	G4YUK8		G4YUK8	glycosyl hydrolase family 7		G4YVS0	G5A065	Undirected			0.6964		Chr01	G403	PF17919	RNase H-like domain found in reverse transcriptase
	G4YUQ8	G4YUQ8		G4YUQ8	Heme peroxidase		G4YVS0	G5A118	Undirected			0.6242		Chr01	G405	PF00078	Reverse transcriptase (RNA-dependent DNA polymerase)
	G4YUS0	G4YUS0		G4YUS0	Heme peroxidase		G4YVS0	G5A8X1	Undirected			0.9842		Chr01	G405	PF17917	RNase H-like domain found in reverse transcriptase
	G4YUT0	G4YUT0		G4YUT0	Uncharacterized		G4YW81	G4Z9X3	Undirected			0.6793		Chr01	G405	PF17921	Integrase zinc binding domain
	G4YUW7	G4YUW7		G4YUW7	NLP		G4YW81	G4ZZA8	Undirected			0.67025		Chr01	G406	PF00078	Reverse transcriptase (RNA-dependent DNA polymerase)
	G4YUW7	G4YUW7		G4YUW7	NLP		G4YW81	G5A7K5	Undirected			0.679		Chr01	G406	PF17917	RNase H-like domain found in reverse transcriptase
	G4YUW7	G4YUW7		G4YUW7	NLP		G4YWG8	G4YWH4	Undirected			0.79595		Chr01	G406	PF17921	Integrase zinc binding domain
	G4YUW7	G4YUW7		G4YUW7	NLP		G4YWG8	G5AJG6	Undirected			0.6977		Chr01	G408	PF01187	Macrophage migration inhibitory factor (MIF)
	G4YUW7	G4YUW7		G4YUW7	NLP		G4YWH4	G5AJG6	Undirected			0.63825		Chr01	G410	PF01187	Macrophage migration inhibitory factor (MIF)
	G4YUW7	G4YUW7		G4YUW7	NLP		G4YX14	G4YX15	Undirected			0.68535		Chr01	G416	PF01849	NAC domain
	G4YUW7	G4YUW7		G4YUW7	NLP		G4YX14	G4Z3N0	Undirected			0.78395		Chr01	G416	PF01661	Macro domain
	G4YUW7	G4YUW7		G4YUW7	NLP		G4YX14	G4ZAK9	Undirected			0.57805		Chr01	G416	PF03493	Calcium-activated BK potassium channel alpha subunit
	G4YUW7	G4YUW7		G4YUW7	NLP		G4YX14	G4ZZL2	Undirected			0.5608		Chr01	G416	PF07885	Ion channel
	G4YUW7	G4YUW7		G4YUW7	NLP		G4YX14	G5AER2	Undirected			0.57565		Chr01	G416	PF19026	HYPK UBA domain
	G4YUW7	G4YUW7		G4YUW7	NLP		G4YX14	H3GCN5	Undirected			0.5965		Chr01	G417	PF00829	Ribosomal prokaryotic L21 protein
	G4YUW7	G4YUW7		G4YUW7	NLP		G4YX14	H3GXX7	Undirected			0.57625		Chr01	G418	PF13181	Tetratricopeptide repeat
	G4YUW7	G4YUW7		G4YUW7	NLP		G4YX14	W2QE82	Undirected			0.5957		Chr01	G419	PF02816	Alpha-kinase family
	G4YUW7	G4YUW7		G4YUW7	NLP		G4YX14	W2QG41	Undirected			0.5865		Chr01	G421	PF01661	Macro domain
	G4YUW7	G4YUW7		G4YUW7	NLP		G4YX14	W2QG46	Undirected			0.57575		Chr01	G425	PF00244	14-3-3 protein
	G4YUW7	G4YUW7		G4YUW7	NLP		G4YX15	G4Z3N0	Undirected			0.8139		Chr01	G428	PF03083	Sugar efflux transporter for intercellular exchange
	G4YUW7	G4YUW7		G4YUW7	NLP		G4YX15	G4ZAK9	Undirected			0.5889		Chr01	G429	PF00300	Histidine phosphatase superfamily (branch 1)
	G4YUW7	G4YUW7		G4YUW7	NLP		G4YX15	G4ZZL2	Undirected			0.589		Chr01	G429	PF00169	PH domain
	G4YUW7	G4YUW7		G4YUW7	NLP		G4YX15	G5AER2	Undirected			0.61865		Chr01	G430	PF00970	Oxidoreductase FAD-binding domain
	G4YUW7	G4YUW7		G4YUW7	NLP		G4YX15	H3GCN5	Undirected			0.6203		Chr01	G430	PF00175	Oxidoreductase NAD-binding domain
	G4YUW7	G4YUW7		G4YUW7	NLP		G4YX15	H3GXX7	Undirected			0.60375		Chr01	G432	PF13279	Thioesterase-like superfamily
	G4YUW7	G4YUW7		G4YUW7	NLP		G4YX15	W2QE82	Undirected			0.6185		Chr01	G433	PF03083	Sugar efflux transporter for intercellular exchange
	G4YUW7	G4YUW7		G4YUW7	NLP		G4YX15	W2QG41	Undirected			0.63025		Chr01	G433	PF03083	Sugar efflux transporter for intercellular exchange
	G4YUW7	G4YUW7		G4YUW7	NLP		G4YX15	W2QG46	Undirected			0.6191		Chr01	G433	PF03083	Sugar efflux transporter for intercellular exchange
	G4YUW7	G4YUW7		G4YUW7	NLP		G4YX73	G4ZFR6	Undirected			0.6162		Chr01	G433	PF03083	Sugar efflux transporter for intercellular exchange
	G4YUW7	G4YUW7		G4YUW7	NLP		G4YX73	G4ZMF1	Undirected			0.6206		Chr01	G434	PF03083	Sugar efflux transporter for intercellular exchange
	G4YUW7	G4YUW7		G4YUW7	NLP		G4YX73	G4ZP73	Undirected			0.5861		Chr01	G434	PF03083	Sugar efflux transporter for intercellular exchange
	G4YUW7	G4YUW7		G4YUW7	NLP		G4YX73	G4ZP77	Undirected			0.66065		Chr01	G435	PF03083	Sugar efflux transporter for intercellular exchange
	G4YUW7	G4YUW7		G4YUW7	NLP		G4YX73	G4ZQB7	Undirected			0.6335		Chr01	G435	PF03083	Sugar efflux transporter for intercellular exchange
	G4YUW7	G4YUW7		G4YUW7	NLP		G4YX73	G4ZQC2	Undirected			0.6541		Chr01	G436	PF03083	Sugar efflux transporter for intercellular exchange
	G4YUW7	G4YUW7		G4YUW7	NLP		G4YX73	G5A572	Undirected			0.67785		Chr01	G437	PF03083	Sugar efflux transporter for intercellular exchange
	G4YVD8	G4YVD8		G4YVD8	Glycoside hydrolase		G4YX73	G5A7M6	Undirected			0.63185		Chr01	G437	PF03083	Sugar efflux transporter for intercellular exchange
	G4YVD8	G4YVD8		G4YVD8	Glycoside hydrolase		G4YX73	G5A7U9	Undirected			0.5694		Chr01	G439	PF03083	Sugar efflux transporter for intercellular exchange
	G4YVD8	G4YVD8		G4YVD8	Glycoside hydrolase		G4YXH5	G4ZSL1	Undirected			0.50555		Chr01	G440	PF03083	Sugar efflux transporter for intercellular exchange
	G4YVD8	G4YVD8		G4YVD8	Glycoside hydrolase		G4YXH5	H3GWE4	Undirected			0.9308		Chr01	G441	PF03083	Sugar efflux transporter for intercellular exchange
	G4YVD8	G4YVD8		G4YVD8	Glycoside hydrolase		G4YXM3	G4YZ33	Undirected			0.85005		Chr01	G442	PF03083	Sugar efflux transporter for intercellular exchange
	G4YVM0	G4YVM0		G4YVM0	SET		G4YXM3	G4Z6K4	Undirected			0.8874		Chr01	G442	PF03083	Sugar efflux transporter for intercellular exchange
	G4YVM3	G4YVM3		G4YVM3	DDE Tnp4		G4YXM3	G4Z8A9	Undirected			0.858		Chr01	G446	PF00078	Reverse transcriptase (RNA-dependent DNA polymerase)
	G4YVS0	G4YVS0		G4YVS0	Uncharacterized		G4YXM3	G4Z8U5	Undirected			0.818		Chr01	G449	PF17919	RNase H-like domain found in reverse transcriptase
	G4YVS0	G4YVS0		G4YVS0	Uncharacterized		G4YXM3	G4Z8U6	Undirected			0.86045		Chr01	G449	PF00078	Reverse transcriptase (RNA-dependent DNA polymerase)
	G4YVS0	G4YVS0		G4YVS0	Uncharacterized		G4YXM3	G4ZCD8	Undirected			0.88645		Chr01	G450	PF08288	PIGA (GPI anchor biosynthesis)
	G4YVS0	G4YVS0		G4YVS0	Uncharacterized		G4YXM3	G4ZFP9	Undirected			0.88305		Chr01	G451	PF04937	Protein of unknown function (DUF 659)
	G4YVS0	G4YVS0		G4YVS0	Uncharacterized		G4YXM3	G4ZHH3	Undirected			0.8626		Chr01	G454	PF00724	NADH:flavin oxidoreductase / NADH oxidase family
	G4YVS0	G4YVS0		G4YVS0	Uncharacterized		G4YXM3	G4ZP56	Undirected			0.89135		Chr01	G458	PF00724	NADH:flavin oxidoreductase / NADH oxidase family
	G4YW81	G4YW81		G4YW81	CRN		G4YXM3	G4ZP64	Undirected			0.8904		Chr01	G459	PF00724	NADH:flavin oxidoreductase / NADH oxidase family
	G4YW81	G4YW81		G4YW81	CRN		G4YXM3	G4ZP65	Undirected			0.86835		Chr01	G461	PF03083	Sugar efflux transporter for intercellular exchange
	G4YW81	G4YW81		G4YW81	CRN		G4YXM3	G4ZT21	Undirected			0.89335		Chr01	G461	PF03083	Sugar efflux transporter for intercellular exchange
	G4YW81	G4YW81		G4YW81	CRN		G4YXM3	G4ZUG4	Undirected			0.8488		Chr01	G462	PF03083	Sugar efflux transporter for intercellular exchange
	G4YWG8	G4YWG8		G4YWG8	CRN		G4YXM3	G4ZW20	Undirected			0.8811		Chr01	G462	PF03083	Sugar efflux transporter for intercellular exchange
	G4YWG8	G4YWG8		G4YWG8	CRN		G4YXM3	G4ZYG9	Undirected			0.8961		Chr01	G463	PF03083	Sugar efflux transporter for intercellular exchange
	G4YWG8	G4YWG8		G4YWG8	CRN		G4YXM3	G4ZYJ4	Undirected			0.9124		Chr01	G464	PF03083	Sugar efflux transporter for intercellular exchange
	G4YWG8	G4YWG8		G4YWG8	CRN		G4YXM3	G5A0E8	Undirected			0.87815		Chr01	G464	PF03083	Sugar efflux transporter for intercellular exchange
	G4YWG8	G4YWG8		G4YWG8	CRN		G4YXM3	G5A7Z2	Undirected			0.8768		Chr01	G465	PF03083	Sugar efflux transporter for intercellular exchange
	G4YWH4	G4YWH4		G4YWH4	CRN		G4YXM3	G5A8N9	Undirected			0.8431		Chr01	G466	PF03083	Sugar efflux transporter for intercellular exchange
	G4YWH4	G4YWH4		G4YWH4	CRN		G4YXM3	G5A8P0	Undirected			0.80365		Chr01	G467	PF03083	Sugar efflux transporter for intercellular exchange
	G4YWH4	G4YWH4		G4YWH4	CRN		G4YXM3	G5A8P1	Undirected			0.8638		Chr01	G467	PF03083	Sugar efflux transporter for intercellular exchange
	G4YWH4	G4YWH4		G4YWH4	CRN		G4YXM3	G5A8P2	Undirected			0.8716		Chr01	G467	PF03083	Sugar efflux transporter for intercellular exchange
	G4YWH4	G4YWH4		G4YWH4	CRN		G4YXM3	G5A8Q3	Undirected			0.8647		Chr01	G467	PF03083	Sugar efflux transporter for intercellular exchange
	G4YX14	G4YX14		G4YX14	Protein kinase		G4YXM3	G5A8R9	Undirected			0.8338		Chr01	G469	PF13359	DDE superfamily endonuclease
	G4YX14	G4YX14		G4YX14	Protein kinase		G4YXM3	G5A8S1	Undirected			0.8446		Chr01	G471	PF03083	Sugar efflux transporter for intercellular exchange
	G4YX14	G4YX14		G4YX14	Protein kinase		G4YXM3	G5A8S2	Undirected			0.87075		Chr01	G471	PF03083	Sugar efflux transporter for intercellular exchange
	G4YX14	G4YX14		G4YX14	Protein kinase		G4YXM3	G5A8S5	Undirected			0.8396		Chr01	G473	PF03083	Sugar efflux transporter for intercellular exchange
	G4YX14	G4YX14		G4YX14	Protein kinase		G4YXM3	G5AJ40	Undirected			0.87555		Chr01	G473	PF03083	Sugar efflux transporter for intercellular exchange
	G4YX14	G4YX14		G4YX14	Protein kinase		G4YXM3	H3GJB6	Undirected			0.7651		Chr01	G473	PF03083	Sugar efflux transporter for intercellular exchange
	G4YX14	G4YX14		G4YX14	Protein kinase		G4YXZ5	G5A8X1	Undirected			0.5151		Chr01	G475	PF03083	Sugar efflux transporter for intercellular exchange
	G4YX14	G4YX14		G4YX14	Protein kinase		G4YYB5	G4ZZW9	Undirected			0.9512		Chr01	G475	PF03083	Sugar efflux transporter for intercellular exchange
	G4YX14	G4YX14		G4YX14	Protein kinase		G4YYB5	G4ZZX1	Undirected			0.98355		Chr01	G476	PF03083	Sugar efflux transporter for intercellular exchange
	G4YX14	G4YX14		G4YX14	Protein kinase		G4YYB5	H3GNT6	Undirected			0.9785		Chr01	G476	PF03083	Sugar efflux transporter for intercellular exchange
	G4YX14	G4YX14		G4YX14	Protein kinase		G4YZ01	G5A0F0	Undirected			0.54835		Chr01	G477	PF03083	Sugar efflux transporter for intercellular exchange
	G4YX14	G4YX14		G4YX14	Protein kinase		G4YZ01	G5A1E5	Undirected			0.59415		Chr01	G478	PF00328	Histidine phosphatase superfamily (branch 2)
	G4YX14	G4YX14		G4YX14	Protein kinase		G4YZ01	G5A1F4	Undirected			0.64035		Chr01	G478	PF00328	Histidine phosphatase superfamily (branch 2)
	G4YX15	G4YX15		G4YX15	Protein kinase		G4YZ01	G5ADV5	Undirected			0.63795		Chr01	G479	PF03732	Retrotransposon gag protein
	G4YX15	G4YX15		G4YX15	Protein kinase		G4YZ33	G4Z6K4	Undirected			0.86695		Chr01	G479	PF08284	Retroviral aspartyl protease
	G4YX15	G4YX15		G4YX15	Protein kinase		G4YZ33	G4Z8A9	Undirected			0.86395		Chr01	G479	PF17919	RNase H-like domain found in reverse transcriptase
	G4YX15	G4YX15		G4YX15	Protein kinase		G4YZ33	G4Z8U5	Undirected			0.78205		Chr01	G480	PF17921	Integrase zinc binding domain
	G4YX15	G4YX15		G4YX15	Protein kinase		G4YZ33	G4Z8U6	Undirected			0.8356		Chr01	G483	PF00078	Reverse transcriptase (RNA-dependent DNA polymerase)
	G4YX15	G4YX15		G4YX15	Protein kinase		G4YZ33	G4ZCD8	Undirected			0.8698		Chr01	G487	PF00501	AMP-binding enzyme
	G4YX15	G4YX15		G4YX15	Protein kinase		G4YZ33	G4ZFP9	Undirected			0.85885		Chr01	G487	PF16177	Acetyl-coenzyme A synthetase N-terminus
	G4YX15	G4YX15		G4YX15	Protein kinase		G4YZ33	G4ZHH3	Undirected			0.8601		Chr01	G487	PF13193	AMP-binding enzyme C-terminal domain
	G4YX15	G4YX15		G4YX15	Protein kinase		G4YZ33	G4ZP56	Undirected			0.8862		Chr01	G488	PF03083	Sugar efflux transporter for intercellular exchange
	G4YX15	G4YX15		G4YX15	Protein kinase		G4YZ33	G4ZP64	Undirected			0.8873		Chr01	G488	PF03083	Sugar efflux transporter for intercellular exchange
	G4YX15	G4YX15		G4YX15	Protein kinase		G4YZ33	G4ZP65	Undirected			0.86085		Chr01	G489	PF06814	Lung seven transmembrane receptor
	G4YX15	G4YX15		G4YX15	Protein kinase		G4YZ33	G4ZT21	Undirected			0.8876		Chr01	G491	PF03083	Sugar efflux transporter for intercellular exchange
	G4YX15	G4YX15		G4YX15	Protein kinase		G4YZ33	G4ZUG4	Undirected			0.8454		Chr01	G492	PF04564	U-box domain
	G4YX73	G4YX73		G4YX73	RxLR		G4YZ33	G4ZW20	Undirected			0.8794		Chr01	G494	PF00566	Rab-GTPase-TBC domain
	G4YX73	G4YX73		G4YX73	RxLR		G4YZ33	G4ZYG9	Undirected			0.88335		Chr01	G494	PF00415	Regulator of chromosome condensation (RCC1) repeat
	G4YX73	G4YX73		G4YX73	RxLR		G4YZ33	G4ZYJ4	Undirected			0.9022		Chr01	G494	PF00415	Regulator of chromosome condensation (RCC1) repeat
	G4YX73	G4YX73		G4YX73	RxLR		G4YZ33	G5A0E8	Undirected			0.8764		Chr01	G494	PF00415	Regulator of chromosome condensation (RCC1) repeat
	G4YX73	G4YX73		G4YX73	RxLR		G4YZ33	G5A7Z2	Undirected			0.83555		Chr01	G494	PF00415	Regulator of chromosome condensation (RCC1) repeat
	G4YX73	G4YX73		G4YX73	RxLR		G4YZ33	G5A8N9	Undirected			0.83165		Chr01	G494	PF00415	Regulator of chromosome condensation (RCC1) repeat
	G4YX73	G4YX73		G4YX73	RxLR		G4YZ33	G5A8P0	Undirected			0.81195		Chr01	G494	PF13540	Regulator of chromosome condensation (RCC1) repeat
	G4YX73	G4YX73		G4YX73	RxLR		G4YZ33	G5A8P1	Undirected			0.85555		Chr01	G496	PF12719	Nuclear condensing complex subunits, C-term domain
	G4YX73	G4YX73		G4YX73	RxLR		G4YZ33	G5A8P2	Undirected			0.87305		Chr01	G497	PF00067	Cytochrome P450
	G4YX73	G4YX73		G4YX73	RxLR		G4YZ33	G5A8Q3	Undirected			0.8566		Chr01	G500	PF13879	KIAA1430 homologue
	G4YXH5	G4YXH5		G4YXH5	Uncharacterized		G4YZ33	G5A8R9	Undirected			0.8184		Chr01	G501	PF02204	Vacuolar sorting protein 9 (VPS9) domain
	G4YXH5	G4YXH5		G4YXH5	Uncharacterized		G4YZ33	G5A8S1	Undirected			0.8377		Chr01	G501	PF00169	PH domain
	G4YXM3	G4YXM3		G4YXM3	NLP		G4YZ33	G5A8S2	Undirected			0.8649		Chr01	G503	PF00096	Zinc finger, C2H2 type
	G4YXM3	G4YXM3		G4YXM3	NLP		G4YZ33	G5A8S5	Undirected			0.83725		Chr01	G503	PF00096	Zinc finger, C2H2 type
	G4YXM3	G4YXM3		G4YXM3	NLP		G4YZ33	G5AJ40	Undirected			0.8475		Chr01	G503	PF00096	Zinc finger, C2H2 type
	G4YXM3	G4YXM3		G4YXM3	NLP		G4YZ33	H3GJB6	Undirected			0.7657		Chr01	G505	PF00150	Cellulase (glycosyl hydrolase family 5)
	G4YXM3	G4YXM3		G4YXM3	NLP		G4YZ42	G5A053	Undirected			0.55135		Chr01	G508	PF01947	p-hydroxybenzoic acid synthase
	G4YXM3	G4YXM3		G4YXM3	NLP		G4YZ42	G5A062	Undirected			0.5237		Chr01	G509	PF00468	Ribosomal protein L34
	G4YXM3	G4YXM3		G4YXM3	NLP		G4YZ42	G5A063	Undirected			0.53605		Chr01	G511	PF03950	tRNA synthetases class I (E and Q), anti-codon binding domain
	G4YXM3	G4YXM3		G4YXM3	NLP		G4YZ42	G5A065	Undirected			0.92665		Chr01	G511	PF00749	tRNA synthetases class I (E and Q), catalytic domain
	G4YXM3	G4YXM3		G4YXM3	NLP		G4YZ42	G5A118	Undirected			0.55895		Chr01	G512	PF00076	RNA recognition motif. (a.k.a. RRM, RBD, or RNP domain)
	G4YXM3	G4YXM3		G4YXM3	NLP		G4YZ42	G5A8X1	Undirected			0.69535		Chr01	G512	PF00076	RNA recognition motif. (a.k.a. RRM, RBD, or RNP domain)
	G4YXM3	G4YXM3		G4YXM3	NLP		G4Z008	W2R316	Undirected			0.63805		Chr01	G514	PF03083	Sugar efflux transporter for intercellular exchange
	G4YXM3	G4YXM3		G4YXM3	NLP		G4Z0W2	G4Z6L3	Undirected			0.87815		Chr01	G514	PF03083	Sugar efflux transporter for intercellular exchange
	G4YXM3	G4YXM3		G4YXM3	NLP		G4Z0W2	G4ZLI3	Undirected			0.76205		Chr01	G515	PF03083	Sugar efflux transporter for intercellular exchange
	G4YXM3	G4YXM3		G4YXM3	NLP		G4Z0W2	G4ZLL3	Undirected			0.7923		Chr01	G515	PF03083	Sugar efflux transporter for intercellular exchange
	G4YXM3	G4YXM3		G4YXM3	NLP		G4Z0W2	G5AG28	Undirected			0.6859		Chr01	G516	PF03083	Sugar efflux transporter for intercellular exchange
	G4YXM3	G4YXM3		G4YXM3	NLP		G4Z0W2	G5AG37	Undirected			0.66295		Chr01	G516	PF03083	Sugar efflux transporter for intercellular exchange
	G4YXM3	G4YXM3		G4YXM3	NLP		G4Z0W2	G5AG81	Undirected			0.76285		Chr01	G517	PF00023	Ankyrin repeat
	G4YXM3	G4YXM3		G4YXM3	NLP		G4Z0W2	W2PIB4	Undirected			0.8186		Chr01	G518	PF03083	Sugar efflux transporter for intercellular exchange
	G4YXM3	G4YXM3		G4YXM3	NLP		G4Z0W2	W2Q2B1	Undirected			0.63495		Chr01	G523	PF01977	3-octaprenyl-4-hydroxybenzoate carboxy-lyase
	G4YXM3	G4YXM3		G4YXM3	NLP		G4Z199	G4Z2D3	Undirected			0.637		Chr01	G523	PF01977	3-octaprenyl-4-hydroxybenzoate carboxy-lyase
	G4YXM3	G4YXM3		G4YXM3	NLP		G4Z199	G4Z2U8	Undirected			0.6483		Chr01	G525	PF00083	Sugar (and other) transporter
	G4YXM3	G4YXM3		G4YXM3	NLP		G4Z199	G4ZCB0	Undirected			0.5599		Chr01	G526	PF05746	DALR anticodon binding domain
	G4YXM3	G4YXM3		G4YXM3	NLP		G4Z199	G4ZCB2	Undirected			0.59525		Chr01	G526	PF00750	tRNA synthetases class I (R)
	G4YXM3	G4YXM3		G4YXM3	NLP		G4Z199	G4ZL46	Undirected			0.86115		Chr01	G528	PF08240	Alcohol dehydrogenase GroES-like domain
	G4YXM3	G4YXM3		G4YXM3	NLP		G4Z199	G4ZL47	Undirected			0.85035		Chr01	G528	PF00107	Zinc-binding dehydrogenase
	G4YXM3	G4YXM3		G4YXM3	NLP		G4Z199	G5A1G4	Undirected			0.5789		Chr01	G531/JsCRN005	PF00240	Ubiquitin family
	G4YXM3	G4YXM3		G4YXM3	NLP		G4Z199	G5A1J6	Undirected			0.58055		Chr01	G539	PF00375	Sodium:dicarboxylate symporter family
	G4YXM3	G4YXM3		G4YXM3	NLP		G4Z199	G5A2C6	Undirected			0.58215		Chr01	G540	PF00026	Eukaryotic aspartyl protease
	G4YXM3	G4YXM3		G4YXM3	NLP		G4Z199	G5A2P6	Undirected			0.78		Chr01	G543	PF07714	Protein tyrosine and serine/threonine kinase
	G4YXM3	G4YXM3		G4YXM3	NLP		G4Z199	W2PSE7	Undirected			0.8504		Chr01	G543	PF07714	Protein tyrosine and serine/threonine kinase
	G4YXM3	G4YXM3		G4YXM3	NLP		G4Z1U6	G4Z1V2	Undirected			0.5743		Chr01	G545	PF00305	Lipoxygenase
	G4YXZ5	G4YXZ5		G4YXZ5	NADP-dependent oxidoreductase		G4Z2D3	G4Z2U8	Undirected			0.9799		Chr01	G545	PF00305	Lipoxygenase
	G4YXZ5	G4YXZ5		G4YXZ5	NADP-dependent oxidoreductase		G4Z2D3	G4Z2V4	Undirected			0.8381		Chr01	G549	PF00400	WD domain, G-beta repeat
	G4YYB5	G4YYB5		G4YYB5	glycoside hydrolase		G4Z2D3	G4ZCB0	Undirected			0.8867		Chr01	G549	PF00400	WD domain, G-beta repeat
	G4YYB5	G4YYB5		G4YYB5	glycoside hydrolase		G4Z2D3	G4ZCB2	Undirected			0.9222		Chr01	G549	PF00400	WD domain, G-beta repeat
	G4YYB5	G4YYB5		G4YYB5	glycoside hydrolase		G4Z2D3	G4ZL46	Undirected			0.6138		Chr01	G549	PF00400	WD domain, G-beta repeat
	G4YYB5	G4YYB5		G4YYB5	glycoside hydrolase		G4Z2D3	G5A1G4	Undirected			0.60345		Chr01	G549	PF04053	Coatomer WD associated region
	G4YYB5	G4YYB5		G4YYB5	glycoside hydrolase		G4Z2D3	G5A1J6	Undirected			0.6014		Chr01	G551	PF14580	Leucine-rich repeat
	G4YZ01	G4YZ01		G4YZ01	Uncharacterized		G4Z2D3	G5A2C6	Undirected			0.5994		Chr01	G552	PF07690	Major Facilitator Superfamily
	G4YZ01	G4YZ01		G4YZ01	Uncharacterized		G4Z2T5	G4Z2U5	Undirected			0.5118		Chr01	G555	PF01217	Clathrin adaptor complex small chain
	G4YZ01	G4YZ01		G4YZ01	Uncharacterized		G4Z2T5	G4ZL01	Undirected			0.51325		Chr01	G556	PF10453	Nuclear fragile X mental retardation-interacting protein 1 (NUFIP1)
	G4YZ01	G4YZ01		G4YZ01	Uncharacterized		G4Z2T5	G4ZL06	Undirected			0.5219		Chr01	G556	PF13696	Zinc knuckle
	G4YZ33	G4YZ33		G4YZ33	NLP		G4Z2U4	G4Z2U6	Undirected			0.6241		Chr01	G558	PF13347	MFS/sugar transport protein
	G4YZ33	G4YZ33		G4YZ33	NLP		G4Z2U4	G4Z6D6	Undirected			0.538		Chr01	G568	PF04722	Ssu72-like protein
	G4YZ33	G4YZ33		G4YZ33	NLP		G4Z2U4	G4ZLP0	Undirected			0.51405		Chr01	G569	PF09429	WW domain binding protein 11
	G4YZ33	G4YZ33		G4YZ33	NLP		G4Z2U4	G4ZT42	Undirected			0.71885		Chr01	G569	PF17855	MCM AAA-lid domain
	G4YZ33	G4YZ33		G4YZ33	NLP		G4Z2U4	G5A859	Undirected			0.5512		Chr01	G569	PF00493	MCM P-loop domain
	G4YZ33	G4YZ33		G4YZ33	NLP		G4Z2U4	G5A914	Undirected			0.62645		Chr01	G569	PF12622	mRNA biogenesis factor
	G4YZ33	G4YZ33		G4YZ33	NLP		G4Z2U4	G5A920	Undirected			0.6074		Chr01	G569	PF17207	MCM OB domain
	G4YZ33	G4YZ33		G4YZ33	NLP		G4Z2U4	G5AFH6	Undirected			0.5379		Chr01	G571	PF00375	Sodium:dicarboxylate symporter family
	G4YZ33	G4YZ33		G4YZ33	NLP		G4Z2U5	G4ZL01	Undirected			0.506		Chr01	G574	PF13358	DDE superfamily endonuclease
	G4YZ33	G4YZ33		G4YZ33	NLP		G4Z2U5	G4ZL06	Undirected			0.5075		Chr01	G575	PF07727	Reverse transcriptase (RNA-dependent DNA polymerase)
	G4YZ33	G4YZ33		G4YZ33	NLP		G4Z2U6	G4ZLP0	Undirected			0.52355		Chr01	G575	PF14223	gag-polypeptide of LTR copia-type
	G4YZ33	G4YZ33		G4YZ33	NLP		G4Z2U6	G4ZT42	Undirected			0.68395		Chr01	G575	PF13961	Domain of unknown function (DUF4219)
	G4YZ33	G4YZ33		G4YZ33	NLP		G4Z2U6	G5A859	Undirected			0.54405		Chr01	G575	PF00665	Integrase core domain
	G4YZ33	G4YZ33		G4YZ33	NLP		G4Z2U6	G5A914	Undirected			0.6459		Chr01	G575	PF13976	GAG-pre-integrase domain
	G4YZ33	G4YZ33		G4YZ33	NLP		G4Z2U6	G5A920	Undirected			0.6057		Chr01	G576	PF00069	Protein kinase domain
	G4YZ33	G4YZ33		G4YZ33	NLP		G4Z2U8	G4Z2V4	Undirected			0.8243		Chr01	G578	PF00098	Zinc knuckle
	G4YZ33	G4YZ33		G4YZ33	NLP		G4Z2U8	G4ZCB0	Undirected			0.8705		Chr01	G578	PF00098	Zinc knuckle
	G4YZ33	G4YZ33		G4YZ33	NLP		G4Z2U8	G4ZCB2	Undirected			0.90455		Chr01	G579	PF00149	Calcineurin-like phosphoesterase
	G4YZ33	G4YZ33		G4YZ33	NLP		G4Z2U8	G4ZL46	Undirected			0.62555		Chr01	G582	PF00078	Reverse transcriptase (RNA-dependent DNA polymerase)
	G4YZ33	G4YZ33		G4YZ33	NLP		G4Z2U8	G5A1G4	Undirected			0.61415		Chr01	G582	PF17919	RNase H-like domain found in reverse transcriptase
	G4YZ33	G4YZ33		G4YZ33	NLP		G4Z2U8	G5A1J6	Undirected			0.6121		Chr01	G582	PF17921	Integrase zinc binding domain
	G4YZ33	G4YZ33		G4YZ33	NLP		G4Z2U8	G5A2C6	Undirected			0.60965		Chr01	G582	PF00665	Integrase core domain
	G4YZ33	G4YZ33		G4YZ33	NLP		G4Z2V4	G4ZCB0	Undirected			0.78165		Chr01	G584	PF00078	Reverse transcriptase (RNA-dependent DNA polymerase)
	G4YZ33	G4YZ33		G4YZ33	NLP		G4Z2V4	G4ZCB2	Undirected			0.78145		Chr01	G584	PF17919	RNase H-like domain found in reverse transcriptase
	G4YZ33	G4YZ33		G4YZ33	NLP		G4Z2V4	G4ZL46	Undirected			0.51295		Chr01	G584	PF17921	Integrase zinc binding domain
	G4YZ33	G4YZ33		G4YZ33	NLP		G4Z3E6	G4ZQ36	Undirected			0.82775		Chr01	G584	PF13456	Reverse transcriptase-like
	G4YZ33	G4YZ33		G4YZ33	NLP		G4Z3E6	G4ZX76	Undirected			0.72175		Chr01	G585	PF00887	Acyl CoA binding protein
	G4YZ33	G4YZ33		G4YZ33	NLP		G4Z3N0	G4ZAK9	Undirected			0.69555		Chr01	G594	PF00024	PAN domain
	G4YZ33	G4YZ33		G4YZ33	NLP		G4Z3N0	G4ZDP3	Undirected			0.7347		Chr01	G594	PF00024	PAN domain
	G4YZ33	G4YZ33		G4YZ33	NLP		G4Z3N0	G4ZPZ8	Undirected			0.6874		Chr01	G594	PF14295	PAN domain
	G4YZ33	G4YZ33		G4YZ33	NLP		G4Z3N0	G5AER2	Undirected			0.7257		Chr01	G596	PF00069	Protein kinase domain
	G4YZ42	G4YZ42		G4YZ42	Ricin B lectin-like		G4Z3N0	H3GXX7	Undirected			0.7301		Chr01	G598	PF07202	T-complex protein 10 C-terminus
	G4YZ42	G4YZ42		G4YZ42	Ricin B lectin-like		G4Z3N0	W2QE82	Undirected			0.7301		Chr01	G598	PF07202	T-complex protein 10 C-terminus
	G4YZ42	G4YZ42		G4YZ42	Ricin B lectin-like		G4Z3N0	W2QG46	Undirected			0.7287		Chr01	G599	PF00628	PHD-finger
	G4YZ42	G4YZ42		G4YZ42	Ricin B lectin-like		G4Z3Y6	G4ZNM1	Undirected			0.95		Chr01	G599	PF00856	SET domain
	G4YZ42	G4YZ42		G4YZ42	Ricin B lectin-like		G4Z3Y6	G4ZQ73	Undirected			0.9573		Chr01	G600	PF09409	PUB domain
	G4YZ42	G4YZ42		G4YZ42	Ricin B lectin-like		G4Z3Y6	G4ZQ74	Undirected			0.9651		Chr01	G600	PF00789	UBX domain
	G4YZ42	G4YZ42		G4YZ42	Ricin B lectin-like		G4Z413	G4Z419	Undirected			0.7057		Chr01	G600	PF11470	TUG ubiquitin-like domain
	G4Z008	G4Z008		G4Z008	Uncharacterized		G4Z413	G4Z4T7	Undirected			0.65865		Chr01	G601	PF16191	Ubiquitin-activating enzyme E1 four-helix bundle
	G4Z0W2	G4Z0W2		G4Z0W2	ANK_REP_REGION		G4Z419	G4Z4T7	Undirected			0.7576		Chr01	G601	PF10585	Ubiquitin-activating enzyme active site
	G4Z0W2	G4Z0W2		G4Z0W2	ANK_REP_REGION		G4Z419	G5AAV1	Undirected			0.6527		Chr01	G601	PF16190	Ubiquitin-activating enzyme E1 FCCH domain
	G4Z0W2	G4Z0W2		G4Z0W2	ANK_REP_REGION		G4Z419	G5AAV2	Undirected			0.62315		Chr01	G601	PF00899	ThiF family
	G4Z0W2	G4Z0W2		G4Z0W2	ANK_REP_REGION		G4Z449	G5A6X4	Undirected			0.81525		Chr01	G601	PF00899	ThiF family
	G4Z0W2	G4Z0W2		G4Z0W2	ANK_REP_REGION		G4Z492	G5A457	Undirected			0.57845		Chr01	G601	PF09358	Ubiquitin fold domain
	G4Z0W2	G4Z0W2		G4Z0W2	ANK_REP_REGION		G4Z4T7	G5AAV1	Undirected			0.69195		Chr01	G602	PF05004	Interferon-related developmental regulator (IFRD)
	G4Z0W2	G4Z0W2		G4Z0W2	ANK_REP_REGION		G4Z4T7	G5AAV2	Undirected			0.7347		Chr01	G603	PF06093	Spt4/RpoE2 zinc finger
	G4Z0W2	G4Z0W2		G4Z0W2	ANK_REP_REGION		G4Z566	G4ZMI8	Undirected			0.5126		Chr01	G604	PF00642	Zinc finger C-x8-C-x5-C-x3-H type (and similar)
	G4Z199	G4Z199		G4Z199	Polygalacturonase		G4Z566	G5AFV7	Undirected			0.66395		Chr01	G604	PF00642	Zinc finger C-x8-C-x5-C-x3-H type (and similar)
	G4Z199	G4Z199		G4Z199	Polygalacturonase		G4Z5N5	G4ZTM5	Undirected			0.52175		Chr01	G605	PF13806	Rieske-like [2Fe-2S] domain
	G4Z199	G4Z199		G4Z199	Polygalacturonase		G4Z5N5	G5AAL6	Undirected			0.5253		Chr01	G607	PF03439	Early transcription elongation factor of RNA pol II, NGN section
	G4Z199	G4Z199		G4Z199	Polygalacturonase		G4Z621	G5A2B8	Undirected			0.629		Chr01	G607	PF00467	KOW motif
	G4Z199	G4Z199		G4Z199	Polygalacturonase		G4Z621	G5A4H9	Undirected			0.56195		Chr01	G607	PF11942	Spt5 transcription elongation factor, acidic N-terminal
	G4Z199	G4Z199		G4Z199	Polygalacturonase		G4Z6D6	G4ZLP0	Undirected			0.61405		Chr01	G608	PF00612	IQ calmodulin-binding motif
	G4Z199	G4Z199		G4Z199	Polygalacturonase		G4Z6D6	G4ZT42	Undirected			0.5409		Chr01	G608	PF00612	IQ calmodulin-binding motif
	G4Z199	G4Z199		G4Z199	Polygalacturonase		G4Z6D6	G4ZV66	Undirected			0.54695		Chr01	G608	PF00612	IQ calmodulin-binding motif
	G4Z199	G4Z199		G4Z199	Polygalacturonase		G4Z6D6	G4ZWE9	Undirected			0.59005		Chr01	G608	PF00612	IQ calmodulin-binding motif
	G4Z199	G4Z199		G4Z199	Polygalacturonase		G4Z6D6	G5A456	Undirected			0.6058		Chr01	G608	PF00612	IQ calmodulin-binding motif
	G4Z199	G4Z199		G4Z199	Polygalacturonase		G4Z6D6	G5A914	Undirected			0.5558		Chr01	G608	PF13516	Leucine Rich repeat
	G4Z199	G4Z199		G4Z199	Polygalacturonase		G4Z6D6	G5A920	Undirected			0.5832		Chr01	G608	PF13516	Leucine Rich repeat
	G4Z199	G4Z199		G4Z199	Polygalacturonase		G4Z6D6	G5AFH6	Undirected			0.9521		Chr01	G609	PF04087	Domain of unknown function (DUF389)
	G4Z199	G4Z199		G4Z199	Polygalacturonase		G4Z6D7	G4ZDZ1	Undirected			0.90665		Chr01	G610	PF00397	WW domain
	G4Z199	G4Z199		G4Z199	Polygalacturonase		G4Z6D7	G4ZQD7	Undirected			0.96135		Chr01	G610	PF00397	WW domain
	G4Z1U6	G4Z1U6		G4Z1U6	Uncharacterized		G4Z6D7	G4ZV78	Undirected			0.7479		Chr01	G610	PF00397	WW domain
	G4Z1V2	G4Z1V2		G4Z1V2	Uncharacterized		G4Z6D7	G4ZXS2	Undirected			0.83135		Chr01	G610	PF00397	WW domain
	G4Z2D3	G4Z2D3		G4Z2D3	Pectate lyase		G4Z6D7	G5A8I1	Undirected			0.94475		Chr01	G610	PF00246	Zinc carboxypeptidase
	G4Z2D3	G4Z2D3		G4Z2D3	Pectate lyase		G4Z6F3	G4Z6H3	Undirected			0.8327		Chr01	G610	PF01221	Dynein light chain type 1
	G4Z2D3	G4Z2D3		G4Z2D3	Pectate lyase		G4Z6F3	G4Z6H6	Undirected			0.65565		Chr01	G612	PF08646	Replication factor-A C terminal domain
	G4Z2D3	G4Z2D3		G4Z2D3	Pectate lyase		G4Z6F3	G4Z6H8	Undirected			0.8504		Chr01	G612	PF16900	Replication protein A OB domain
	G4Z2D3	G4Z2D3		G4Z2D3	Pectate lyase		G4Z6F3	G4Z754	Undirected			0.7737		Chr01	G612	PF01336	OB-fold nucleic acid binding domain
	G4Z2D3	G4Z2D3		G4Z2D3	Pectate lyase		G4Z6F3	G4Z756	Undirected			0.8176		Chr01	G612	PF04057	Replication factor-A protein 1, N-terminal domain
	G4Z2D3	G4Z2D3		G4Z2D3	Pectate lyase		G4Z6H3	G4Z6H6	Undirected			0.70815		Chr01	G613	PF02966	Mitosis protein DIM1
	G4Z2D3	G4Z2D3		G4Z2D3	Pectate lyase		G4Z6H3	G4Z6H8	Undirected			0.9678		Chr01	G614	PF13432	Tetratricopeptide repeat
	G4Z2D3	G4Z2D3		G4Z2D3	Pectate lyase		G4Z6H3	G4Z754	Undirected			0.8606		Chr01	G614	PF07719	Tetratricopeptide repeat
	G4Z2D3	G4Z2D3		G4Z2D3	Pectate lyase		G4Z6H3	G4Z756	Undirected			0.8975		Chr01	G614	PF13181	Tetratricopeptide repeat
	G4Z2D3	G4Z2D3		G4Z2D3	Pectate lyase		G4Z6H6	G4Z6H8	Undirected			0.68915		Chr01	G614	PF13181	Tetratricopeptide repeat
	G4Z2D3	G4Z2D3		G4Z2D3	Pectate lyase		G4Z6H6	G4Z754	Undirected			0.67455		Chr01	G616	PF15511	Centromere kinetochore component CENP-T histone fold
	G4Z2T5	G4Z2T5		G4Z2T5	RxLR		G4Z6H6	G4Z756	Undirected			0.6817		Chr01	G617	PF00125	Core histone H2A/H2B/H3/H4
	G4Z2T5	G4Z2T5		G4Z2T5	RxLR		G4Z6H8	G4Z754	Undirected			0.8435		Chr01	G618	PF04757	Pex2 / Pex12 amino terminal region
	G4Z2T5	G4Z2T5		G4Z2T5	RxLR		G4Z6H8	G4Z756	Undirected			0.8859		Chr01	G621	PF07534	TLD
	G4Z2U4	G4Z2U4		G4Z2U4	RxLR		G4Z6K4	G4Z8A9	Undirected			0.89145		Chr01	G622	PF00400	WD domain, G-beta repeat
	G4Z2U4	G4Z2U4		G4Z2U4	RxLR		G4Z6K4	G4Z8U5	Undirected			0.79725		Chr01	G622	PF00400	WD domain, G-beta repeat
	G4Z2U4	G4Z2U4		G4Z2U4	RxLR		G4Z6K4	G4Z8U6	Undirected			0.85535		Chr01	G623	PF01764	Lipase (class 3)
	G4Z2U4	G4Z2U4		G4Z2U4	RxLR		G4Z6K4	G4ZCD8	Undirected			0.92885		Chr01	G625	PF07928	Vps54-like protein
	G4Z2U4	G4Z2U4		G4Z2U4	RxLR		G4Z6K4	G4ZFP9	Undirected			0.9644		Chr01	G625	PF10475	Vacuolar-sorting protein 54, of GARP complex
	G4Z2U4	G4Z2U4		G4Z2U4	RxLR		G4Z6K4	G4ZHH3	Undirected			0.8918		Chr01	G626	PF01423	LSM domain
	G4Z2U4	G4Z2U4		G4Z2U4	RxLR		G4Z6K4	G4ZP56	Undirected			0.9262		Chr01	G627	PF00755	Choline/Carnitine o-acyltransferase
	G4Z2U4	G4Z2U4		G4Z2U4	RxLR		G4Z6K4	G4ZP64	Undirected			0.9261		Chr01	G630	PF05536	Neurochondrin
	G4Z2U4	G4Z2U4		G4Z2U4	RxLR		G4Z6K4	G4ZP65	Undirected			0.9035		Chr01	G630	PF05670	NFACT protein RNA binding domain
	G4Z2U4	G4Z2U4		G4Z2U4	RxLR		G4Z6K4	G4ZT21	Undirected			0.92835		Chr01	G631	PF13639	Ring finger domain
	G4Z2U4	G4Z2U4		G4Z2U4	RxLR		G4Z6K4	G4ZUG4	Undirected			0.8862		Chr01	G632	PF00400	WD domain, G-beta repeat
	G4Z2U5	G4Z2U5		G4Z2U5	RxLR		G4Z6K4	G4ZW20	Undirected			0.9181		Chr01	G633	PF00397	WW domain
	G4Z2U5	G4Z2U5		G4Z2U5	RxLR		G4Z6K4	G4ZYG9	Undirected			0.90335		Chr01	G633	PF13855	Leucine rich repeat
	G4Z2U5	G4Z2U5		G4Z2U5	RxLR		G4Z6K4	G4ZYJ4	Undirected			0.92295		Chr01	G634	PF08209	Sgf11 (transcriptional regulation protein)
	G4Z2U6	G4Z2U6		G4Z2U6	RxLR		G4Z6K4	G5A0E8	Undirected			0.92495		Chr01	G635	PF07714	Protein tyrosine and serine/threonine kinase
	G4Z2U6	G4Z2U6		G4Z2U6	RxLR		G4Z6K4	G5A7Z2	Undirected			0.9106		Chr01	G635	PF14560	Ubiquitin-like domain
	G4Z2U6	G4Z2U6		G4Z2U6	RxLR		G4Z6K4	G5A8N9	Undirected			0.86765		Chr01	G635	PF00240	Ubiquitin family
	G4Z2U6	G4Z2U6		G4Z2U6	RxLR		G4Z6K4	G5A8P0	Undirected			0.8265		Chr01	G637	PF00749	tRNA synthetases class I (E and Q), catalytic domain
	G4Z2U6	G4Z2U6		G4Z2U6	RxLR		G4Z6K4	G5A8P1	Undirected			0.8899		Chr01	G637	PF17148	Domain of unknown function (DUF5117)
	G4Z2U6	G4Z2U6		G4Z2U6	RxLR		G4Z6K4	G5A8P2	Undirected			0.89785		Chr01	G637	PF16313	Met-zincin
	G4Z2U6	G4Z2U6		G4Z2U6	RxLR		G4Z6K4	G5A8Q3	Undirected			0.8896		Chr01	G637	PF13671	AAA domain
	G4Z2U8	G4Z2U8		G4Z2U8	Pectate lyase		G4Z6K4	G5A8R9	Undirected			0.8338		Chr01	G639	PF06148	COG (conserved oligomeric Golgi) complex component, COG2
	G4Z2U8	G4Z2U8		G4Z2U8	Pectate lyase		G4Z6K4	G5A8S1	Undirected			0.87505		Chr01	G639	PF00291	Pyridoxal-phosphate dependent enzyme
	G4Z2U8	G4Z2U8		G4Z2U8	Pectate lyase		G4Z6K4	G5A8S2	Undirected			0.90665		Chr01	G639	PF12022	Domain of unknown function (DUF3510)
	G4Z2U8	G4Z2U8		G4Z2U8	Pectate lyase		G4Z6K4	G5A8S5	Undirected			0.86995		Chr01	G640	PF01504	Phosphatidylinositol-4-phosphate 5-Kinase
	G4Z2U8	G4Z2U8		G4Z2U8	Pectate lyase		G4Z6K4	G5AJ40	Undirected			0.962		Chr01	G640	PF01363	FYVE zinc finger
	G4Z2U8	G4Z2U8		G4Z2U8	Pectate lyase		G4Z6K4	H3GJB6	Undirected			0.79275		Chr01	G641	PF00400	WD domain, G-beta repeat
	G4Z2U8	G4Z2U8		G4Z2U8	Pectate lyase		G4Z6L3	G4ZLI3	Undirected			0.72345		Chr01	G641	PF00400	WD domain, G-beta repeat
	G4Z2U8	G4Z2U8		G4Z2U8	Pectate lyase		G4Z6L3	G4ZLL3	Undirected			0.8154		Chr01	G642	PF00501	AMP-binding enzyme
	G4Z2U8	G4Z2U8		G4Z2U8	Pectate lyase		G4Z6L3	G5AG28	Undirected			0.68305		Chr01	G644	PF02824	TGS domain
	G4Z2U8	G4Z2U8		G4Z2U8	Pectate lyase		G4Z6L3	G5AG37	Undirected			0.71845		Chr01	G644	PF01926	50S ribosome-binding GTPase
	G4Z2U8	G4Z2U8		G4Z2U8	Pectate lyase		G4Z6L3	G5AG81	Undirected			0.73895		Chr01	G644	PF16897	C-terminal region of MMR_HSR1 domain
	G4Z2U8	G4Z2U8		G4Z2U8	Pectate lyase		G4Z6L3	W2PIB4	Undirected			0.7959		Chr01	G645	PF00153	Mitochondrial carrier protein
	G4Z2V4	G4Z2V4		G4Z2V4	Pectate lyase		G4Z6L3	W2Q2B1	Undirected			0.6593		Chr01	G645	PF00153	Mitochondrial carrier protein
	G4Z2V4	G4Z2V4		G4Z2V4	Pectate lyase		G4Z6M5	G5A417	Undirected			0.5177		Chr01	G645	PF00153	Mitochondrial carrier protein
	G4Z2V4	G4Z2V4		G4Z2V4	Pectate lyase		G4Z710	G5AJH6	Undirected			0.8335		Chr01	G646	PF02771	Acyl-CoA dehydrogenase, N-terminal domain
	G4Z2V4	G4Z2V4		G4Z2V4	Pectate lyase		G4Z754	G4Z756	Undirected			0.8565		Chr01	G646	PF00441	Acyl-CoA dehydrogenase, C-terminal domain
	G4Z2V4	G4Z2V4		G4Z2V4	Pectate lyase		G4Z7A6	G4ZFW8	Undirected			0.6141		Chr01	G646	PF02770	Acyl-CoA dehydrogenase, middle domain
	G4Z2Z1	G4Z2Z1		G4Z2Z1	Uncharacterized		G4Z7E3	G5A2A0	Undirected			0.91835		Chr01	G647	PF00923	Transaldolase/Fructose-6-phosphate aldolase
	G4Z2Z1	G4Z2Z1		G4Z2Z1	Uncharacterized		G4Z7V3	G5AAK7	Undirected			0.66615		Chr01	G648	PF00628	PHD-finger
	G4Z3C4	G4Z3C4		G4Z3C4	RxLR		G4Z872	G4ZGA4	Undirected			0.8675		Chr01	G648	PF18723	alpha-glutamyl/putrescinyl thymine pyrophosphorylase clade 1
	G4Z3E6	G4Z3E6		G4Z3E6	Uncharacterized		G4Z872	G4ZY94	Undirected			0.8573		Chr01	G650	PF08700	Vps51/Vps67
	G4Z3E6	G4Z3E6		G4Z3E6	Uncharacterized		G4Z872	H3HDT0	Undirected			0.71195		Chr01	G651	PF03133	Tubulin-tyrosine ligase family
	G4Z3N0	G4Z3N0		G4Z3N0	Protein kinase		G4Z872	W2PD60	Undirected			0.7518		Chr01	G652	PF00063	Myosin head (motor domain)
	G4Z3N0	G4Z3N0		G4Z3N0	Protein kinase		G4Z8A9	G4Z8U5	Undirected			0.7784		Chr01	G652	PF14186	Cytoskeletal adhesion
	G4Z3N0	G4Z3N0		G4Z3N0	Protein kinase		G4Z8A9	G4Z8U6	Undirected			0.84565		Chr01	G652	PF00612	IQ calmodulin-binding motif
	G4Z3N0	G4Z3N0		G4Z3N0	Protein kinase		G4Z8A9	G4ZCD8	Undirected			0.90225		Chr01	G652	PF00612	IQ calmodulin-binding motif
	G4Z3N0	G4Z3N0		G4Z3N0	Protein kinase		G4Z8A9	G4ZFP9	Undirected			0.89415		Chr01	G652	PF00612	IQ calmodulin-binding motif
	G4Z3N0	G4Z3N0		G4Z3N0	Protein kinase		G4Z8A9	G4ZHH3	Undirected			0.89025		Chr01	G652	PF00612	IQ calmodulin-binding motif
	G4Z3N0	G4Z3N0		G4Z3N0	Protein kinase		G4Z8A9	G4ZP56	Undirected			0.94235		Chr01	G652	PF00612	IQ calmodulin-binding motif
	G4Z3N0	G4Z3N0		G4Z3N0	Protein kinase		G4Z8A9	G4ZP64	Undirected			0.9379		Chr01	G652	PF00612	IQ calmodulin-binding motif
	G4Z3N0	G4Z3N0		G4Z3N0	Protein kinase		G4Z8A9	G4ZP65	Undirected			0.92685		Chr01	G652	PF00169	PH domain
	G4Z3N0	G4Z3N0		G4Z3N0	Protein kinase		G4Z8A9	G4ZT21	Undirected			0.9409		Chr01	G652	PF12796	Ankyrin repeats (3 copies)
	G4Z3N0	G4Z3N0		G4Z3N0	Protein kinase		G4Z8A9	G4ZUG4	Undirected			0.87265		Chr01	G652	PF12796	Ankyrin repeats (3 copies)
	G4Z3Y6	G4Z3Y6		G4Z3Y6	Neutral zinc metallopeptidase		G4Z8A9	G4ZW20	Undirected			0.93145		Chr01	G653	PF04427	Brix domain
	G4Z3Y6	G4Z3Y6		G4Z3Y6	Neutral zinc metallopeptidase		G4Z8A9	G4ZYG9	Undirected			0.87645		Chr01	G655	PF00098	Zinc knuckle
	G4Z3Y6	G4Z3Y6		G4Z3Y6	Neutral zinc metallopeptidase		G4Z8A9	G4ZYJ4	Undirected			0.91195		Chr01	G655	PF03828	Cid1 family poly A polymerase
	G4Z3Y6	G4Z3Y6		G4Z3Y6	Neutral zinc metallopeptidase		G4Z8A9	G5A0E8	Undirected			0.9012		Chr01	G655	PF19088	TUTase nucleotidyltransferase domain
	G4Z3Y6	G4Z3Y6		G4Z3Y6	Neutral zinc metallopeptidase		G4Z8A9	G5A7Z2	Undirected			0.85855		Chr01	G656	PF02525	Flavodoxin-like fold
	G4Z413	G4Z413		G4Z413	Temptin		G4Z8A9	G5A8N9	Undirected			0.8661		Chr01	G658	PF07534	TLD
	G4Z413	G4Z413		G4Z413	Temptin		G4Z8A9	G5A8P0	Undirected			0.8135		Chr01	G659	PF05653	Magnesium transporter NIPA
	G4Z419	G4Z419		G4Z419	Temptin		G4Z8A9	G5A8P1	Undirected			0.8876		Chr01	G662	PF01504	Phosphatidylinositol-4-phosphate 5-Kinase
	G4Z419	G4Z419		G4Z419	Temptin		G4Z8A9	G5A8P2	Undirected			0.8912		Chr01	G662	PF00002	7 transmembrane receptor (Secretin family)
	G4Z419	G4Z419		G4Z419	Temptin		G4Z8A9	G5A8Q3	Undirected			0.88825		Chr01	G663	PF01370	NAD dependent epimerase/dehydratase family
	G4Z419	G4Z419		G4Z419	Temptin		G4Z8A9	G5A8R9	Undirected			0.82575		Chr01	G664	PF01370	NAD dependent epimerase/dehydratase family
	G4Z449	G4Z449		G4Z449	SGNH hydrolase-type esterase		G4Z8A9	G5A8S1	Undirected			0.86585		Chr01	G665	PF03030	Inorganic H+ pyrophosphatase
	G4Z492	G4Z492		G4Z492	RxLR		G4Z8A9	G5A8S2	Undirected			0.8911		Chr01	G667	PF14469	28 kDa A-kinase anchor
	G4Z4T7	G4Z4T7		G4Z4T7	Uncharacterized		G4Z8A9	G5A8S5	Undirected			0.8576		Chr01	G668	PF00787	PX domain
	G4Z4T7	G4Z4T7		G4Z4T7	Uncharacterized		G4Z8A9	G5AJ40	Undirected			0.88115		Chr01	G670	PF07915	Glucosidase II beta subunit-like protein
	G4Z4T7	G4Z4T7		G4Z4T7	Uncharacterized		G4Z8A9	H3GJB6	Undirected			0.81275		Chr01	G671	PF09773	Meckelin (Transmembrane protein 67)
	G4Z4T7	G4Z4T7		G4Z4T7	Uncharacterized		G4Z8N0	G4ZZC4	Undirected			0.75115		Chr01	G673	PF10152	Subunit CCDC53 of WASH complex
	G4Z566	G4Z566		G4Z566	RxLR		G4Z8N0	G5A5T6	Undirected			0.66115		Chr01	G673	PF10152	Subunit CCDC53 of WASH complex
	G4Z566	G4Z566		G4Z566	RxLR		G4Z8N0	G5AC25	Undirected			0.67355		Chr01	G673	PF10152	Subunit CCDC53 of WASH complex
	G4Z5N5	G4Z5N5		G4Z5N5	Uncharacterized		G4Z8N2	G5A3M9	Undirected			0.8562		Chr01	G673	PF10152	Subunit CCDC53 of WASH complex
	G4Z5N5	G4Z5N5		G4Z5N5	Uncharacterized		G4Z8N2	G5ACZ2	Undirected			0.7318		Chr01	G673	PF10152	Subunit CCDC53 of WASH complex
	G4Z5W8	G4Z5W8		G4Z5W8	Elicitin		G4Z8U5	G4Z8U6	Undirected			0.78305		Chr01	G673	PF00024	PAN domain
	G4Z5W8	G4Z5W8		G4Z5W8	Elicitin		G4Z8U5	G4ZCD8	Undirected			0.8123		Chr01	G673	PF02181	Formin Homology 2 Domain
	G4Z621	G4Z621		G4Z621	Uncharacterized		G4Z8U5	G4ZFP9	Undirected			0.798		Chr01	G674	PF09423	PhoD-like phosphatase
	G4Z621	G4Z621		G4Z621	Uncharacterized		G4Z8U5	G4ZHH3	Undirected			0.79265		Chr01	G675	PF00013	KH domain
	G4Z6D6	G4Z6D6		G4Z6D6	RxLR		G4Z8U5	G4ZP56	Undirected			0.81005		Chr01	G676	PF05093	Cytokine-induced anti-apoptosis inhibitor 1, Fe-S biogenesis
	G4Z6D6	G4Z6D6		G4Z6D6	RxLR		G4Z8U5	G4ZP64	Undirected			0.8082		Chr01	G676	PF05093	Cytokine-induced anti-apoptosis inhibitor 1, Fe-S biogenesis
	G4Z6D6	G4Z6D6		G4Z6D6	RxLR		G4Z8U5	G4ZP65	Undirected			0.7834		Chr01	G677	PF08969	USP8 dimerisation domain
	G4Z6D6	G4Z6D6		G4Z6D6	RxLR		G4Z8U5	G4ZT21	Undirected			0.8097		Chr01	G677	PF01398	JAB1/Mov34/MPN/PAD-1 ubiquitin protease
	G4Z6D6	G4Z6D6		G4Z6D6	RxLR		G4Z8U5	G4ZUG4	Undirected			0.7754		Chr01	G678	PF09446	VMA21-like domain
	G4Z6D6	G4Z6D6		G4Z6D6	RxLR		G4Z8U5	G4ZW20	Undirected			0.8029		Chr01	G679	PF02900	Catalytic LigB subunit of aromatic ring-opening dioxygenase
	G4Z6D6	G4Z6D6		G4Z6D6	RxLR		G4Z8U5	G4ZYG9	Undirected			0.8156		Chr01	G680	PF02900	Catalytic LigB subunit of aromatic ring-opening dioxygenase
	G4Z6D6	G4Z6D6		G4Z6D6	RxLR		G4Z8U5	G4ZYJ4	Undirected			0.83245		Chr01	G681	PF02900	Catalytic LigB subunit of aromatic ring-opening dioxygenase
	G4Z6D6	G4Z6D6		G4Z6D6	RxLR		G4Z8U5	G5A0E8	Undirected			0.79385		Chr01	G682	PF00249	Myb-like DNA-binding domain
	G4Z6D6	G4Z6D6		G4Z6D6	RxLR		G4Z8U5	G5A7Z2	Undirected			0.82075		Chr01	G683	PF00814	tRNA N6-adenosine threonylcarbamoyltransferase
	G4Z6D6	G4Z6D6		G4Z6D6	RxLR		G4Z8U5	G5A8N9	Undirected			0.7907		Chr01	G685	PF05008	Vesicle transport v-SNARE protein N-terminus
	G4Z6D6	G4Z6D6		G4Z6D6	RxLR		G4Z8U5	G5A8P0	Undirected			0.71815		Chr01	G687	PF05653	Magnesium transporter NIPA
	G4Z6D7	G4Z6D7		G4Z6D7	Uncharacterized		G4Z8U5	G5A8P1	Undirected			0.7969		Chr01	G689	PF02900	Catalytic LigB subunit of aromatic ring-opening dioxygenase
	G4Z6D7	G4Z6D7		G4Z6D7	Uncharacterized		G4Z8U5	G5A8P2	Undirected			0.8063		Chr01	G690	PF04176	TIP41-like family
	G4Z6D7	G4Z6D7		G4Z6D7	Uncharacterized		G4Z8U5	G5A8Q3	Undirected			0.796		Chr01	G691	PF00069	Protein kinase domain
	G4Z6D7	G4Z6D7		G4Z6D7	Uncharacterized		G4Z8U5	G5A8R9	Undirected			0.79065		Chr01	G692	PF03372	Endonuclease/Exonuclease/phosphatase family
	G4Z6D7	G4Z6D7		G4Z6D7	Uncharacterized		G4Z8U5	G5A8S1	Undirected			0.75975		Chr01	G692	PF06839	GRF zinc finger
	G4Z6F3	G4Z6F3		G4Z6F3	Uncharacterized		G4Z8U5	G5A8S2	Undirected			0.79425		Chr01	G693	PF08418	DNA polymerase alpha subunit B N-terminal
	G4Z6F3	G4Z6F3		G4Z6F3	Uncharacterized		G4Z8U5	G5A8S5	Undirected			0.75245		Chr01	G693	PF04042	DNA polymerase alpha/epsilon subunit B
	G4Z6F3	G4Z6F3		G4Z6F3	Uncharacterized		G4Z8U5	G5AJ40	Undirected			0.7849		Chr01	G695	PF17917	RNase H-like domain found in reverse transcriptase
	G4Z6F3	G4Z6F3		G4Z6F3	Uncharacterized		G4Z8U5	H3GJB6	Undirected			0.7066		Chr01	G695	PF00385	Chromo (CHRromatin Organisation MOdifier) domain
	G4Z6F3	G4Z6F3		G4Z6F3	Uncharacterized		G4Z8U6	G4ZCD8	Undirected			0.86225		Chr01	G695	PF13456	Reverse transcriptase-like
	G4Z6H3	G4Z6H3		G4Z6H3	Uncharacterized		G4Z8U6	G4ZFP9	Undirected			0.8519		Chr01	G698	PF13936	Helix-turn-helix domain
	G4Z6H3	G4Z6H3		G4Z6H3	Uncharacterized		G4Z8U6	G4ZHH3	Undirected			0.84975		Chr01	G698	PF13358	DDE superfamily endonuclease
	G4Z6H3	G4Z6H3		G4Z6H3	Uncharacterized		G4Z8U6	G4ZP56	Undirected			0.87725		Chr01	G700	PF02798	Glutathione S-transferase, N-terminal domain
	G4Z6H3	G4Z6H3		G4Z6H3	Uncharacterized		G4Z8U6	G4ZP64	Undirected			0.87565		Chr01	G700	PF14497	Glutathione S-transferase, C-terminal domain
	G4Z6H3	G4Z6H3		G4Z6H3	Uncharacterized		G4Z8U6	G4ZP65	Undirected			0.856		Chr01	G701	PF14497	Glutathione S-transferase, C-terminal domain
	G4Z6H6	G4Z6H6		G4Z6H6	Uncharacterized		G4Z8U6	G4ZT21	Undirected			0.8804		Chr01	G701	PF02798	Glutathione S-transferase, N-terminal domain
	G4Z6H6	G4Z6H6		G4Z6H6	Uncharacterized		G4Z8U6	G4ZUG4	Undirected			0.83085		Chr01	G702	PF14497	Glutathione S-transferase, C-terminal domain
	G4Z6H6	G4Z6H6		G4Z6H6	Uncharacterized		G4Z8U6	G4ZW20	Undirected			0.8714		Chr01	G702	PF02798	Glutathione S-transferase, N-terminal domain
	G4Z6H6	G4Z6H6		G4Z6H6	Uncharacterized		G4Z8U6	G4ZYG9	Undirected			0.8693		Chr01	G703	PF14497	Glutathione S-transferase, C-terminal domain
	G4Z6H6	G4Z6H6		G4Z6H6	Uncharacterized		G4Z8U6	G4ZYJ4	Undirected			0.8955		Chr01	G703	PF02798	Glutathione S-transferase, N-terminal domain
	G4Z6H8	G4Z6H8		G4Z6H8	Uncharacterized		G4Z8U6	G5A0E8	Undirected			0.85825		Chr01	G704	PF00141	Peroxidase
	G4Z6H8	G4Z6H8		G4Z6H8	Uncharacterized		G4Z8U6	G5A7Z2	Undirected			0.83025		Chr01	G704	PF00141	Peroxidase
	G4Z6H8	G4Z6H8		G4Z6H8	Uncharacterized		G4Z8U6	G5A8N9	Undirected			0.8286		Chr01	G705	PF00141	Peroxidase
	G4Z6H8	G4Z6H8		G4Z6H8	Uncharacterized		G4Z8U6	G5A8P0	Undirected			0.77385		Chr01	G705	PF00141	Peroxidase
	G4Z6H8	G4Z6H8		G4Z6H8	Uncharacterized		G4Z8U6	G5A8P1	Undirected			0.84945		Chr01	G706	PF02798	Glutathione S-transferase, N-terminal domain
	G4Z6K4	G4Z6K4		G4Z6K4	NLP		G4Z8U6	G5A8P2	Undirected			0.85855		Chr01	G706	PF14497	Glutathione S-transferase, C-terminal domain
	G4Z6K4	G4Z6K4		G4Z6K4	NLP		G4Z8U6	G5A8Q3	Undirected			0.8511		Chr01	G707	PF14497	Glutathione S-transferase, C-terminal domain
	G4Z6K4	G4Z6K4		G4Z6K4	NLP		G4Z8U6	G5A8R9	Undirected			0.7908		Chr01	G707	PF02798	Glutathione S-transferase, N-terminal domain
	G4Z6K4	G4Z6K4		G4Z6K4	NLP		G4Z8U6	G5A8S1	Undirected			0.85285		Chr01	G709	PF02138	Beige/BEACH domain
	G4Z6K4	G4Z6K4		G4Z6K4	NLP		G4Z8U6	G5A8S2	Undirected			0.84945		Chr01	G709	PF00400	WD domain, G-beta repeat
	G4Z6K4	G4Z6K4		G4Z6K4	NLP		G4Z8U6	G5A8S5	Undirected			0.85115		Chr01	G710	PF13181	Tetratricopeptide repeat
	G4Z6K4	G4Z6K4		G4Z6K4	NLP		G4Z8U6	G5AJ40	Undirected			0.842		Chr01	G711	PF03801	HEC/Ndc80p family
	G4Z6K4	G4Z6K4		G4Z6K4	NLP		G4Z8U6	H3GJB6	Undirected			0.7624		Chr01	G713	PF00856	SET domain
	G4Z6K4	G4Z6K4		G4Z6K4	NLP		G4Z915	G4ZK77	Undirected			0.5534		Chr01	G713	PF17907	AWS domain
	G4Z6K4	G4Z6K4		G4Z6K4	NLP		G4Z9A9	G4ZUS8	Undirected			0.57455		Chr01	G714	PF00400	WD domain, G-beta repeat
	G4Z6K4	G4Z6K4		G4Z6K4	NLP		G4Z9X2	G4ZGK5	Undirected			0.8707		Chr01	G716	PF01594	AI-2E family transporter
	G4Z6K4	G4Z6K4		G4Z6K4	NLP		G4Z9X2	G4ZZD9	Undirected			0.7231		Chr01	G718	PF14736	Protein N-terminal asparagine amidohydrolase
	G4Z6K4	G4Z6K4		G4Z6K4	NLP		G4Z9X2	G4ZZS3	Undirected			0.5905		Chr01	G719	PF13637	Ankyrin repeats (many copies)
	G4Z6K4	G4Z6K4		G4Z6K4	NLP		G4Z9X2	G5A0E1	Undirected			0.60585		Chr01	G719	PF12796	Ankyrin repeats (3 copies)
	G4Z6K4	G4Z6K4		G4Z6K4	NLP		G4Z9X3	G4ZZA8	Undirected			0.758		Chr01	G719	PF12796	Ankyrin repeats (3 copies)
	G4Z6K4	G4Z6K4		G4Z6K4	NLP		G4Z9X3	G5A7K5	Undirected			0.7713		Chr01	G720	PF04142	Nucleotide-sugar transporter
	G4Z6K4	G4Z6K4		G4Z6K4	NLP		G4ZA47	G4ZLP0	Undirected			0.5583		Chr01	G725	PF13843	Transposase IS4
	G4Z6K4	G4Z6K4		G4Z6K4	NLP		G4ZA47	G4ZQC1	Undirected			0.7927		Chr01	G726	PF02913	FAD linked oxidases, C-terminal domain
	G4Z6K4	G4Z6K4		G4Z6K4	NLP		G4ZA47	G4ZV66	Undirected			0.5521		Chr01	G726	PF02913	FAD linked oxidases, C-terminal domain
	G4Z6K4	G4Z6K4		G4Z6K4	NLP		G4ZA47	G5A456	Undirected			0.55325		Chr01	G726	PF01565	FAD binding domain
	G4Z6K4	G4Z6K4		G4Z6K4	NLP		G4ZA48	G4ZAY9	Undirected			0.58845		Chr01	G726	PF01565	FAD binding domain
	G4Z6K4	G4Z6K4		G4Z6K4	NLP		G4ZA48	G4ZB03	Undirected			0.7515		Chr01	G727	PF02913	FAD linked oxidases, C-terminal domain
	G4Z6K4	G4Z6K4		G4Z6K4	NLP		G4ZA48	G4ZB04	Undirected			0.73875		Chr01	G727	PF01565	FAD binding domain
	G4Z6K4	G4Z6K4		G4Z6K4	NLP		G4ZA48	G4ZB13	Undirected			0.75485		Chr01	G728	PF00183	Hsp90 protein
	G4Z6K4	G4Z6K4		G4Z6K4	NLP		G4ZA48	G5A745	Undirected			0.78975		Chr01	G728	PF13589	Histidine kinase-, DNA gyrase B-, and HSP90-like ATPase
	G4Z6K4	G4Z6K4		G4Z6K4	NLP		G4ZAK9	G5AER2	Undirected			0.5235		Chr01	G729	PF14572	Phosphoribosyl synthetase-associated domain
	G4Z6K4	G4Z6K4		G4Z6K4	NLP		G4ZAK9	W2QE82	Undirected			0.538		Chr01	G729	PF13793	N-terminal domain of ribose phosphate pyrophosphokinase
	G4Z6K4	G4Z6K4		G4Z6K4	NLP		G4ZAK9	W2QG46	Undirected			0.5352		Chr01	G730	PF03134	TB2/DP1, HVA22 family
	G4Z6K4	G4Z6K4		G4Z6K4	NLP		G4ZAY9	G4ZB03	Undirected			0.803		Chr01	G734	PF07885	Ion channel
	G4Z6K4	G4Z6K4		G4Z6K4	NLP		G4ZAY9	G4ZB04	Undirected			0.75335		Chr01	G734	PF03530	Calcium-activated SK potassium channel
	G4Z6K4	G4Z6K4		G4Z6K4	NLP		G4ZAY9	G4ZB13	Undirected			0.77085		Chr01	G736	PF05920	Homeobox KN domain
	G4Z6L3	G4Z6L3		G4Z6L3	ANK_REP_REGION		G4ZAY9	G5A745	Undirected			0.8211		Chr01	G736	PF05920	Homeobox KN domain
	G4Z6L3	G4Z6L3		G4Z6L3	ANK_REP_REGION		G4ZB03	G4ZB04	Undirected			0.9105		Chr01	G738	PF00106	short chain dehydrogenase
	G4Z6L3	G4Z6L3		G4Z6L3	ANK_REP_REGION		G4ZB03	G4ZB13	Undirected			0.8483		Chr01	G739	PF03155	ALG6, ALG8 glycosyltransferase family
	G4Z6L3	G4Z6L3		G4Z6L3	ANK_REP_REGION		G4ZB03	G5A745	Undirected			0.9157		Chr01	G741	PF00795	Carbon-nitrogen hydrolase
	G4Z6L3	G4Z6L3		G4Z6L3	ANK_REP_REGION		G4ZB04	G4ZB13	Undirected			0.82945		Chr01	G743	PF00403	Heavy-metal-associated domain
	G4Z6L3	G4Z6L3		G4Z6L3	ANK_REP_REGION		G4ZB04	G5A745	Undirected			0.9106		Chr01	G743	PF00403	Heavy-metal-associated domain
	G4Z6L3	G4Z6L3		G4Z6L3	ANK_REP_REGION		G4ZB13	G5A745	Undirected			0.8921		Chr01	G743	PF00403	Heavy-metal-associated domain
	G4Z6L3	G4Z6L3		G4Z6L3	ANK_REP_REGION		G4ZBV5	G5ADT1	Undirected			0.6415		Chr01	G743	PF00403	Heavy-metal-associated domain
	G4Z6M5	G4Z6M5		G4Z6M5	Nucleotid_trans		G4ZBV5	G5AG39	Undirected			0.61775		Chr01	G743	PF00403	Heavy-metal-associated domain
	G4Z710	G4Z710		G4Z710	RxLR		G4ZBV5	G5AG40	Undirected			0.5766		Chr01	G743	PF00122	E1-E2 ATPase
	G4Z754	G4Z754		G4Z754	Uncharacterized		G4ZBV5	G5AG48	Undirected			0.6962		Chr01	G743	PF00702	haloacid dehalogenase-like hydrolase
	G4Z754	G4Z754		G4Z754	Uncharacterized		G4ZBV5	G5AG50	Undirected			0.68045		Chr01	G744	PF00849	RNA pseudouridylate synthase
	G4Z754	G4Z754		G4Z754	Uncharacterized		G4ZBV5	H3GNI9	Undirected			0.6128		Chr01	G745	PF06565	DUF1126 PH-like domain
	G4Z754	G4Z754		G4Z754	Uncharacterized		G4ZBY2	G4ZBY5	Undirected			0.9672		Chr01	G745	PF06565	DUF1126 PH-like domain
	G4Z754	G4Z754		G4Z754	Uncharacterized		G4ZBY2	G4ZL46	Undirected			0.55225		Chr01	G746	PF01798	snoRNA binding domain, fibrillarin
	G4Z756	G4Z756		G4Z756	Uncharacterized		G4ZBY2	G4ZL47	Undirected			0.5364		Chr01	G746	PF08156	NOP5NT (NUC127) domain
	G4Z756	G4Z756		G4Z756	Uncharacterized		G4ZBY2	G4ZTY2	Undirected			0.9723		Chr01	G747	PF00264	Common central domain of tyrosinase
	G4Z756	G4Z756		G4Z756	Uncharacterized		G4ZBY2	G4ZU54	Undirected			0.8681		Chr01	G748	PF09066	Beta2-adaptin appendage, C-terminal sub-domain
	G4Z756	G4Z756		G4Z756	Uncharacterized		G4ZBY2	G4ZU55	Undirected			0.8916		Chr01	G748	PF09066	Beta2-adaptin appendage, C-terminal sub-domain
	G4Z756	G4Z756		G4Z756	Uncharacterized		G4ZBY2	G4ZUL1	Undirected			0.8699		Chr01	G748	PF00498	FHA domain
	G4Z7A6	G4Z7A6		G4Z7A6	ATG16		G4ZBY2	W2PSE7	Undirected			0.5461		Chr01	G749	PF10508	Proteasome non-ATPase 26S subunit
	G4Z7E3	G4Z7E3		G4Z7E3	FAD-binding PCMH-type		G4ZBY5	G4ZL46	Undirected			0.54925		Chr01	G750	PF03423	Carbohydrate binding domain (family 25)
	G4Z7E3	G4Z7E3		G4Z7E3	FAD-binding PCMH-type		G4ZBY5	G4ZL47	Undirected			0.54265		Chr01	G750	PF03423	Carbohydrate binding domain (family 25)
	G4Z7E3	G4Z7E3		G4Z7E3	FAD-binding PCMH-type		G4ZBY5	G4ZTY2	Undirected			0.95985		Chr01	G750	PF00128	Alpha amylase, catalytic domain
	G4Z7E3	G4Z7E3		G4Z7E3	FAD-binding PCMH-type		G4ZBY5	G4ZU54	Undirected			0.88255		Chr01	G751	PF00909	Ammonium Transporter Family
	G4Z7E3	G4Z7E3		G4Z7E3	FAD-binding PCMH-type		G4ZBY5	G4ZU55	Undirected			0.90555		Chr01	G752	PF00443	Ubiquitin carboxyl-terminal hydrolase
	G4Z7V3	G4Z7V3		G4Z7V3	Helicase-associated		G4ZBY5	G4ZUL1	Undirected			0.8845		Chr01	G753	PF00122	E1-E2 ATPase
	G4Z872	G4Z872		G4Z872	RSN1_7TM		G4ZBY5	G5A1J6	Undirected			0.59		Chr01	G753	PF00702	haloacid dehalogenase-like hydrolase
	G4Z872	G4Z872		G4Z872	RSN1_7TM		G4ZBY5	W2PSE7	Undirected			0.54245		Chr01	G753	PF00689	Cation transporting ATPase, C-terminus
	G4Z872	G4Z872		G4Z872	RSN1_7TM		G4ZCB0	G4ZCB2	Undirected			0.83995		Chr01	G753	PF00690	Cation transporter/ATPase, N-terminus
	G4Z872	G4Z872		G4Z872	RSN1_7TM		G4ZCB0	G5A1G4	Undirected			0.5402		Chr01	G754	PF00069	Protein kinase domain
	G4Z872	G4Z872		G4Z872	RSN1_7TM		G4ZCB2	G4ZL46	Undirected			0.57065		Chr01	G755	PF02540	NAD synthase
	G4Z8A9	G4Z8A9		G4Z8A9	NLP		G4ZCB2	G5A1G4	Undirected			0.5626		Chr01	G755	PF00795	Carbon-nitrogen hydrolase
	G4Z8A9	G4Z8A9		G4Z8A9	NLP		G4ZCB2	G5A1J6	Undirected			0.55855		Chr01	G756	PF01504	Phosphatidylinositol-4-phosphate 5-Kinase
	G4Z8A9	G4Z8A9		G4Z8A9	NLP		G4ZCB2	G5A2C6	Undirected			0.55805		Chr01	G757	PF03645	Tctex-1 family
	G4Z8A9	G4Z8A9		G4Z8A9	NLP		G4ZCD8	G4ZFP9	Undirected			0.9204		Chr01	G758	PF14538	Raptor N-terminal CASPase like domain
	G4Z8A9	G4Z8A9		G4Z8A9	NLP		G4ZCD8	G4ZHH3	Undirected			0.90355		Chr01	G759	PF00400	WD domain, G-beta repeat
	G4Z8A9	G4Z8A9		G4Z8A9	NLP		G4ZCD8	G4ZP56	Undirected			0.941		Chr01	G759	PF00400	WD domain, G-beta repeat
	G4Z8A9	G4Z8A9		G4Z8A9	NLP		G4ZCD8	G4ZP64	Undirected			0.93985		Chr01	G760	PF13410	Glutathione S-transferase, C-terminal domain
	G4Z8A9	G4Z8A9		G4Z8A9	NLP		G4ZCD8	G4ZP65	Undirected			0.9167		Chr01	G760	PF13409	Glutathione S-transferase, N-terminal domain
	G4Z8A9	G4Z8A9		G4Z8A9	NLP		G4ZCD8	G4ZT21	Undirected			0.94065		Chr01	G762	PF05383	La domain
	G4Z8A9	G4Z8A9		G4Z8A9	NLP		G4ZCD8	G4ZUG4	Undirected			0.89415		Chr01	G762	PF08777	RNA binding motif
	G4Z8A9	G4Z8A9		G4Z8A9	NLP		G4ZCD8	G4ZW20	Undirected			0.92775		Chr01	G763	PF00153	Mitochondrial carrier protein
	G4Z8A9	G4Z8A9		G4Z8A9	NLP		G4ZCD8	G4ZYG9	Undirected			0.8967		Chr01	G763	PF00153	Mitochondrial carrier protein
	G4Z8A9	G4Z8A9		G4Z8A9	NLP		G4ZCD8	G4ZYJ4	Undirected			0.92695		Chr01	G763	PF00153	Mitochondrial carrier protein
	G4Z8A9	G4Z8A9		G4Z8A9	NLP		G4ZCD8	G5A0E8	Undirected			0.9183		Chr01	G765	PF00754	F5/8 type C domain
	G4Z8A9	G4Z8A9		G4Z8A9	NLP		G4ZCD8	G5A7Z2	Undirected			0.9226		Chr01	G766	PF09733	VEFS-Box of polycomb protein
	G4Z8A9	G4Z8A9		G4Z8A9	NLP		G4ZCD8	G5A8N9	Undirected			0.88965		Chr01	G767	PF07491	Protein phosphatase inhibitor
	G4Z8A9	G4Z8A9		G4Z8A9	NLP		G4ZCD8	G5A8P0	Undirected			0.84		Chr01	G767	PF01764	Lipase (class 3)
	G4Z8A9	G4Z8A9		G4Z8A9	NLP		G4ZCD8	G5A8P1	Undirected			0.9018		Chr01	G768	PF00085	Thioredoxin
	G4Z8A9	G4Z8A9		G4Z8A9	NLP		G4ZCD8	G5A8P2	Undirected			0.911		Chr01	G768	PF13520	Amino acid permease
	G4Z8A9	G4Z8A9		G4Z8A9	NLP		G4ZCD8	G5A8Q3	Undirected			0.9019		Chr01	G769	PF00787	PX domain
	G4Z8A9	G4Z8A9		G4Z8A9	NLP		G4ZCD8	G5A8R9	Undirected			0.8564		Chr01	G770	PF00134	Cyclin, N-terminal domain
	G4Z8A9	G4Z8A9		G4Z8A9	NLP		G4ZCD8	G5A8S1	Undirected			0.88485		Chr01	G771	PF00149	Calcineurin-like phosphoesterase
	G4Z8A9	G4Z8A9		G4Z8A9	NLP		G4ZCD8	G5A8S2	Undirected			0.9246		Chr01	G771	PF14008	Iron/zinc purple acid phosphatase-like protein C
	G4Z8A9	G4Z8A9		G4Z8A9	NLP		G4ZCD8	G5A8S5	Undirected			0.8779		Chr01	G771	PF16656	Purple acid Phosphatase, N-terminal domain
	G4Z8A9	G4Z8A9		G4Z8A9	NLP		G4ZCD8	G5AJ40	Undirected			0.9107		Chr01	G772	PF03839	Translocation protein Sec62
	G4Z8A9	G4Z8A9		G4Z8A9	NLP		G4ZCD8	H3GJB6	Undirected			0.80885		Chr01	G773	PF01738	Dienelactone hydrolase family
	G4Z8A9	G4Z8A9		G4Z8A9	NLP		G4ZDP3	G4ZPZ8	Undirected			0.7835		Chr01	G775	PF02518	Histidine kinase-, DNA gyrase B-, and HSP90-like ATPase
	G4Z8A9	G4Z8A9		G4Z8A9	NLP		G4ZDZ1	G4ZQD7	Undirected			0.8814		Chr01	G775	PF00183	Hsp90 protein
	G4Z8A9	G4Z8A9		G4Z8A9	NLP		G4ZDZ1	G4ZV78	Undirected			0.7301		Chr01	G776	PF11938	TLR4 regulator and MIR-interacting MSAP
	G4Z8A9	G4Z8A9		G4Z8A9	NLP		G4ZDZ1	G4ZXS2	Undirected			0.83725		Chr01	G777	PF04777	Erv1 / Alr family
	G4Z8A9	G4Z8A9		G4Z8A9	NLP		G4ZDZ1	G5A8I1	Undirected			0.9459		Chr01	G778	PF13181	Tetratricopeptide repeat
	G4Z8N0	G4Z8N0		G4Z8N0	MULE transposase		G4ZE50	H3G944	Undirected			0.52805		Chr01	G778	PF13424	Tetratricopeptide repeat
	G4Z8N0	G4Z8N0		G4Z8N0	MULE transposase		G4ZFL4	G5ADT1	Undirected			0.83605		Chr01	G778	PF13176	Tetratricopeptide repeat
	G4Z8N0	G4Z8N0		G4Z8N0	MULE transposase		G4ZFL4	G5AG39	Undirected			0.66385		Chr01	G779	PF12894	Anaphase-promoting complex subunit 4 WD40 domain
	G4Z8N2	G4Z8N2		G4Z8N2	Amino acid transporter transmembrane		G4ZFL4	G5AG44	Undirected			0.52885		Chr01	G779	PF00400	WD domain, G-beta repeat
	G4Z8N2	G4Z8N2		G4Z8N2	Amino acid transporter transmembrane		G4ZFL4	G5AG48	Undirected			0.73895		Chr01	G779	PF00400	WD domain, G-beta repeat
	G4Z8U5	G4Z8U5		G4Z8U5	NLP		G4ZFL4	G5AG50	Undirected			0.7023		Chr01	G779	PF00400	WD domain, G-beta repeat
	G4Z8U5	G4Z8U5		G4Z8U5	NLP		G4ZFM4	G5A6E7	Undirected			0.5428		Chr01	G780	PF01764	Lipase (class 3)
	G4Z8U5	G4Z8U5		G4Z8U5	NLP		G4ZFP9	G4ZHH3	Undirected			0.89365		Chr01	G781	PF08555	Eukaryotic family of unknown function (DUF1754)
	G4Z8U5	G4Z8U5		G4Z8U5	NLP		G4ZFP9	G4ZP56	Undirected			0.9306		Chr01	G782	PF00069	Protein kinase domain
	G4Z8U5	G4Z8U5		G4Z8U5	NLP		G4ZFP9	G4ZP64	Undirected			0.9326		Chr01	G783	PF02770	Acyl-CoA dehydrogenase, middle domain
	G4Z8U5	G4Z8U5		G4Z8U5	NLP		G4ZFP9	G4ZP65	Undirected			0.90145		Chr01	G783	PF01756	Acyl-CoA oxidase
	G4Z8U5	G4Z8U5		G4Z8U5	NLP		G4ZFP9	G4ZT21	Undirected			0.9275		Chr01	G783	PF14749	Acyl-coenzyme A oxidase N-terminal
	G4Z8U5	G4Z8U5		G4Z8U5	NLP		G4ZFP9	G4ZUG4	Undirected			0.89165		Chr01	G784	PF14749	Acyl-coenzyme A oxidase N-terminal
	G4Z8U5	G4Z8U5		G4Z8U5	NLP		G4ZFP9	G4ZW20	Undirected			0.91685		Chr01	G784	PF02770	Acyl-CoA dehydrogenase, middle domain
	G4Z8U5	G4Z8U5		G4Z8U5	NLP		G4ZFP9	G4ZYG9	Undirected			0.89405		Chr01	G784	PF01756	Acyl-CoA oxidase
	G4Z8U5	G4Z8U5		G4Z8U5	NLP		G4ZFP9	G4ZYJ4	Undirected			0.91885		Chr01	G785	PF00069	Protein kinase domain
	G4Z8U5	G4Z8U5		G4Z8U5	NLP		G4ZFP9	G5A0E8	Undirected			0.92825		Chr01	G786	PF03815	LCCL domain
	G4Z8U5	G4Z8U5		G4Z8U5	NLP		G4ZFP9	G5A7Z2	Undirected			0.92445		Chr01	G788	PF10585	Ubiquitin-activating enzyme active site
	G4Z8U5	G4Z8U5		G4Z8U5	NLP		G4ZFP9	G5A8N9	Undirected			0.871		Chr01	G788	PF14732	Ubiquitin/SUMO-activating enzyme ubiquitin-like domain
	G4Z8U5	G4Z8U5		G4Z8U5	NLP		G4ZFP9	G5A8P0	Undirected			0.8266		Chr01	G788	PF00899	ThiF family
	G4Z8U5	G4Z8U5		G4Z8U5	NLP		G4ZFP9	G5A8P1	Undirected			0.8938		Chr01	G790	PF00743	Flavin-binding monooxygenase-like
	G4Z8U5	G4Z8U5		G4Z8U5	NLP		G4ZFP9	G5A8P2	Undirected			0.9035		Chr01	G790	PF00743	Flavin-binding monooxygenase-like
	G4Z8U5	G4Z8U5		G4Z8U5	NLP		G4ZFP9	G5A8Q3	Undirected			0.89455		Chr01	G792	PF00743	Flavin-binding monooxygenase-like
	G4Z8U5	G4Z8U5		G4Z8U5	NLP		G4ZFP9	G5A8R9	Undirected			0.8315		Chr01	G792	PF00743	Flavin-binding monooxygenase-like
	G4Z8U5	G4Z8U5		G4Z8U5	NLP		G4ZFP9	G5A8S1	Undirected			0.8792		Chr01	G792	PF00743	Flavin-binding monooxygenase-like
	G4Z8U5	G4Z8U5		G4Z8U5	NLP		G4ZFP9	G5A8S2	Undirected			0.90375		Chr01	G793	PF06047	NF-kappa-B-activating protein C-terminal domain
	G4Z8U5	G4Z8U5		G4Z8U5	NLP		G4ZFP9	G5A8S5	Undirected			0.86915		Chr01	G796	PF04030	D-arabinono-1,4-lactone oxidase
	G4Z8U5	G4Z8U5		G4Z8U5	NLP		G4ZFP9	G5AJ40	Undirected			0.9696		Chr01	G796	PF01565	FAD binding domain
	G4Z8U5	G4Z8U5		G4Z8U5	NLP		G4ZFP9	H3GJB6	Undirected			0.79235		Chr01	G797	PF01738	Dienelactone hydrolase family
	G4Z8U5	G4Z8U5		G4Z8U5	NLP		G4ZFR6	G4ZP76	Undirected			0.54785		Chr01	G798	PF00632	HECT-domain (ubiquitin-transferase)
	G4Z8U5	G4Z8U5		G4Z8U5	NLP		G4ZFR6	G4ZQC2	Undirected			0.5937		Chr01	G799	PF00171	Aldehyde dehydrogenase family
	G4Z8U5	G4Z8U5		G4Z8U5	NLP		G4ZFR6	G5A572	Undirected			0.5915		Chr01	G800	PF05557	Mitotic checkpoint protein
	G4Z8U5	G4Z8U5		G4Z8U5	NLP		G4ZFR6	G5AIN7	Undirected			0.59735		Chr01	G801	PF05502	Dynactin p62 family
	G4Z8U5	G4Z8U5		G4Z8U5	NLP		G4ZG53	G4ZRF4	Undirected			0.8801		Chr01	G801	PF00415	Regulator of chromosome condensation (RCC1) repeat
	G4Z8U5	G4Z8U5		G4Z8U5	NLP		G4ZG53	H3GQJ1	Undirected			0.92895		Chr01	G801	PF00415	Regulator of chromosome condensation (RCC1) repeat
	G4Z8U5	G4Z8U5		G4Z8U5	NLP		G4ZGA4	G4ZY94	Undirected			0.839		Chr01	G801	PF00415	Regulator of chromosome condensation (RCC1) repeat
	G4Z8U6	G4Z8U6		G4Z8U6	NLP		G4ZGA4	H3HDT0	Undirected			0.7209		Chr01	G801	PF00415	Regulator of chromosome condensation (RCC1) repeat
	G4Z8U6	G4Z8U6		G4Z8U6	NLP		G4ZGA4	W2PD60	Undirected			0.7389		Chr01	G802	PF05190	MutS family domain IV
	G4Z8U6	G4Z8U6		G4Z8U6	NLP		G4ZGK5	G4ZZD9	Undirected			0.8066		Chr01	G802	PF05192	MutS domain III
	G4Z8U6	G4Z8U6		G4Z8U6	NLP		G4ZGK5	G4ZZS3	Undirected			0.62815		Chr01	G802	PF05188	MutS domain II
	G4Z8U6	G4Z8U6		G4Z8U6	NLP		G4ZGK5	G5A0E1	Undirected			0.63105		Chr01	G802	PF00488	MutS domain V
	G4Z8U6	G4Z8U6		G4Z8U6	NLP		G4ZGK5	G5ADB9	Undirected			0.5111		Chr01	G803	PF02535	ZIP Zinc transporter
	G4Z8U6	G4Z8U6		G4Z8U6	NLP		G4ZGQ5	G4ZSL1	Undirected			0.68625		Chr01	G803	PF07732	Multicopper oxidase
	G4Z8U6	G4Z8U6		G4Z8U6	NLP		G4ZGQ5	G4ZSM5	Undirected			0.6822		Chr01	G803	PF07731	Multicopper oxidase
	G4Z8U6	G4Z8U6		G4Z8U6	NLP		G4ZGQ5	G4ZVJ7	Undirected			0.58725		Chr01	G806	PF01529	DHHC palmitoyltransferase
	G4Z8U6	G4Z8U6		G4Z8U6	NLP		G4ZGQ5	W2QQI5	Undirected			0.8642		Chr01	G807	PF18716	Vms1-associating treble clef domain
	G4Z8U6	G4Z8U6		G4Z8U6	NLP		G4ZGV0	G4ZR97	Undirected			0.5749		Chr01	G807	PF13637	Ankyrin repeats (many copies)
	G4Z8U6	G4Z8U6		G4Z8U6	NLP		G4ZGV0	G4ZRD4	Undirected			0.52245		Chr01	G807	PF18826	Bacteroidetes VLRF1 release factor
	G4Z8U6	G4Z8U6		G4Z8U6	NLP		G4ZH09	G4ZH10	Undirected			0.83215		Chr01	G807	PF06294	CH-like domain in sperm protein
	G4Z8U6	G4Z8U6		G4Z8U6	NLP		G4ZH09	G4ZH11	Undirected			0.62935		Chr01	G808	PF00278	Pyridoxal-dependent decarboxylase, C-terminal sheet domain
	G4Z8U6	G4Z8U6		G4Z8U6	NLP		G4ZH09	G4ZSL1	Undirected			0.5277		Chr01	G808	PF02784	Pyridoxal-dependent decarboxylase, pyridoxal binding domain
	G4Z8U6	G4Z8U6		G4Z8U6	NLP		G4ZH09	G4ZSM5	Undirected			0.52355		Chr01	G809	PF01137	RNA 3'-terminal phosphate cyclase
	G4Z8U6	G4Z8U6		G4Z8U6	NLP		G4ZH10	G4ZH11	Undirected			0.7652		Chr01	G809	PF05189	RNA 3'-terminal phosphate cyclase (RTC), insert domain
	G4Z8U6	G4Z8U6		G4Z8U6	NLP		G4ZHH3	G4ZP56	Undirected			0.9263		Chr01	G810	PF01833	IPT/TIG domain
	G4Z8U6	G4Z8U6		G4Z8U6	NLP		G4ZHH3	G4ZP64	Undirected			0.92715		Chr01	G811	PF01833	IPT/TIG domain
	G4Z8U6	G4Z8U6		G4Z8U6	NLP		G4ZHH3	G4ZP65	Undirected			0.90245		Chr01	G812	PF14641	Helix-turn-helix DNA-binding domain of SPT6
	G4Z8U6	G4Z8U6		G4Z8U6	NLP		G4ZHH3	G4ZT21	Undirected			0.9238		Chr01	G812	PF14633	SH2 domain
	G4Z8U6	G4Z8U6		G4Z8U6	NLP		G4ZHH3	G4ZUG4	Undirected			0.88705		Chr01	G812	PF14632	Acidic N-terminal SPT6
	G4Z8U6	G4Z8U6		G4Z8U6	NLP		G4ZHH3	G4ZW20	Undirected			0.918		Chr01	G813	PF07648	Kazal-type serine protease inhibitor domain
	G4Z8U6	G4Z8U6		G4Z8U6	NLP		G4ZHH3	G4ZYG9	Undirected			0.88905		Chr01	G813	PF07648	Kazal-type serine protease inhibitor domain
	G4Z8U6	G4Z8U6		G4Z8U6	NLP		G4ZHH3	G4ZYJ4	Undirected			0.92495		Chr01	G813	PF00050	Kazal-type serine protease inhibitor domain
	G4Z8U6	G4Z8U6		G4Z8U6	NLP		G4ZHH3	G5A0E8	Undirected			0.91185		Chr01	G816	PF07648	Kazal-type serine protease inhibitor domain
	G4Z8U6	G4Z8U6		G4Z8U6	NLP		G4ZHH3	G5A7Z2	Undirected			0.87715		Chr01	G816	PF07648	Kazal-type serine protease inhibitor domain
	G4Z8U6	G4Z8U6		G4Z8U6	NLP		G4ZHH3	G5A8N9	Undirected			0.9267		Chr01	G817	PF01585	G-patch domain
	G4Z8U6	G4Z8U6		G4Z8U6	NLP		G4ZHH3	G5A8P0	Undirected			0.8716		Chr01	G817	PF07842	GC-rich sequence DNA-binding factor-like protein
	G4Z8U6	G4Z8U6		G4Z8U6	NLP		G4ZHH3	G5A8P1	Undirected			0.9585		Chr01	G818	PF03810	Importin-beta N-terminal domain
	G4Z8U6	G4Z8U6		G4Z8U6	NLP		G4ZHH3	G5A8P2	Undirected			0.94235		Chr01	G818	PF13513	HEAT-like repeat
	G4Z915	G4Z915		G4Z915	Half transporter ABCB family		G4ZHH3	G5A8Q3	Undirected			0.9577		Chr01	G819	PF02260	FATC domain
	G4Z9A9	G4Z9A9		G4Z9A9	Uncharacterized		G4ZHH3	G5A8R9	Undirected			0.8732		Chr01	G819	PF00454	Phosphatidylinositol 3- and 4-kinase
	G4Z9A9	G4Z9A9		G4Z9A9	Uncharacterized		G4ZHH3	G5A8S1	Undirected			0.91325		Chr01	G821	PF07690	Major Facilitator Superfamily
	G4Z9X2	G4Z9X2		G4Z9X2	CRN		G4ZHH3	G5A8S2	Undirected			0.9457		Chr01	G822	PF07690	Major Facilitator Superfamily
	G4Z9X2	G4Z9X2		G4Z9X2	CRN		G4ZHH3	G5A8S5	Undirected			0.90755		Chr01	G824	PF00622	SPRY domain
	G4Z9X2	G4Z9X2		G4Z9X2	CRN		G4ZHH3	G5AJ40	Undirected			0.88445		Chr01	G825	PF00415	Regulator of chromosome condensation (RCC1) repeat
	G4Z9X2	G4Z9X2		G4Z9X2	CRN		G4ZHH3	H3GJB6	Undirected			0.79775		Chr01	G826	PF00169	PH domain
	G4Z9X2	G4Z9X2		G4Z9X2	CRN		G4ZHZ8	G5A9P8	Undirected			0.56065		Chr01	G827	PF08016	Polycystin cation channel
	G4Z9X2	G4Z9X2		G4Z9X2	CRN		G4ZHZ8	G5A9R5	Undirected			0.6011		Chr01	G828	PF01363	FYVE zinc finger
	G4Z9X2	G4Z9X2		G4Z9X2	CRN		G4ZHZ8	G5A9S4	Undirected			0.5957		Chr01	G828	PF01852	START domain
	G4Z9X3	G4Z9X3		G4Z9X3	CRN		G4ZJ48	G5A4H5	Undirected			0.5518		Chr01	G830	PF01734	Patatin-like phospholipase
	G4Z9X3	G4Z9X3		G4Z9X3	CRN		G4ZJ59	G5AHC7	Undirected			0.90135		Chr01	G831	PF01734	Patatin-like phospholipase
	G4Z9X3	G4Z9X3		G4Z9X3	CRN		G4ZJR0	G5AIN8	Undirected			0.6239		Chr01	G832	PF01699	Sodium/calcium exchanger protein
	G4Z9X3	G4Z9X3		G4Z9X3	CRN		G4ZJR5	G4ZJS4	Undirected			0.708		Chr01	G832	PF01699	Sodium/calcium exchanger protein
	G4Z9Z1	G4Z9Z1		G4Z9Z1	Calcineurin-like phosphoesterase		G4ZKT2	G4ZM86	Undirected			0.55315		Chr01	G833	PF07731	Multicopper oxidase
	G4Z9Z1	G4Z9Z1		G4Z9Z1	Calcineurin-like phosphoesterase		G4ZKT2	W2QLH1	Undirected			0.5196		Chr01	G834	PF00076	RNA recognition motif. (a.k.a. RRM, RBD, or RNP domain)
	G4Z9Z1	G4Z9Z1		G4Z9Z1	Calcineurin-like phosphoesterase		G4ZL01	G4ZL06	Undirected			0.8895		Chr01	G836	PF09066	Beta2-adaptin appendage, C-terminal sub-domain
	G4ZA47	G4ZA47		G4ZA47	RxLR		G4ZL01	G4ZME6	Undirected			0.6015		Chr01	G836	PF07767	Nop53 (60S ribosomal biogenesis)
	G4ZA47	G4ZA47		G4ZA47	RxLR		G4ZL01	G4ZP77	Undirected			0.6642		Chr01	G837	PF02042	RWP-RK domain
	G4ZA47	G4ZA47		G4ZA47	RxLR		G4ZL01	G4ZQB7	Undirected			0.6579		Chr01	G838	PF00750	tRNA synthetases class I (R)
	G4ZA47	G4ZA47		G4ZA47	RxLR		G4ZL01	W2PRL2	Undirected			0.70435		Chr01	G838	PF03485	Arginyl tRNA synthetase N terminal domain
	G4ZA47	G4ZA47		G4ZA47	RxLR		G4ZL06	G4ZME6	Undirected			0.61135		Chr01	G838	PF05746	DALR anticodon binding domain
	G4ZA48	G4ZA48		G4ZA48	Jacalin-type lectin		G4ZL06	G4ZP77	Undirected			0.67		Chr01	G840	PF04121	Nuclear pore protein 84 / 107
	G4ZA48	G4ZA48		G4ZA48	Jacalin-type lectin		G4ZL06	G4ZQB7	Undirected			0.66135		Chr01	G841	PF12044	Putative peptidase family
	G4ZA48	G4ZA48		G4ZA48	Jacalin-type lectin		G4ZL06	W2PRL2	Undirected			0.7222		Chr01	G842	PF02089	Palmitoyl protein thioesterase
	G4ZA48	G4ZA48		G4ZA48	Jacalin-type lectin		G4ZL16	G4ZNY6	Undirected			0.6151		Chr01	G843	PF02089	Palmitoyl protein thioesterase
	G4ZA48	G4ZA48		G4ZA48	Jacalin-type lectin		G4ZL16	G5AAL6	Undirected			0.6213		Chr01	G843	PF02089	Palmitoyl protein thioesterase
	G4ZAK9	G4ZAK9		G4ZAK9	Protein kinase		G4ZL21	G4ZNY0	Undirected			0.5676		Chr01	G843	PF02089	Palmitoyl protein thioesterase
	G4ZAK9	G4ZAK9		G4ZAK9	Protein kinase		G4ZL30	G5A7W2	Undirected			0.5139		Chr01	G843	PF02089	Palmitoyl protein thioesterase
	G4ZAK9	G4ZAK9		G4ZAK9	Protein kinase		G4ZL46	G4ZL47	Undirected			0.94745		Chr01	G844	PF13236	Clustered mitochondria
	G4ZAK9	G4ZAK9		G4ZAK9	Protein kinase		G4ZL46	G4ZTY2	Undirected			0.547		Chr01	G844	PF13516	Leucine Rich repeat
	G4ZAK9	G4ZAK9		G4ZAK9	Protein kinase		G4ZL46	G4ZU55	Undirected			0.55185		Chr01	G844	PF13516	Leucine Rich repeat
	G4ZAK9	G4ZAK9		G4ZAK9	Protein kinase		G4ZL46	G5A1G4	Undirected			0.5982		Chr01	G844	PF13385	Concanavalin A-like lectin/glucanases superfamily
	G4ZAK9	G4ZAK9		G4ZAK9	Protein kinase		G4ZL46	G5A1J6	Undirected			0.5942		Chr01	G844	PF12807	Translation initiation factor eIF3 subunit 135
	G4ZAK9	G4ZAK9		G4ZAK9	Protein kinase		G4ZL46	G5A2C6	Undirected			0.59795		Chr01	G846	PF00300	Histidine phosphatase superfamily (branch 1)
	G4ZAR4	G4ZAR4		G4ZAR4	SET		G4ZL46	G5A2P6	Undirected			0.85275		Chr01	G847	PF13365	Trypsin-like peptidase domain
	G4ZAY9	G4ZAY9		G4ZAY9	Jacalin-type lectin		G4ZL46	W2PSE7	Undirected			0.95235		Chr01	G848	PF13365	Trypsin-like peptidase domain
	G4ZAY9	G4ZAY9		G4ZAY9	Jacalin-type lectin		G4ZL47	G4ZTY2	Undirected			0.5381		Chr01	G849	PF13365	Trypsin-like peptidase domain
	G4ZAY9	G4ZAY9		G4ZAY9	Jacalin-type lectin		G4ZL47	G4ZU55	Undirected			0.5382		Chr01	G850	PF00538	linker histone H1 and H5 family
	G4ZAY9	G4ZAY9		G4ZAY9	Jacalin-type lectin		G4ZL47	G5A1G4	Undirected			0.59045		Chr01	G852	PF17919	RNase H-like domain found in reverse transcriptase
	G4ZAY9	G4ZAY9		G4ZAY9	Jacalin-type lectin		G4ZL47	G5A1J6	Undirected			0.5784		Chr01	G852	PF00078	Reverse transcriptase (RNA-dependent DNA polymerase)
	G4ZB03	G4ZB03		G4ZB03	Jacalin-type lectin		G4ZL47	G5A2C6	Undirected			0.58815		Chr01	G852	PF17921	Integrase zinc binding domain
	G4ZB03	G4ZB03		G4ZB03	Jacalin-type lectin		G4ZL47	G5A2P6	Undirected			0.84615		Chr01	G853	PF03732	Retrotransposon gag protein
	G4ZB03	G4ZB03		G4ZB03	Jacalin-type lectin		G4ZL47	W2PSE7	Undirected			0.9332		Chr01	G855	PF07732	Multicopper oxidase
	G4ZB03	G4ZB03		G4ZB03	Jacalin-type lectin		G4ZLI3	G4ZLL3	Undirected			0.79035		Chr01	G855	PF07731	Multicopper oxidase
	G4ZB03	G4ZB03		G4ZB03	Jacalin-type lectin		G4ZLI3	G5AG28	Undirected			0.66965		Chr01	G855	PF02535	ZIP Zinc transporter
	G4ZB04	G4ZB04		G4ZB04	Jacalin-type lectin		G4ZLI3	G5AG37	Undirected			0.69505		Chr01	G856	PF02535	ZIP Zinc transporter
	G4ZB04	G4ZB04		G4ZB04	Jacalin-type lectin		G4ZLI3	G5AG81	Undirected			0.67355		Chr01	G856	PF07731	Multicopper oxidase
	G4ZB04	G4ZB04		G4ZB04	Jacalin-type lectin		G4ZLI3	W2PIB4	Undirected			0.718		Chr01	G856	PF07732	Multicopper oxidase
	G4ZB04	G4ZB04		G4ZB04	Jacalin-type lectin		G4ZLI3	W2Q2B1	Undirected			0.6818		Chr01	G857	PF07732	Multicopper oxidase
	G4ZB04	G4ZB04		G4ZB04	Jacalin-type lectin		G4ZLL3	G5AG28	Undirected			0.6527		Chr01	G857	PF02535	ZIP Zinc transporter
	G4ZB13	G4ZB13		G4ZB13	Jacalin-type lectin		G4ZLL3	G5AG37	Undirected			0.6696		Chr01	G857	PF07731	Multicopper oxidase
	G4ZB13	G4ZB13		G4ZB13	Jacalin-type lectin		G4ZLL3	G5AG81	Undirected			0.7122		Chr01	G859	PF01883	Iron-sulfur cluster assembly protein
	G4ZB13	G4ZB13		G4ZB13	Jacalin-type lectin		G4ZLL3	W2PIB4	Undirected			0.7381		Chr01	G859	PF00125	Core histone H2A/H2B/H3/H4
	G4ZB13	G4ZB13		G4ZB13	Jacalin-type lectin		G4ZLL3	W2Q2B1	Undirected			0.6496		Chr01	G861	PF13417	Glutathione S-transferase, N-terminal domain
	G4ZB13	G4ZB13		G4ZB13	Jacalin-type lectin		G4ZLP0	G4ZT42	Undirected			0.5234		Chr01	G861	PF00481	Protein phosphatase 2C
	G4ZB99	G4ZB99		G4ZB99	Uncharacterized		G4ZLP0	G4ZV66	Undirected			0.72975		Chr01	G862	PF01048	Phosphorylase superfamily
	G4ZBV5	G4ZBV5		G4ZBV5	Uncharacterized		G4ZLP0	G4ZWE9	Undirected			0.56325		Chr01	G865	PF02219	Methylenetetrahydrofolate reductase
	G4ZBV5	G4ZBV5		G4ZBV5	Uncharacterized		G4ZLP0	G5A456	Undirected			0.7883		Chr01	G866	PF00400	WD domain, G-beta repeat
	G4ZBV5	G4ZBV5		G4ZBV5	Uncharacterized		G4ZLP0	G5A914	Undirected			0.53695		Chr01	G866	PF00400	WD domain, G-beta repeat
	G4ZBV5	G4ZBV5		G4ZBV5	Uncharacterized		G4ZLP0	G5A920	Undirected			0.5387		Chr01	G866	PF00400	WD domain, G-beta repeat
	G4ZBV5	G4ZBV5		G4ZBV5	Uncharacterized		G4ZLP0	G5AFH6	Undirected			0.6162		Chr01	G866	PF00400	WD domain, G-beta repeat
	G4ZBV5	G4ZBV5		G4ZBV5	Uncharacterized		G4ZLZ3	G4ZRA8	Undirected			0.51875		Chr01	G866	PF00400	WD domain, G-beta repeat
	G4ZBV5	G4ZBV5		G4ZBV5	Uncharacterized		G4ZLZ3	G4ZSD9	Undirected			0.56955		Chr01	G866	PF00400	WD domain, G-beta repeat
	G4ZBY2	G4ZBY2		G4ZBY2	Pectate lyase		G4ZLZ3	G4ZSE0	Undirected			0.5267		Chr01	G867	PF04641	Rtf2 RING-finger
	G4ZBY2	G4ZBY2		G4ZBY2	Pectate lyase		G4ZLZ3	W2QC88	Undirected			0.53325		Chr01	G867	PF00764	Arginosuccinate synthase
	G4ZBY2	G4ZBY2		G4ZBY2	Pectate lyase		G4ZLZ3	W2QE82	Undirected			0.58515		Chr01	G868	PF00107	Zinc-binding dehydrogenase
	G4ZBY2	G4ZBY2		G4ZBY2	Pectate lyase		G4ZMD1	G4ZMV4	Undirected			0.9991		Chr01	G868	PF08240	Alcohol dehydrogenase GroES-like domain
	G4ZBY2	G4ZBY2		G4ZBY2	Pectate lyase		G4ZMD1	G4ZQA0	Undirected			0.9652		Chr01	G872	PF04042	DNA polymerase alpha/epsilon subunit B
	G4ZBY2	G4ZBY2		G4ZBY2	Pectate lyase		G4ZMD1	G4ZQA3	Undirected			0.9645		Chr01	G872	PF12213	DNA polymerases epsilon N terminal
	G4ZBY2	G4ZBY2		G4ZBY2	Pectate lyase		G4ZMD1	G4ZY00	Undirected			0.54235		Chr01	G874	PF02985	HEAT repeat
	G4ZBY2	G4ZBY2		G4ZBY2	Pectate lyase		G4ZME6	G4ZMF1	Undirected			0.59075		Chr01	G875	PF00013	KH domain
	G4ZBY2	G4ZBY2		G4ZBY2	Pectate lyase		G4ZME6	G4ZP77	Undirected			0.6523		Chr01	G875	PF16275	Splicing factor 1 helix-hairpin domain
	G4ZBY5	G4ZBY5		G4ZBY5	Pectate lyase		G4ZME6	G4ZQB7	Undirected			0.6231		Chr01	G876	PF08311	Mad3/BUB1 homology region 1
	G4ZBY5	G4ZBY5		G4ZBY5	Pectate lyase		G4ZMF1	G4ZP73	Undirected			0.5442		Chr01	G876	PF00069	Protein kinase domain
	G4ZBY5	G4ZBY5		G4ZBY5	Pectate lyase		G4ZMF1	G4ZP77	Undirected			0.6622		Chr01	G877	PF00701	Dihydrodipicolinate synthetase family
	G4ZBY5	G4ZBY5		G4ZBY5	Pectate lyase		G4ZMF1	G4ZQB7	Undirected			0.6524		Chr01	G879	PF00397	WW domain
	G4ZBY5	G4ZBY5		G4ZBY5	Pectate lyase		G4ZMF1	G4ZQC2	Undirected			0.67565		Chr01	G879	PF00397	WW domain
	G4ZBY5	G4ZBY5		G4ZBY5	Pectate lyase		G4ZMF1	G5A7M6	Undirected			0.54725		Chr01	G879	PF00397	WW domain
	G4ZBY5	G4ZBY5		G4ZBY5	Pectate lyase		G4ZMF1	G5A7U9	Undirected			0.50475		Chr01	G881	PF12231	Rap1-interacting factor 1 N terminal
	G4ZBY5	G4ZBY5		G4ZBY5	Pectate lyase		G4ZMF1	G5AIN7	Undirected			0.60485		Chr01	G882	PF00514	Armadillo/beta-catenin-like repeat
	G4ZBY5	G4ZBY5		G4ZBY5	Pectate lyase		G4ZMI8	G4ZMJ1	Undirected			0.51875		Chr01	G884	PF13417	Glutathione S-transferase, N-terminal domain
	G4ZBY5	G4ZBY5		G4ZBY5	Pectate lyase		G4ZMI8	G5AFV7	Undirected			0.56585		Chr01	G884	PF14497	Glutathione S-transferase, C-terminal domain
	G4ZBY5	G4ZBY5		G4ZBY5	Pectate lyase		G4ZMQ4	G4ZNY6	Undirected			0.51125		Chr01	G885	PF08616	Stabilization of polarity axis
	G4ZBY5	G4ZBY5		G4ZBY5	Pectate lyase		G4ZMQ4	G5AAL6	Undirected			0.5882		Chr01	G886	PF01336	OB-fold nucleic acid binding domain
	G4ZCB0	G4ZCB0		G4ZCB0	Pectate lyase		G4ZMV4	G4ZQA0	Undirected			0.96535		Chr01	G886	PF00152	tRNA synthetases class II (D, K and N)
	G4ZCB0	G4ZCB0		G4ZCB0	Pectate lyase		G4ZMV4	G4ZQA3	Undirected			0.9646		Chr01	G887	PF00447	HSF-type DNA-binding
	G4ZCB0	G4ZCB0		G4ZCB0	Pectate lyase		G4ZMV4	G4ZY00	Undirected			0.5439		Chr01	G888	PF00447	HSF-type DNA-binding
	G4ZCB0	G4ZCB0		G4ZCB0	Pectate lyase		G4ZNM1	G4ZQ73	Undirected			0.9742		Chr01	G890	PF00078	Reverse transcriptase (RNA-dependent DNA polymerase)
	G4ZCB0	G4ZCB0		G4ZCB0	Pectate lyase		G4ZNM1	G4ZQ74	Undirected			0.971		Chr01	G890	PF17919	RNase H-like domain found in reverse transcriptase
	G4ZCB0	G4ZCB0		G4ZCB0	Pectate lyase		G4ZNS9	G4ZT42	Undirected			0.54505		Chr01	G891	PF01544	CorA-like Mg2+ transporter protein
	G4ZCB0	G4ZCB0		G4ZCB0	Pectate lyase		G4ZNS9	G5A859	Undirected			0.5252		Chr01	G892	PF02186	TFIIE beta subunit core domain
	G4ZCB0	G4ZCB0		G4ZCB0	Pectate lyase		G4ZNY6	G5AAL6	Undirected			0.681		Chr01	G892	PF18121	TFA2 Winged helix domain 2
	G4ZCB0	G4ZCB0		G4ZCB0	Pectate lyase		G4ZP56	G4ZP64	Undirected			0.9758		Chr01	G894	PF04547	Calcium-activated chloride channel
	G4ZCB2	G4ZCB2		G4ZCB2	Pectate lyase		G4ZP56	G4ZP65	Undirected			0.9469		Chr01	G894	PF04547	Calcium-activated chloride channel
	G4ZCB2	G4ZCB2		G4ZCB2	Pectate lyase		G4ZP56	G4ZT21	Undirected			0.97845		Chr01	G895	PF01590	GAF domain
	G4ZCB2	G4ZCB2		G4ZCB2	Pectate lyase		G4ZP56	G4ZUG4	Undirected			0.9075		Chr01	G895	PF01590	GAF domain
	G4ZCB2	G4ZCB2		G4ZCB2	Pectate lyase		G4ZP56	G4ZW20	Undirected			0.9678		Chr01	G896	PF00515	Tetratricopeptide repeat
	G4ZCB2	G4ZCB2		G4ZCB2	Pectate lyase		G4ZP56	G4ZYG9	Undirected			0.916		Chr01	G896	PF13432	Tetratricopeptide repeat
	G4ZCB2	G4ZCB2		G4ZCB2	Pectate lyase		G4ZP56	G4ZYJ4	Undirected			0.9526		Chr01	G896	PF13844	Glycosyl transferase family 41
	G4ZCB2	G4ZCB2		G4ZCB2	Pectate lyase		G4ZP56	G5A0E8	Undirected			0.93965		Chr01	G897	PF10397	Adenylosuccinate lyase C-terminus
	G4ZCB2	G4ZCB2		G4ZCB2	Pectate lyase		G4ZP56	G5A7Z2	Undirected			0.9083		Chr01	G897	PF00439	Bromodomain
	G4ZCB2	G4ZCB2		G4ZCB2	Pectate lyase		G4ZP56	G5A8N9	Undirected			0.90195		Chr01	G897	PF00206	Lyase
	G4ZCB2	G4ZCB2		G4ZCB2	Pectate lyase		G4ZP56	G5A8P0	Undirected			0.8489		Chr01	G898	PF14724	Mitochondrial-associated sphingomyelin phosphodiesterase
	G4ZCB2	G4ZCB2		G4ZCB2	Pectate lyase		G4ZP56	G5A8P1	Undirected			0.9257		Chr01	G900	PF01753	MYND finger
	G4ZCB2	G4ZCB2		G4ZCB2	Pectate lyase		G4ZP56	G5A8P2	Undirected			0.9294		Chr01	G900	PF01544	CorA-like Mg2+ transporter protein
	G4ZCD8	G4ZCD8		G4ZCD8	NLP		G4ZP56	G5A8Q3	Undirected			0.9255		Chr01	G901	PF01544	CorA-like Mg2+ transporter protein
	G4ZCD8	G4ZCD8		G4ZCD8	NLP		G4ZP56	G5A8R9	Undirected			0.86285		Chr01	G902	PF01217	Clathrin adaptor complex small chain
	G4ZCD8	G4ZCD8		G4ZCD8	NLP		G4ZP56	G5A8S1	Undirected			0.9111		Chr01	G902	PF12471	GTP cyclohydrolase N terminal
	G4ZCD8	G4ZCD8		G4ZCD8	NLP		G4ZP56	G5A8S2	Undirected			0.93475		Chr01	G902	PF00925	GTP cyclohydrolase II
	G4ZCD8	G4ZCD8		G4ZCD8	NLP		G4ZP56	G5A8S5	Undirected			0.90355		Chr01	G902	PF00928	Adaptor complexes medium subunit family
	G4ZCD8	G4ZCD8		G4ZCD8	NLP		G4ZP56	G5AJ40	Undirected			0.9175		Chr01	G903	PF02984	Cyclin, C-terminal domain
	G4ZCD8	G4ZCD8		G4ZCD8	NLP		G4ZP56	H3GJB6	Undirected			0.8423		Chr01	G903	PF00134	Cyclin, N-terminal domain
	G4ZCD8	G4ZCD8		G4ZCD8	NLP		G4ZP64	G4ZP65	Undirected			0.94575		Chr01	G904	PF04063	Domain of unknown function (DUF383)
	G4ZCD8	G4ZCD8		G4ZCD8	NLP		G4ZP64	G4ZT21	Undirected			0.9782		Chr01	G904	PF04064	Domain of unknown function (DUF384)
	G4ZCD8	G4ZCD8		G4ZCD8	NLP		G4ZP64	G4ZUG4	Undirected			0.90405		Chr01	G905	PF00856	SET domain
	G4ZCD8	G4ZCD8		G4ZCD8	NLP		G4ZP64	G4ZW20	Undirected			0.96605		Chr01	G905	PF09273	Rubisco LSMT substrate-binding
	G4ZCD8	G4ZCD8		G4ZCD8	NLP		G4ZP64	G4ZYG9	Undirected			0.9182		Chr01	G906	PF07738	Sad1 / UNC-like C-terminal
	G4ZCD8	G4ZCD8		G4ZCD8	NLP		G4ZP64	G4ZYJ4	Undirected			0.95735		Chr01	G907	PF03446	NAD binding domain of 6-phosphogluconate dehydrogenase
	G4ZCD8	G4ZCD8		G4ZCD8	NLP		G4ZP64	G5A0E8	Undirected			0.939		Chr01	G907	PF14833	NAD-binding of NADP-dependent 3-hydroxyisobutyrate dehydrogenase
	G4ZCD8	G4ZCD8		G4ZCD8	NLP		G4ZP64	G5A7Z2	Undirected			0.90725		Chr01	G908	PF03446	NAD binding domain of 6-phosphogluconate dehydrogenase
	G4ZCD8	G4ZCD8		G4ZCD8	NLP		G4ZP64	G5A8N9	Undirected			0.89615		Chr01	G908	PF14833	NAD-binding of NADP-dependent 3-hydroxyisobutyrate dehydrogenase
	G4ZCD8	G4ZCD8		G4ZCD8	NLP		G4ZP64	G5A8P0	Undirected			0.8419		Chr01	G910	PF00240	Ubiquitin family
	G4ZCD8	G4ZCD8		G4ZCD8	NLP		G4ZP64	G5A8P1	Undirected			0.922		Chr01	G910	PF00240	Ubiquitin family
	G4ZCD8	G4ZCD8		G4ZCD8	NLP		G4ZP64	G5A8P2	Undirected			0.92515		Chr01	G910	PF00240	Ubiquitin family
	G4ZCD8	G4ZCD8		G4ZCD8	NLP		G4ZP64	G5A8Q3	Undirected			0.92215		Chr01	G911	PF12796	Ankyrin repeats (3 copies)
	G4ZCD8	G4ZCD8		G4ZCD8	NLP		G4ZP64	G5A8R9	Undirected			0.85655		Chr01	G911	PF13920	Zinc finger, C3HC4 type (RING finger)
	G4ZCD8	G4ZCD8		G4ZCD8	NLP		G4ZP64	G5A8S1	Undirected			0.90775		Chr01	G911	PF00650	CRAL/TRIO domain
	G4ZCD8	G4ZCD8		G4ZCD8	NLP		G4ZP64	G5A8S2	Undirected			0.93185		Chr01	G912	PF01066	CDP-alcohol phosphatidyltransferase
	G4ZCD8	G4ZCD8		G4ZCD8	NLP		G4ZP64	G5A8S5	Undirected			0.8974		Chr01	G914	PF01066	CDP-alcohol phosphatidyltransferase
	G4ZCD8	G4ZCD8		G4ZCD8	NLP		G4ZP64	G5AJ40	Undirected			0.9222		Chr01	G916	PF00179	Ubiquitin-conjugating enzyme
	G4ZCD8	G4ZCD8		G4ZCD8	NLP		G4ZP64	H3GJB6	Undirected			0.8409		Chr01	G917	PF04921	XAP5, circadian clock regulator
	G4ZCD8	G4ZCD8		G4ZCD8	NLP		G4ZP65	G4ZT21	Undirected			0.9594		Chr01	G918	PF00400	WD domain, G-beta repeat
	G4ZCD8	G4ZCD8		G4ZCD8	NLP		G4ZP65	G4ZUG4	Undirected			0.87955		Chr01	G919	PF03184	DDE superfamily endonuclease
	G4ZCD8	G4ZCD8		G4ZCD8	NLP		G4ZP65	G4ZW20	Undirected			0.9426		Chr01	G921	PF00171	Aldehyde dehydrogenase family
	G4ZCD8	G4ZCD8		G4ZCD8	NLP		G4ZP65	G4ZYG9	Undirected			0.8887		Chr01	G922	PF00171	Aldehyde dehydrogenase family
	G4ZCD8	G4ZCD8		G4ZCD8	NLP		G4ZP65	G4ZYJ4	Undirected			0.92455		Chr01	G923	PF00171	Aldehyde dehydrogenase family
	G4ZDP3	G4ZDP3		G4ZDP3	Protein kinase		G4ZP65	G5A0E8	Undirected			0.91945		Chr01	G924	PF00171	Aldehyde dehydrogenase family
	G4ZDP3	G4ZDP3		G4ZDP3	Protein kinase		G4ZP65	G5A7Z2	Undirected			0.88065		Chr01	G925	PF08161	NUC173 domain
	G4ZDZ1	G4ZDZ1		G4ZDZ1	Peptidase S33 tripeptidyl aminopeptidase-like C-terminal		G4ZP65	G5A8N9	Undirected			0.88775		Chr01	G927	PF00400	WD domain, G-beta repeat
	G4ZDZ1	G4ZDZ1		G4ZDZ1	Peptidase S33 tripeptidyl aminopeptidase-like C-terminal		G4ZP65	G5A8P0	Undirected			0.82		Chr01	G927	PF00400	WD domain, G-beta repeat
	G4ZDZ1	G4ZDZ1		G4ZDZ1	Peptidase S33 tripeptidyl aminopeptidase-like C-terminal		G4ZP65	G5A8P1	Undirected			0.89895		Chr01	G927	PF00400	WD domain, G-beta repeat
	G4ZDZ1	G4ZDZ1		G4ZDZ1	Peptidase S33 tripeptidyl aminopeptidase-like C-terminal		G4ZP65	G5A8P2	Undirected			0.90565		Chr01	G927	PF00400	WD domain, G-beta repeat
	G4ZDZ1	G4ZDZ1		G4ZDZ1	Peptidase S33 tripeptidyl aminopeptidase-like C-terminal		G4ZP65	G5A8Q3	Undirected			0.89825		Chr01	G927	PF00400	WD domain, G-beta repeat
	G4ZE50	G4ZE50		G4ZE50	DDE-1		G4ZP65	G5A8R9	Undirected			0.85225		Chr01	G927	PF00400	WD domain, G-beta repeat
	G4ZFL4	G4ZFL4		G4ZFL4	Uncharacterized		G4ZP65	G5A8S1	Undirected			0.88485		Chr01	G927	PF00400	WD domain, G-beta repeat
	G4ZFL4	G4ZFL4		G4ZFL4	Uncharacterized		G4ZP65	G5A8S2	Undirected			0.91305		Chr01	G928	PF01765	Ribosome recycling factor
	G4ZFL4	G4ZFL4		G4ZFL4	Uncharacterized		G4ZP65	G5A8S5	Undirected			0.8769		Chr01	G929	PF12460	RNAPII transcription regulator C-terminal
	G4ZFL4	G4ZFL4		G4ZFL4	Uncharacterized		G4ZP65	G5AJ40	Undirected			0.90295		Chr01	G929	PF14500	Dos2-interacting transcription regulator of RNA-Pol-II
	G4ZFL4	G4ZFL4		G4ZFL4	Uncharacterized		G4ZP65	H3GJB6	Undirected			0.82465		Chr01	G930	PF13857	Ankyrin repeats (many copies)
	G4ZFM4	G4ZFM4		G4ZFM4	RxLR		G4ZP73	G4ZP77	Undirected			0.59325		Chr01	G930	PF13920	Zinc finger, C3HC4 type (RING finger)
	G4ZFP9	G4ZFP9		G4ZFP9	NLP		G4ZP73	G4ZQB7	Undirected			0.60055		Chr01	G931	PF13857	Ankyrin repeats (many copies)
	G4ZFP9	G4ZFP9		G4ZFP9	NLP		G4ZP73	G4ZQC2	Undirected			0.58485		Chr01	G931	PF00169	PH domain
	G4ZFP9	G4ZFP9		G4ZFP9	NLP		G4ZP73	G5A572	Undirected			0.57185		Chr01	G931	PF13920	Zinc finger, C3HC4 type (RING finger)
	G4ZFP9	G4ZFP9		G4ZFP9	NLP		G4ZP73	G5A7M6	Undirected			0.6118		Chr01	G931	PF13920	Zinc finger, C3HC4 type (RING finger)
	G4ZFP9	G4ZFP9		G4ZFP9	NLP		G4ZP73	G5A7U9	Undirected			0.539		Chr01	G932	PF13920	Zinc finger, C3HC4 type (RING finger)
	G4ZFP9	G4ZFP9		G4ZFP9	NLP		G4ZP76	G5A572	Undirected			0.54245		Chr01	G936	PF13456	Reverse transcriptase-like
	G4ZFP9	G4ZFP9		G4ZFP9	NLP		G4ZP76	G5AAY2	Undirected			0.6035		Chr01	G936	PF17919	RNase H-like domain found in reverse transcriptase
	G4ZFP9	G4ZFP9		G4ZFP9	NLP		G4ZP76	G5AIN7	Undirected			0.55035		Chr01	G936	PF17921	Integrase zinc binding domain
	G4ZFP9	G4ZFP9		G4ZFP9	NLP		G4ZP77	G4ZQB7	Undirected			0.76975		Chr01	G938	PF00439	Bromodomain
	G4ZFP9	G4ZFP9		G4ZFP9	NLP		G4ZP77	G4ZQC2	Undirected			0.6871		Chr01	G938	PF08214	Histone acetylation protein
	G4ZFP9	G4ZFP9		G4ZFP9	NLP		G4ZP77	G5A7M6	Undirected			0.5654		Chr01	G939	PF11882	Domain of unknown function (DUF3402)
	G4ZFP9	G4ZFP9		G4ZFP9	NLP		G4ZPD3	G4ZPD4	Undirected			0.7155		Chr01	G939	PF11882	Domain of unknown function (DUF3402)
	G4ZFP9	G4ZFP9		G4ZFP9	NLP		G4ZPD3	G4ZPE1	Undirected			0.69785		Chr01	G939	PF07923	N1221-like protein
	G4ZFP9	G4ZFP9		G4ZFP9	NLP		G4ZPD4	G4ZPE1	Undirected			0.79455		Chr01	G940	PF00106	short chain dehydrogenase
	G4ZFP9	G4ZFP9		G4ZFP9	NLP		G4ZQ36	G4ZX76	Undirected			0.65045		Chr01	G940	PF00698	Acyl transferase domain
	G4ZFP9	G4ZFP9		G4ZFP9	NLP		G4ZQ73	G4ZQ74	Undirected			0.9809		Chr01	G940	PF00109	Beta-ketoacyl synthase, N-terminal domain
	G4ZFP9	G4ZFP9		G4ZFP9	NLP		G4ZQA0	G4ZQA3	Undirected			0.978		Chr01	G940	PF17951	Fatty acid synthase meander beta sheet domain
	G4ZFP9	G4ZFP9		G4ZFP9	NLP		G4ZQA0	G4ZY00	Undirected			0.52865		Chr01	G940	PF02801	Beta-ketoacyl synthase, C-terminal domain
	G4ZFP9	G4ZFP9		G4ZFP9	NLP		G4ZQB7	G4ZQC2	Undirected			0.74165		Chr01	G940	PF18314	Fatty acid synthase type I helical domain
	G4ZFP9	G4ZFP9		G4ZFP9	NLP		G4ZQC1	G4ZV66	Undirected			0.5269		Chr01	G940	PF18314	Fatty acid synthase type I helical domain
	G4ZFP9	G4ZFP9		G4ZFP9	NLP		G4ZQC1	G5A456	Undirected			0.5307		Chr01	G940	PF16073	Starter unit:ACP transacylase in aflatoxin biosynthesis
	G4ZFP9	G4ZFP9		G4ZFP9	NLP		G4ZQC2	G5A572	Undirected			0.62195		Chr01	G940	PF01575	MaoC like domain
	G4ZFP9	G4ZFP9		G4ZFP9	NLP		G4ZQC2	G5A7M6	Undirected			0.5808		Chr01	G940	PF01648	4'-phosphopantetheinyl transferase superfamily
	G4ZFP9	G4ZFP9		G4ZFP9	NLP		G4ZQC2	G5A7U9	Undirected			0.5215		Chr01	G940	PF08354	Domain of unknown function (DUF1729)
	G4ZFP9	G4ZFP9		G4ZFP9	NLP		G4ZQC2	G5AIN7	Undirected			0.5759		Chr01	G940	PF18325	Fatty acid synthase subunit alpha Acyl carrier domain
	G4ZFP9	G4ZFP9		G4ZFP9	NLP		G4ZQD7	G4ZV78	Undirected			0.7144		Chr01	G940	PF18325	Fatty acid synthase subunit alpha Acyl carrier domain
	G4ZFP9	G4ZFP9		G4ZFP9	NLP		G4ZQD7	G4ZXS2	Undirected			0.85525		Chr01	G941	PF05699	hAT family C-terminal dimerisation region
	G4ZFP9	G4ZFP9		G4ZFP9	NLP		G4ZQD7	G5A8I1	Undirected			0.92205		Chr01	G941	PF04937	Protein of unknown function (DUF 659)
	G4ZFP9	G4ZFP9		G4ZFP9	NLP		G4ZQL7	W2QTG7	Undirected			0.69065		Chr01	G942	PF08288	PIGA (GPI anchor biosynthesis)
	G4ZFP9	G4ZFP9		G4ZFP9	NLP		G4ZRA8	G4ZSE0	Undirected			0.5952		Chr01	G943	PF01648	4'-phosphopantetheinyl transferase superfamily
	G4ZFP9	G4ZFP9		G4ZFP9	NLP		G4ZRA8	G4ZZK3	Undirected			0.50415		Chr01	G943	PF16073	Starter unit:ACP transacylase in aflatoxin biosynthesis
	G4ZFR6	G4ZFR6		G4ZFR6	RxLR		G4ZRA8	G4ZZU0	Undirected			0.50745		Chr01	G943	PF00106	short chain dehydrogenase
	G4ZFR6	G4ZFR6		G4ZFR6	RxLR		G4ZRA8	W2QC88	Undirected			0.5508		Chr01	G943	PF18325	Fatty acid synthase subunit alpha Acyl carrier domain
	G4ZFR6	G4ZFR6		G4ZFR6	RxLR		G4ZRA8	W2QE82	Undirected			0.6067		Chr01	G943	PF18325	Fatty acid synthase subunit alpha Acyl carrier domain
	G4ZFR6	G4ZFR6		G4ZFR6	RxLR		G4ZRF4	H3GQJ1	Undirected			0.8593		Chr01	G943	PF08354	Domain of unknown function (DUF1729)
	G4ZFR6	G4ZFR6		G4ZFR6	RxLR		G4ZSE0	W2RG08	Undirected			0.5134		Chr01	G943	PF17951	Fatty acid synthase meander beta sheet domain
	G4ZFW8	G4ZFW8		G4ZFW8	Uncharacterized		G4ZSL1	G4ZSM5	Undirected			0.8748		Chr01	G943	PF00109	Beta-ketoacyl synthase, N-terminal domain
	G4ZG53	G4ZG53		G4ZG53	Cytochrome P450		G4ZSL1	G4ZVJ7	Undirected			0.6168		Chr01	G943	PF18314	Fatty acid synthase type I helical domain
	G4ZG53	G4ZG53		G4ZG53	Cytochrome P450		G4ZSL1	W2QQI5	Undirected			0.70735		Chr01	G943	PF02801	Beta-ketoacyl synthase, C-terminal domain
	G4ZGA4	G4ZGA4		G4ZGA4	Uncharacterized		G4ZSM5	G4ZVJ7	Undirected			0.60455		Chr01	G943	PF00698	Acyl transferase domain
	G4ZGA4	G4ZGA4		G4ZGA4	Uncharacterized		G4ZSM5	W2QQI5	Undirected			0.7076		Chr01	G943	PF01575	MaoC like domain
	G4ZGA4	G4ZGA4		G4ZGA4	Uncharacterized		G4ZSV6	G4ZZX5	Undirected			0.52295		Chr01	G944	PF03853	YjeF-related protein N-terminus
	G4ZGA4	G4ZGA4		G4ZGA4	Uncharacterized		G4ZT21	G4ZUG4	Undirected			0.90435		Chr01	G944	PF03092	BT1 family
	G4ZGA4	G4ZGA4		G4ZGA4	Uncharacterized		G4ZT21	G4ZW20	Undirected			0.9717		Chr01	G945	PF10584	Proteasome subunit A N-terminal signature
	G4ZGK5	G4ZGK5		G4ZGK5	CRN		G4ZT21	G4ZYG9	Undirected			0.9172		Chr01	G945	PF00227	Proteasome subunit
	G4ZGK5	G4ZGK5		G4ZGK5	CRN		G4ZT21	G4ZYJ4	Undirected			0.952		Chr01	G946	PF12796	Ankyrin repeats (3 copies)
	G4ZGK5	G4ZGK5		G4ZGK5	CRN		G4ZT21	G5A0E8	Undirected			0.94905		Chr01	G947	PF02338	OTU-like cysteine protease
	G4ZGK5	G4ZGK5		G4ZGK5	CRN		G4ZT21	G5A7Z2	Undirected			0.9063		Chr01	G948	PF00326	Prolyl oligopeptidase family
	G4ZGK5	G4ZGK5		G4ZGK5	CRN		G4ZT21	G5A8N9	Undirected			0.90535		Chr01	G948	PF00930	Dipeptidyl peptidase IV (DPP IV) N-terminal region
	G4ZGK5	G4ZGK5		G4ZGK5	CRN		G4ZT21	G5A8P0	Undirected			0.8434		Chr01	G951	PF00443	Ubiquitin carboxyl-terminal hydrolase
	G4ZGK5	G4ZGK5		G4ZGK5	CRN		G4ZT21	G5A8P1	Undirected			0.92105		Chr01	G952	PF00454	Phosphatidylinositol 3- and 4-kinase
	G4ZGK5	G4ZGK5		G4ZGK5	CRN		G4ZT21	G5A8P2	Undirected			0.926		Chr01	G953	PF13917	Zinc knuckle
	G4ZGQ5	G4ZGQ5		G4ZGQ5	DUF676		G4ZT21	G5A8Q3	Undirected			0.921		Chr01	G954	PF16363	GDP-mannose 4,6 dehydratase
	G4ZGQ5	G4ZGQ5		G4ZGQ5	DUF676		G4ZT21	G5A8R9	Undirected			0.86835		Chr01	G955	PF00481	Protein phosphatase 2C
	G4ZGQ5	G4ZGQ5		G4ZGQ5	DUF676		G4ZT21	G5A8S1	Undirected			0.9087		Chr01	G957	PF00171	Aldehyde dehydrogenase family
	G4ZGQ5	G4ZGQ5		G4ZGQ5	DUF676		G4ZT21	G5A8S2	Undirected			0.9323		Chr01	G958	PF03764	Elongation factor G, domain IV
	G4ZGQ5	G4ZGQ5		G4ZGQ5	DUF676		G4ZT21	G5A8S5	Undirected			0.89955		Chr01	G958	PF00009	Elongation factor Tu GTP binding domain
	G4ZGV0	G4ZGV0		G4ZGV0	RxLR		G4ZT21	G5AJ40	Undirected			0.93025		Chr01	G958	PF00679	Elongation factor G C-terminus
	G4ZGV0	G4ZGV0		G4ZGV0	RxLR		G4ZT21	H3GJB6	Undirected			0.8458		Chr01	G958	PF03144	Elongation factor Tu domain 2
	G4ZH09	G4ZH09		G4ZH09	Uncharacterized		G4ZT42	G4ZUZ7	Undirected			0.50375		Chr01	G958	PF14492	Elongation Factor G, domain III
	G4ZH09	G4ZH09		G4ZH09	Uncharacterized		G4ZT42	G5A859	Undirected			0.5795		Chr01	G959	PF06747	CHCH domain
	G4ZH09	G4ZH09		G4ZH09	Uncharacterized		G4ZT42	G5A914	Undirected			0.6233		Chr01	G963	PF03732	Retrotransposon gag protein
	G4ZH09	G4ZH09		G4ZH09	Uncharacterized		G4ZT42	G5A920	Undirected			0.63535		Chr01	G965	PF08241	Methyltransferase domain
	G4ZH10	G4ZH10		G4ZH10	Uncharacterized		G4ZT42	G5AFH6	Undirected			0.5378		Chr01	G965	PF01485	IBR domain, a half RING-finger domain
	G4ZH10	G4ZH10		G4ZH10	Uncharacterized		G4ZTM5	G4ZTP0	Undirected			0.62605		Chr01	G965	PF13445	RING-type zinc-finger
	G4ZH11	G4ZH11		G4ZH11	Uncharacterized		G4ZTM5	G5AAL6	Undirected			0.5556		Chr01	G966	PF14688	Domain of unknown function (DUF4461)
	G4ZH11	G4ZH11		G4ZH11	Uncharacterized		G4ZTP0	G5AAL6	Undirected			0.5477		Chr01	G966	PF14687	Domain of unknown function (DUF4460)
	G4ZHH3	G4ZHH3		G4ZHH3	NLP		G4ZTY2	G4ZU54	Undirected			0.8635		Chr01	G967	PF13534	4Fe-4S dicluster domain
	G4ZHH3	G4ZHH3		G4ZHH3	NLP		G4ZTY2	G4ZU55	Undirected			0.8865		Chr01	G967	PF13085	2Fe-2S iron-sulfur cluster binding domain
	G4ZHH3	G4ZHH3		G4ZHH3	NLP		G4ZTY2	G4ZUL1	Undirected			0.8651		Chr01	G968	PF00595	PDZ domain
	G4ZHH3	G4ZHH3		G4ZHH3	NLP		G4ZTY2	W2PSE7	Undirected			0.54265		Chr01	G970	PF00400	WD domain, G-beta repeat
	G4ZHH3	G4ZHH3		G4ZHH3	NLP		G4ZU54	G4ZU55	Undirected			0.88965		Chr01	G975	PF05739	SNARE domain
	G4ZHH3	G4ZHH3		G4ZHH3	NLP		G4ZU54	G4ZUL1	Undirected			0.9481		Chr01	G976	PF00076	RNA recognition motif. (a.k.a. RRM, RBD, or RNP domain)
	G4ZHH3	G4ZHH3		G4ZHH3	NLP		G4ZU55	G4ZUL1	Undirected			0.88825		Chr01	G976	PF02136	Nuclear transport factor 2 (NTF2) domain
	G4ZHH3	G4ZHH3		G4ZHH3	NLP		G4ZU55	G5A1G4	Undirected			0.58125		Chr01	G977	PF13176	Tetratricopeptide repeat
	G4ZHH3	G4ZHH3		G4ZHH3	NLP		G4ZU55	G5A1J6	Undirected			0.57905		Chr01	G978	PF12134	PRP8 domain IV core
	G4ZHH3	G4ZHH3		G4ZHH3	NLP		G4ZU55	G5A2C6	Undirected			0.57985		Chr01	G978	PF10597	U5-snRNA binding site 2 of PrP8
	G4ZHH3	G4ZHH3		G4ZHH3	NLP		G4ZU55	W2PSE7	Undirected			0.5448		Chr01	G978	PF10596	U6-snRNA interacting domain of PrP8
	G4ZHH3	G4ZHH3		G4ZHH3	NLP		G4ZUE7	G4ZUG0	Undirected			0.5949		Chr01	G978	PF08083	PROCN (NUC071) domain
	G4ZHH3	G4ZHH3		G4ZHH3	NLP		G4ZUG4	G4ZW20	Undirected			0.89285		Chr01	G978	PF10598	RNA recognition motif of the spliceosomal PrP8
	G4ZHH3	G4ZHH3		G4ZHH3	NLP		G4ZUG4	G4ZYG9	Undirected			0.8734		Chr01	G978	PF01398	JAB1/Mov34/MPN/PAD-1 ubiquitin protease
	G4ZHH3	G4ZHH3		G4ZHH3	NLP		G4ZUG4	G4ZYJ4	Undirected			0.9044		Chr01	G978	PF08084	PROCT (NUC072) domain
	G4ZHH3	G4ZHH3		G4ZHH3	NLP		G4ZUG4	G5A0E8	Undirected			0.9143		Chr01	G978	PF08082	PRO8NT (NUC069), PrP8 N-terminal domain
	G4ZHH3	G4ZHH3		G4ZHH3	NLP		G4ZUG4	G5A7Z2	Undirected			0.8715		Chr01	G979	PF14645	Chibby family
	G4ZHH3	G4ZHH3		G4ZHH3	NLP		G4ZUG4	G5A8N9	Undirected			0.86705		Chr01	G980	PF07714	Protein tyrosine and serine/threonine kinase
	G4ZHH3	G4ZHH3		G4ZHH3	NLP		G4ZUG4	G5A8P0	Undirected			0.8191		Chr01	G981	PF07749	Endoplasmic reticulum protein ERp29, C-terminal domain
	G4ZHH3	G4ZHH3		G4ZHH3	NLP		G4ZUG4	G5A8P1	Undirected			0.8836		Chr01	G981	PF00085	Thioredoxin
	G4ZHH3	G4ZHH3		G4ZHH3	NLP		G4ZUG4	G5A8P2	Undirected			0.8896		Chr01	G981	PF00085	Thioredoxin
	G4ZHH3	G4ZHH3		G4ZHH3	NLP		G4ZUG4	G5A8Q3	Undirected			0.88385		Chr01	G982	PF08638	Mediator complex subunit MED14
	G4ZHH3	G4ZHH3		G4ZHH3	NLP		G4ZUG4	G5A8R9	Undirected			0.82275		Chr01	G983	PF00647	Elongation factor 1 gamma, conserved domain
	G4ZHH3	G4ZHH3		G4ZHH3	NLP		G4ZUG4	G5A8S1	Undirected			0.8623		Chr01	G983	PF00043	Glutathione S-transferase, C-terminal domain
	G4ZHH3	G4ZHH3		G4ZHH3	NLP		G4ZUG4	G5A8S2	Undirected			0.89345		Chr01	G983	PF02798	Glutathione S-transferase, N-terminal domain
	G4ZHH3	G4ZHH3		G4ZHH3	NLP		G4ZUG4	G5A8S5	Undirected			0.85385		Chr01	G984	PF10551	MULE transposase domain
	G4ZHH3	G4ZHH3		G4ZHH3	NLP		G4ZUG4	G5AJ40	Undirected			0.87975		Chr01	G985	PF10551	MULE transposase domain
	G4ZHH3	G4ZHH3		G4ZHH3	NLP		G4ZUG4	H3GJB6	Undirected			0.7705		Chr01	G986	PF10551	MULE transposase domain
	G4ZHH3	G4ZHH3		G4ZHH3	NLP		G4ZUM7	G4ZUM8	Undirected			0.999		Chr01	G987	PF10551	MULE transposase domain
	G4ZHH3	G4ZHH3		G4ZHH3	NLP		G4ZUZ7	G5A859	Undirected			0.52595		Chr01	G988	PF10551	MULE transposase domain
	G4ZHH3	G4ZHH3		G4ZHH3	NLP		G4ZV66	G5A456	Undirected			0.70285		Chr01	G989	PF10551	MULE transposase domain
	G4ZHZ8	G4ZHZ8		G4ZHZ8	Uncharacterized		G4ZV66	G5A914	Undirected			0.5154		Chr01	G990	PF10551	MULE transposase domain
	G4ZHZ8	G4ZHZ8		G4ZHZ8	Uncharacterized		G4ZV66	G5A920	Undirected			0.50605		Chr01	G991	PF10551	MULE transposase domain
	G4ZHZ8	G4ZHZ8		G4ZHZ8	Uncharacterized		G4ZV66	G5AFH6	Undirected			0.54695		Chr01	G992	PF10551	MULE transposase domain
	G4ZJ48	G4ZJ48		G4ZJ48	RxLR		G4ZV78	G4ZXS2	Undirected			0.60385		Chr01	G993	PF10551	MULE transposase domain
	G4ZJ59	G4ZJ59		G4ZJ59	Amine oxidase		G4ZV78	G5A8I1	Undirected			0.7696		Chr01	G994	PF10551	MULE transposase domain
	G4ZJR0	G4ZJR0		G4ZJR0	ANK_REP_REGION		G4ZVG7	G5A3Y9	Undirected			0.70515		Chr01	G995	PF10551	MULE transposase domain
	G4ZJR5	G4ZJR5		G4ZJR5	RxLR		G4ZVG7	G5AIE5	Undirected			0.7399		Chr01	G996	PF10551	MULE transposase domain
	G4ZJS4	G4ZJS4		G4ZJS4	RxLR		G4ZVJ7	W2QQI5	Undirected			0.5473		Chr01	G997	PF10551	MULE transposase domain
	G4ZK77	G4ZK77		G4ZK77	ABC transporter		G4ZW20	G4ZYG9	Undirected			0.91125		Chr01	G998	PF10551	MULE transposase domain
	G4ZKT2	G4ZKT2		G4ZKT2	RxLR		G4ZW20	G4ZYJ4	Undirected			0.94375		Chr01	G999	PF10551	MULE transposase domain
	G4ZKT2	G4ZKT2		G4ZKT2	RxLR		G4ZW20	G5A0E8	Undirected			0.92565		Chr01	G1000	PF10551	MULE transposase domain
	G4ZKT2	G4ZKT2		G4ZKT2	RxLR		G4ZW20	G5A7Z2	Undirected			0.89185		Chr01	G1001	PF10551	MULE transposase domain
	G4ZKT2	G4ZKT2		G4ZKT2	RxLR		G4ZW20	G5A8N9	Undirected			0.89395		Chr01	G1002	PF10551	MULE transposase domain
	G4ZL01	G4ZL01		G4ZL01	RxLR		G4ZW20	G5A8P0	Undirected			0.84415		Chr01	G1003	PF04500	FLYWCH zinc finger domain
	G4ZL01	G4ZL01		G4ZL01	RxLR		G4ZW20	G5A8P1	Undirected			0.91825		Chr01	G1003	PF10551	MULE transposase domain
	G4ZL01	G4ZL01		G4ZL01	RxLR		G4ZW20	G5A8P2	Undirected			0.9251		Chr01	G1004	PF00647	Elongation factor 1 gamma, conserved domain
	G4ZL01	G4ZL01		G4ZL01	RxLR		G4ZW20	G5A8Q3	Undirected			0.91785		Chr01	G1004	PF00043	Glutathione S-transferase, C-terminal domain
	G4ZL01	G4ZL01		G4ZL01	RxLR		G4ZW20	G5A8R9	Undirected			0.8618		Chr01	G1004	PF02798	Glutathione S-transferase, N-terminal domain
	G4ZL01	G4ZL01		G4ZL01	RxLR		G4ZW20	G5A8S1	Undirected			0.909		Chr01	G1005	PF01504	Phosphatidylinositol-4-phosphate 5-Kinase
	G4ZL01	G4ZL01		G4ZL01	RxLR		G4ZW20	G5A8S2	Undirected			0.9291		Chr01	G1005	PF01534	Frizzled/Smoothened family membrane region
	G4ZL06	G4ZL06		G4ZL06	RxLR		G4ZW20	G5A8S5	Undirected			0.9005		Chr01	G1006	PF01906	Putative heavy-metal-binding
	G4ZL06	G4ZL06		G4ZL06	RxLR		G4ZW20	G5AJ40	Undirected			0.906		Chr01	G1007	PF04515	Plasma-membrane choline transporter
	G4ZL06	G4ZL06		G4ZL06	RxLR		G4ZW20	H3GJB6	Undirected			0.86355		Chr01	G1009	PF00808	Histone-like transcription factor (CBF/NF-Y) and archaeal histone
	G4ZL06	G4ZL06		G4ZL06	RxLR		G4ZWE9	G5A456	Undirected			0.55335		Chr01	G1010	PF03151	Triose-phosphate Transporter family
	G4ZL06	G4ZL06		G4ZL06	RxLR		G4ZWE9	G5AFH6	Undirected			0.58895		Chr01	G1013	PF03643	Vacuolar protein sorting-associated protein 26
	G4ZL06	G4ZL06		G4ZL06	RxLR		G4ZWU7	G4ZWU8	Undirected			0.989		Chr01	G1014	PF00348	Polyprenyl synthetase
	G4ZL06	G4ZL06		G4ZL06	RxLR		G4ZWU7	G4ZWV0	Undirected			0.9905		Chr01	G1015	PF13181	Tetratricopeptide repeat
	G4ZL16	G4ZL16		G4ZL16	Uncharacterized		G4ZWU7	G4ZWV1	Undirected			0.9904		Chr01	G1015	PF13181	Tetratricopeptide repeat
	G4ZL16	G4ZL16		G4ZL16	Uncharacterized		G4ZWU7	G4ZWV3	Undirected			0.9855		Chr01	G1016	PF00076	RNA recognition motif. (a.k.a. RRM, RBD, or RNP domain)
	G4ZL16	G4ZL16		G4ZL16	Uncharacterized		G4ZWU7	G4ZWV4	Undirected			0.9897		Chr01	G1017	PF08172	CASP C terminal
	G4ZL21	G4ZL21		G4ZL21	Uncharacterized		G4ZWU7	G4ZWV6	Undirected			0.97475		Chr01	G1018	PF10502	Signal peptidase, peptidase S26
	G4ZL21	G4ZL21		G4ZL21	Uncharacterized		G4ZWU7	G4ZWV7	Undirected			0.9874		Chr01	G1019	PF01363	FYVE zinc finger
	G4ZL30	G4ZL30		G4ZL30	RxLR		G4ZWU8	G4ZWV0	Undirected			0.9915		Chr01	G1020	PF13516	Leucine Rich repeat
	G4ZL46	G4ZL46		G4ZL46	Polygalacturonase		G4ZWU8	G4ZWV1	Undirected			0.9916		Chr01	G1020	PF13516	Leucine Rich repeat
	G4ZL46	G4ZL46		G4ZL46	Polygalacturonase		G4ZWU8	G4ZWV3	Undirected			0.9946		Chr01	G1020	PF13516	Leucine Rich repeat
	G4ZL46	G4ZL46		G4ZL46	Polygalacturonase		G4ZWU8	G4ZWV4	Undirected			0.9913		Chr01	G1020	PF13499	EF-hand domain pair
	G4ZL46	G4ZL46		G4ZL46	Polygalacturonase		G4ZWU8	G4ZWV6	Undirected			0.9763		Chr01	G1020	PF13202	EF hand
	G4ZL46	G4ZL46		G4ZL46	Polygalacturonase		G4ZWU8	G4ZWV7	Undirected			0.9819		Chr01	G1021	PF13855	Leucine rich repeat
	G4ZL46	G4ZL46		G4ZL46	Polygalacturonase		G4ZWV0	G4ZWV1	Undirected			0.9998		Chr01	G1022	PF00069	Protein kinase domain
	G4ZL46	G4ZL46		G4ZL46	Polygalacturonase		G4ZWV0	G4ZWV3	Undirected			0.99415		Chr01	G1023	PF03639	Glycosyl hydrolase family 81 N-terminal domain
	G4ZL46	G4ZL46		G4ZL46	Polygalacturonase		G4ZWV0	G4ZWV4	Undirected			0.9988		Chr01	G1023	PF17652	Glycosyl hydrolase family 81 C-terminal domain
	G4ZL46	G4ZL46		G4ZL46	Polygalacturonase		G4ZWV0	G4ZWV6	Undirected			0.9835		Chr01	G1024	PF00270	DEAD/DEAH box helicase
	G4ZL46	G4ZL46		G4ZL46	Polygalacturonase		G4ZWV0	G4ZWV7	Undirected			0.9839		Chr01	G1024	PF04408	Helicase associated domain (HA2)
	G4ZL46	G4ZL46		G4ZL46	Polygalacturonase		G4ZWV1	G4ZWV3	Undirected			0.9945		Chr01	G1024	PF00271	Helicase conserved C-terminal domain
	G4ZL46	G4ZL46		G4ZL46	Polygalacturonase		G4ZWV1	G4ZWV4	Undirected			0.9989		Chr01	G1029	PF03221	Tc5 transposase DNA-binding domain
	G4ZL46	G4ZL46		G4ZL46	Polygalacturonase		G4ZWV1	G4ZWV6	Undirected			0.98365		Chr01	G1031	PF17919	RNase H-like domain found in reverse transcriptase
	G4ZL46	G4ZL46		G4ZL46	Polygalacturonase		G4ZWV1	G4ZWV7	Undirected			0.9837		Chr01	G1031	PF00078	Reverse transcriptase (RNA-dependent DNA polymerase)
	G4ZL46	G4ZL46		G4ZL46	Polygalacturonase		G4ZWV3	G4ZWV4	Undirected			0.9935		Chr01	G1031	PF17921	Integrase zinc binding domain
	G4ZL46	G4ZL46		G4ZL46	Polygalacturonase		G4ZWV3	G4ZWV6	Undirected			0.97845		Chr01	G1031	PF00665	Integrase core domain
	G4ZL46	G4ZL46		G4ZL46	Polygalacturonase		G4ZWV3	G4ZWV7	Undirected			0.9785		Chr01	G1032	PF13637	Ankyrin repeats (many copies)
	G4ZL46	G4ZL46		G4ZL46	Polygalacturonase		G4ZWV4	G4ZWV6	Undirected			0.9846		Chr01	G1033	PF13920	Zinc finger, C3HC4 type (RING finger)
	G4ZL46	G4ZL46		G4ZL46	Polygalacturonase		G4ZWV4	G4ZWV7	Undirected			0.98305		Chr01	G1033	PF13637	Ankyrin repeats (many copies)
	G4ZL47	G4ZL47		G4ZL47	Polygalacturonase		G4ZWV6	G4ZWV7	Undirected			0.96845		Chr01	G1035	PF10294	Lysine methyltransferase
	G4ZL47	G4ZL47		G4ZL47	Polygalacturonase		G4ZXS2	G5A8I1	Undirected			0.8513		Chr01	G1036	PF00782	Dual specificity phosphatase, catalytic domain
	G4ZL47	G4ZL47		G4ZL47	Polygalacturonase		G4ZY17	G5AJB5	Undirected			0.9782		Chr01	G1038	PF00625	Guanylate kinase
	G4ZL47	G4ZL47		G4ZL47	Polygalacturonase		G4ZY94	H3HDT0	Undirected			0.7298		Chr01	G1038	PF02197	Regulatory subunit of type II PKA R-subunit
	G4ZL47	G4ZL47		G4ZL47	Polygalacturonase		G4ZY94	W2PD60	Undirected			0.77115		Chr01	G1039	PF12796	Ankyrin repeats (3 copies)
	G4ZL47	G4ZL47		G4ZL47	Polygalacturonase		G4ZYG9	G4ZYJ4	Undirected			0.95115		Chr01	G1040	PF13639	Ring finger domain
	G4ZL47	G4ZL47		G4ZL47	Polygalacturonase		G4ZYG9	G5A0E8	Undirected			0.90455		Chr01	G1042	PF00855	PWWP domain
	G4ZL47	G4ZL47		G4ZL47	Polygalacturonase		G4ZYG9	G5A7Z2	Undirected			0.8651		Chr01	G1043	PF07727	Reverse transcriptase (RNA-dependent DNA polymerase)
	G4ZL47	G4ZL47		G4ZL47	Polygalacturonase		G4ZYG9	G5A8N9	Undirected			0.862		Chr01	G1043	PF07727	Reverse transcriptase (RNA-dependent DNA polymerase)
	G4ZL47	G4ZL47		G4ZL47	Polygalacturonase		G4ZYG9	G5A8P0	Undirected			0.8163		Chr01	G1047	PF13516	Leucine Rich repeat
	G4ZL47	G4ZL47		G4ZL47	Polygalacturonase		G4ZYG9	G5A8P1	Undirected			0.8826		Chr01	G1047	PF13516	Leucine Rich repeat
	G4ZL47	G4ZL47		G4ZL47	Polygalacturonase		G4ZYG9	G5A8P2	Undirected			0.8918		Chr01	G1047	PF13516	Leucine Rich repeat
	G4ZL47	G4ZL47		G4ZL47	Polygalacturonase		G4ZYG9	G5A8Q3	Undirected			0.8832		Chr01	G1047	PF13516	Leucine Rich repeat
	G4ZL47	G4ZL47		G4ZL47	Polygalacturonase		G4ZYG9	G5A8R9	Undirected			0.8501		Chr01	G1047	PF13516	Leucine Rich repeat
	G4ZL47	G4ZL47		G4ZL47	Polygalacturonase		G4ZYG9	G5A8S1	Undirected			0.8599		Chr01	G1047	PF13516	Leucine Rich repeat
	G4ZLI3	G4ZLI3		G4ZLI3	Uncharacterized		G4ZYG9	G5A8S2	Undirected			0.89235		Chr01	G1047	PF13516	Leucine Rich repeat
	G4ZLI3	G4ZLI3		G4ZLI3	Uncharacterized		G4ZYG9	G5A8S5	Undirected			0.85945		Chr01	G1048	PF13906	C-terminus of AA_permease
	G4ZLI3	G4ZLI3		G4ZLI3	Uncharacterized		G4ZYG9	G5AJ40	Undirected			0.8829		Chr01	G1048	PF13520	Amino acid permease
	G4ZLI3	G4ZLI3		G4ZLI3	Uncharacterized		G4ZYG9	H3GJB6	Undirected			0.79525		Chr01	G1052	PF00288	GHMP kinases N terminal domain
	G4ZLI3	G4ZLI3		G4ZLI3	Uncharacterized		G4ZYJ4	G5A0E8	Undirected			0.93805		Chr01	G1053	PF00226	DnaJ domain
	G4ZLI3	G4ZLI3		G4ZLI3	Uncharacterized		G4ZYJ4	G5A7Z2	Undirected			0.8962		Chr01	G1055	PF01594	AI-2E family transporter
	G4ZLI3	G4ZLI3		G4ZLI3	Uncharacterized		G4ZYJ4	G5A8N9	Undirected			0.89965		Chr01	G1056	PF01370	NAD dependent epimerase/dehydratase family
	G4ZLI3	G4ZLI3		G4ZLI3	Uncharacterized		G4ZYJ4	G5A8P0	Undirected			0.84915		Chr01	G1057	PF07798	Protein of unknown function (DUF1640)
	G4ZLL3	G4ZLL3		G4ZLL3	ANK_REP_REGION		G4ZYJ4	G5A8P1	Undirected			0.92355		Chr01	G1058	PF12726	SEN1 N terminal
	G4ZLL3	G4ZLL3		G4ZLL3	ANK_REP_REGION		G4ZYJ4	G5A8P2	Undirected			0.9246		Chr01	G1058	PF13087	AAA domain
	G4ZLL3	G4ZLL3		G4ZLL3	ANK_REP_REGION		G4ZYJ4	G5A8Q3	Undirected			0.92405		Chr01	G1058	PF08711	TFIIS helical bundle-like domain
	G4ZLL3	G4ZLL3		G4ZLL3	ANK_REP_REGION		G4ZYJ4	G5A8R9	Undirected			0.85385		Chr01	G1058	PF13086	AAA domain
	G4ZLL3	G4ZLL3		G4ZLL3	ANK_REP_REGION		G4ZYJ4	G5A8S1	Undirected			0.90115		Chr01	G1059	PF13279	Thioesterase-like superfamily
	G4ZLL3	G4ZLL3		G4ZLL3	ANK_REP_REGION		G4ZYJ4	G5A8S2	Undirected			0.92685		Chr01	G1061	PF07727	Reverse transcriptase (RNA-dependent DNA polymerase)
	G4ZLL3	G4ZLL3		G4ZLL3	ANK_REP_REGION		G4ZYJ4	G5A8S5	Undirected			0.8953		Chr01	G1061	PF07727	Reverse transcriptase (RNA-dependent DNA polymerase)
	G4ZLL3	G4ZLL3		G4ZLL3	ANK_REP_REGION		G4ZYJ4	G5AJ40	Undirected			0.9105		Chr01	G1062	PF07727	Reverse transcriptase (RNA-dependent DNA polymerase)
	G4ZLP0	G4ZLP0		G4ZLP0	RxLR		G4ZYJ4	H3GJB6	Undirected			0.8205		Chr01	G1064	PF07714	Protein tyrosine and serine/threonine kinase
	G4ZLP0	G4ZLP0		G4ZLP0	RxLR		G4ZZA8	G5A7K5	Undirected			0.79535		Chr01	G1065	PF07714	Protein tyrosine and serine/threonine kinase
	G4ZLP0	G4ZLP0		G4ZLP0	RxLR		G4ZZC4	G5A5T6	Undirected			0.60055		Chr01	G1066	PF00069	Protein kinase domain
	G4ZLP0	G4ZLP0		G4ZLP0	RxLR		G4ZZC4	G5AC25	Undirected			0.6077		Chr01	G1067	PF07714	Protein tyrosine and serine/threonine kinase
	G4ZLP0	G4ZLP0		G4ZLP0	RxLR		G4ZZD9	G4ZZS2	Undirected			0.5311		Chr01	G1070	PF00179	Ubiquitin-conjugating enzyme
	G4ZLP0	G4ZLP0		G4ZLP0	RxLR		G4ZZD9	G4ZZS3	Undirected			0.73495		Chr01	G1073	PF17921	Integrase zinc binding domain
	G4ZLP0	G4ZLP0		G4ZLP0	RxLR		G4ZZD9	G5A0E1	Undirected			0.6716		Chr01	G1073	PF00078	Reverse transcriptase (RNA-dependent DNA polymerase)
	G4ZLP0	G4ZLP0		G4ZLP0	RxLR		G4ZZD9	G5ADB9	Undirected			0.5304		Chr01	G1073	PF13456	Reverse transcriptase-like
	G4ZLP0	G4ZLP0		G4ZLP0	RxLR		G4ZZK3	G4ZZK4	Undirected			0.5191		Chr01	G1073	PF17917	RNase H-like domain found in reverse transcriptase
	G4ZLP0	G4ZLP0		G4ZLP0	RxLR		G4ZZK3	G4ZZK7	Undirected			0.6328		Chr01	G1075	PF17919	RNase H-like domain found in reverse transcriptase
	G4ZLP0	G4ZLP0		G4ZLP0	RxLR		G4ZZK3	W2QC88	Undirected			0.57045		Chr01	G1075	PF13456	Reverse transcriptase-like
	G4ZLP0	G4ZLP0		G4ZLP0	RxLR		G4ZZK4	G4ZZL2	Undirected			0.54715		Chr01	G1075	PF17921	Integrase zinc binding domain
	G4ZLP0	G4ZLP0		G4ZLP0	RxLR		G4ZZK4	G4ZZU0	Undirected			0.63175		Chr01	G1075	PF00078	Reverse transcriptase (RNA-dependent DNA polymerase)
	G4ZLP0	G4ZLP0		G4ZLP0	RxLR		G4ZZK4	G5A2B5	Undirected			0.52065		Chr01	G1079	PF07228	Stage II sporulation protein E (SpoIIE)
	G4ZLZ3	G4ZLZ3		G4ZLZ3	Protein kinase		G4ZZK4	W2QC88	Undirected			0.53135		Chr01	G1080	PF00453	Ribosomal protein L20
	G4ZLZ3	G4ZLZ3		G4ZLZ3	Protein kinase		G4ZZK7	G4ZZL2	Undirected			0.54735		Chr01	G1081	PF02807	ATP:guanido phosphotransferase, N-terminal domain
	G4ZLZ3	G4ZLZ3		G4ZLZ3	Protein kinase		G4ZZK7	G4ZZU0	Undirected			0.51365		Chr01	G1081	PF00217	ATP:guanido phosphotransferase, C-terminal catalytic domain
	G4ZLZ3	G4ZLZ3		G4ZLZ3	Protein kinase		G4ZZK7	G4ZZU2	Undirected			0.57605		Chr01	G1082	PF00118	TCP-1/cpn60 chaperonin family
	G4ZLZ3	G4ZLZ3		G4ZLZ3	Protein kinase		G4ZZK7	H3GCN5	Undirected			0.5119		Chr01	G1083	PF03639	Glycosyl hydrolase family 81 N-terminal domain
	G4ZLZ3	G4ZLZ3		G4ZLZ3	Protein kinase		G4ZZK7	H3GXX7	Undirected			0.54205		Chr01	G1083	PF17652	Glycosyl hydrolase family 81 C-terminal domain
	G4ZM86	G4ZM86		G4ZM86	RxLR		G4ZZK7	W2QC88	Undirected			0.5773		Chr01	G1084	PF03639	Glycosyl hydrolase family 81 N-terminal domain
	G4ZMD1	G4ZMD1		G4ZMD1	glucose-6-phosphate 1-epimerase		G4ZZK7	W2QE82	Undirected			0.54955		Chr01	G1084	PF17652	Glycosyl hydrolase family 81 C-terminal domain
	G4ZMD1	G4ZMD1		G4ZMD1	glucose-6-phosphate 1-epimerase		G4ZZL2	G5A2B5	Undirected			0.55545		Chr01	G1087	PF00620	RhoGAP domain
	G4ZMD1	G4ZMD1		G4ZMD1	glucose-6-phosphate 1-epimerase		G4ZZL2	G5AER2	Undirected			0.51245		Chr01	G1088	PF12333	Rix1 complex component involved in 60S ribosome maturation
	G4ZMD1	G4ZMD1		G4ZMD1	glucose-6-phosphate 1-epimerase		G4ZZL2	W2QE82	Undirected			0.50835		Chr01	G1089	PF00188	Cysteine-rich secretory protein family
	G4ZME6	G4ZME6		G4ZME6	RxLR		G4ZZS2	G4ZZS3	Undirected			0.6739		Chr01	G1091	PF00188	Cysteine-rich secretory protein family
	G4ZME6	G4ZME6		G4ZME6	RxLR		G4ZZS2	G5A0E1	Undirected			0.56415		Chr01	G1093	PF00188	Cysteine-rich secretory protein family
	G4ZME6	G4ZME6		G4ZME6	RxLR		G4ZZS2	G5ADB9	Undirected			0.5326		Chr01	G1094	PF00188	Cysteine-rich secretory protein family
	G4ZME6	G4ZME6		G4ZME6	RxLR		G4ZZS3	G5A0E1	Undirected			0.80355		Chr01	G1095	PF00188	Cysteine-rich secretory protein family
	G4ZME6	G4ZME6		G4ZME6	RxLR		G4ZZS3	G5ADB9	Undirected			0.66905		Chr01	G1096	PF19055	ABC-2 type transporter
	G4ZMF1	G4ZMF1		G4ZMF1	RxLR		G4ZZU0	G4ZZU2	Undirected			0.5159		Chr01	G1096	PF00005	ABC transporter
	G4ZMF1	G4ZMF1		G4ZMF1	RxLR		G4ZZU0	W2QC88	Undirected			0.57195		Chr01	G1096	PF01061	ABC-2 type transporter
	G4ZMF1	G4ZMF1		G4ZMF1	RxLR		G4ZZU2	H3GXX7	Undirected			0.54525		Chr01	G1096	PF01061	ABC-2 type transporter
	G4ZMF1	G4ZMF1		G4ZMF1	RxLR		G4ZZU2	W2QC88	Undirected			0.5486		Chr01	G1096	PF00005	ABC transporter
	G4ZMF1	G4ZMF1		G4ZMF1	RxLR		G4ZZW1	G4ZZW2	Undirected			0.90745		Chr01	G1097	PF13012	Maintenance of mitochondrial structure and function
	G4ZMF1	G4ZMF1		G4ZMF1	RxLR		G4ZZW1	G5ADR8	Undirected			0.6905		Chr01	G1097	PF01398	JAB1/Mov34/MPN/PAD-1 ubiquitin protease
	G4ZMF1	G4ZMF1		G4ZMF1	RxLR		G4ZZW2	G5ADR8	Undirected			0.66425		Chr01	G1098	PF04379	ApaG domain
	G4ZMF1	G4ZMF1		G4ZMF1	RxLR		G4ZZW9	G4ZZX1	Undirected			0.964		Chr01	G1099	PF00390	Malic enzyme, N-terminal domain
	G4ZMF1	G4ZMF1		G4ZMF1	RxLR		G4ZZW9	H3GNT6	Undirected			0.94615		Chr01	G1099	PF03949	Malic enzyme, NAD binding domain
	G4ZMI8	G4ZMI8		G4ZMI8	RxLR		G4ZZX1	H3GNT6	Undirected			0.97475		Chr01	G1100	PF02209	Villin headpiece domain
	G4ZMI8	G4ZMI8		G4ZMI8	RxLR		G5A053	G5A062	Undirected			0.92245		Chr01	G1100	PF00626	Gelsolin repeat
	G4ZMI8	G4ZMI8		G4ZMI8	RxLR		G5A053	G5A063	Undirected			0.89405		Chr01	G1100	PF00626	Gelsolin repeat
	G4ZMJ1	G4ZMJ1		G4ZMJ1	RxLR		G5A053	G5A065	Undirected			0.55975		Chr01	G1100	PF00626	Gelsolin repeat
	G4ZMQ4	G4ZMQ4		G4ZMQ4	Uncharacterized		G5A053	G5A118	Undirected			0.62425		Chr01	G1100	PF00626	Gelsolin repeat
	G4ZMQ4	G4ZMQ4		G4ZMQ4	Uncharacterized		G5A053	G5A8X1	Undirected			0.5984		Chr01	G1100	PF00626	Gelsolin repeat
	G4ZMQ4	G4ZMQ4		G4ZMQ4	Uncharacterized		G5A053	G5AEI6	Undirected			0.8477		Chr01	G1100	PF00626	Gelsolin repeat
	G4ZMV4	G4ZMV4		G4ZMV4	glucose-6-phosphate 1-epimerase		G5A062	G5A063	Undirected			0.89365		Chr01	G1101	PF13847	Methyltransferase domain
	G4ZMV4	G4ZMV4		G4ZMV4	glucose-6-phosphate 1-epimerase		G5A062	G5A065	Undirected			0.5317		Chr01	G1103	PF13855	Leucine rich repeat
	G4ZMV4	G4ZMV4		G4ZMV4	glucose-6-phosphate 1-epimerase		G5A062	G5A118	Undirected			0.6011		Chr01	G1103	PF12799	Leucine Rich repeats (2 copies)
	G4ZMV4	G4ZMV4		G4ZMV4	glucose-6-phosphate 1-epimerase		G5A062	G5AEI6	Undirected			0.8105		Chr01	G1105	PF13855	Leucine rich repeat
	G4ZNM1	G4ZNM1		G4ZNM1	Neutral zinc metallopeptidase		G5A063	G5A065	Undirected			0.5443		Chr01	G1105	PF13855	Leucine rich repeat
	G4ZNM1	G4ZNM1		G4ZNM1	Neutral zinc metallopeptidase		G5A063	G5AEI6	Undirected			0.7848		Chr01	G1105	PF00560	Leucine Rich Repeat
	G4ZNM1	G4ZNM1		G4ZNM1	Neutral zinc metallopeptidase		G5A065	G5A118	Undirected			0.5603		Chr01	G1107	PF13181	Tetratricopeptide repeat
	G4ZNM1	G4ZNM1		G4ZNM1	Neutral zinc metallopeptidase		G5A065	G5A8X1	Undirected			0.69265		Chr01	G1107	PF00515	Tetratricopeptide repeat
	G4ZNM1	G4ZNM1		G4ZNM1	Neutral zinc metallopeptidase		G5A0E1	G5ADB9	Undirected			0.7717		Chr01	G1109	PF00730	HhH-GPD superfamily base excision DNA repair protein
	G4ZNS9	G4ZNS9		G4ZNS9	RxLR		G5A0E8	G5A7Z2	Undirected			0.9039		Chr01	G1109	PF00633	Helix-hairpin-helix motif
	G4ZNS9	G4ZNS9		G4ZNS9	RxLR		G5A0E8	G5A8N9	Undirected			0.88795		Chr01	G1110	PF06058	Dcp1-like decapping family
	G4ZNY0	G4ZNY0		G4ZNY0	Uncharacterized		G5A0E8	G5A8P0	Undirected			0.83455		Chr01	G1112	PF16212	Phospholipid-translocating P-type ATPase C-terminal
	G4ZNY6	G4ZNY6		G4ZNY6	Uncharacterized		G5A0E8	G5A8P1	Undirected			0.90325		Chr01	G1112	PF13246	Cation transport ATPase (P-type)
	G4ZNY6	G4ZNY6		G4ZNY6	Uncharacterized		G5A0E8	G5A8P2	Undirected			0.9124		Chr01	G1112	PF16209	Phospholipid-translocating ATPase N-terminal
	G4ZNY6	G4ZNY6		G4ZNY6	Uncharacterized		G5A0E8	G5A8Q3	Undirected			0.90285		Chr01	G1113	PF01230	HIT domain
	G4ZNY6	G4ZNY6		G4ZNY6	Uncharacterized		G5A0E8	G5A8R9	Undirected			0.8521		Chr01	G1114	PF00756	Putative esterase
	G4ZP56	G4ZP56		G4ZP56	NLP		G5A0E8	G5A8S1	Undirected			0.88685		Chr01	G1119	PF06102	rRNA biogenesis protein RRP36
	G4ZP56	G4ZP56		G4ZP56	NLP		G5A0E8	G5A8S2	Undirected			0.91395		Chr01	G1122	PF12710	haloacid dehalogenase-like hydrolase
	G4ZP56	G4ZP56		G4ZP56	NLP		G5A0E8	G5A8S5	Undirected			0.8847		Chr01	G1123	PF02338	OTU-like cysteine protease
	G4ZP56	G4ZP56		G4ZP56	NLP		G5A0E8	G5AJ40	Undirected			0.9301		Chr01	G1124	PF00176	SNF2 family N-terminal domain
	G4ZP56	G4ZP56		G4ZP56	NLP		G5A0E8	H3GJB6	Undirected			0.8053		Chr01	G1124	PF00271	Helicase conserved C-terminal domain
	G4ZP56	G4ZP56		G4ZP56	NLP		G5A118	G5A8P3	Undirected			0.62215		Chr01	G1127	PF00240	Ubiquitin family
	G4ZP56	G4ZP56		G4ZP56	NLP		G5A118	G5A8X1	Undirected			0.6235		Chr01	G1127	PF00240	Ubiquitin family
	G4ZP56	G4ZP56		G4ZP56	NLP		G5A118	G5AEI6	Undirected			0.58935		Chr01	G1127	PF00240	Ubiquitin family
	G4ZP56	G4ZP56		G4ZP56	NLP		G5A1C9	G5A2B5	Undirected			0.52145		Chr01	G1127	PF00240	Ubiquitin family
	G4ZP56	G4ZP56		G4ZP56	NLP		G5A1E3	G5A1E5	Undirected			0.7647		Chr01	G1127	PF00240	Ubiquitin family
	G4ZP56	G4ZP56		G4ZP56	NLP		G5A1E3	G5A1F4	Undirected			0.72195		Chr01	G1127	PF00240	Ubiquitin family
	G4ZP56	G4ZP56		G4ZP56	NLP		G5A1E3	G5ADV5	Undirected			0.7519		Chr01	G1127	PF00240	Ubiquitin family
	G4ZP56	G4ZP56		G4ZP56	NLP		G5A1E5	G5A1F4	Undirected			0.75785		Chr01	G1127	PF00240	Ubiquitin family
	G4ZP56	G4ZP56		G4ZP56	NLP		G5A1E5	G5ADV5	Undirected			0.72625		Chr01	G1127	PF00240	Ubiquitin family
	G4ZP56	G4ZP56		G4ZP56	NLP		G5A1F4	G5ADV5	Undirected			0.7732		Chr01	G1127	PF00240	Ubiquitin family
	G4ZP56	G4ZP56		G4ZP56	NLP		G5A1G4	G5A1J6	Undirected			0.97665		Chr01	G1128	PF04100	Vps53-like, N-terminal
	G4ZP56	G4ZP56		G4ZP56	NLP		G5A1G4	G5A2C6	Undirected			0.9793		Chr01	G1132	PF10260	Uncharacterized conserved domain (SAYSvFN)
	G4ZP56	G4ZP56		G4ZP56	NLP		G5A1G4	G5A2C7	Undirected			0.86515		Chr01	G1135	PF06203	CCT motif
	G4ZP56	G4ZP56		G4ZP56	NLP		G5A1G4	W2PSE7	Undirected			0.5906		Chr01	G1136	PF01529	DHHC palmitoyltransferase
	G4ZP56	G4ZP56		G4ZP56	NLP		G5A1J6	G5A2C6	Undirected			0.99245		Chr01	G1136	PF07004	Sperm-tail PG-rich repeat
	G4ZP56	G4ZP56		G4ZP56	NLP		G5A1J6	G5A2C7	Undirected			0.8697		Chr01	G1137	PF00149	Calcineurin-like phosphoesterase
	G4ZP56	G4ZP56		G4ZP56	NLP		G5A1J6	W2PSE7	Undirected			0.5869		Chr01	G1139	PF00481	Protein phosphatase 2C
	G4ZP56	G4ZP56		G4ZP56	NLP		G5A1R2	G5A1R9	Undirected			0.7538		Chr01	G1139	PF00579	tRNA synthetases class I (W and Y)
	G4ZP56	G4ZP56		G4ZP56	NLP		G5A2B5	H3GW28	Undirected			0.50395		Chr01	G1139	PF00579	tRNA synthetases class I (W and Y)
	G4ZP56	G4ZP56		G4ZP56	NLP		G5A2C6	G5A2C7	Undirected			0.8718		Chr01	G1140	PF06094	Gamma-glutamyl cyclotransferase, AIG2-like
	G4ZP56	G4ZP56		G4ZP56	NLP		G5A2C6	W2PSE7	Undirected			0.58765		Chr01	G1141	PF07496	CW-type Zinc Finger
	G4ZP56	G4ZP56		G4ZP56	NLP		G5A2P6	W2PSE7	Undirected			0.84015		Chr01	G1141	PF07496	CW-type Zinc Finger
	G4ZP56	G4ZP56		G4ZP56	NLP		G5A357	G5A4K9	Undirected			0.86175		Chr01	G1142	PF06094	Gamma-glutamyl cyclotransferase, AIG2-like
	G4ZP56	G4ZP56		G4ZP56	NLP		G5A357	G5A818	Undirected			0.7757		Chr01	G1143	PF00004	ATPase family associated with various cellular activities (AAA)
	G4ZP56	G4ZP56		G4ZP56	NLP		G5A357	G5AE80	Undirected			0.8519		Chr01	G1143	PF07724	AAA domain (Cdc48 subfamily)
	G4ZP56	G4ZP56		G4ZP56	NLP		G5A357	G5AE91	Undirected			0.67995		Chr01	G1144	PF08746	RING-like domain
	G4ZP64	G4ZP64		G4ZP64	NLP		G5A3M9	G5ACZ2	Undirected			0.72115		Chr01	G1144	PF07574	Nse1 non-SMC component of SMC5-6 complex
	G4ZP64	G4ZP64		G4ZP64	NLP		G5A3Y9	G5AIE5	Undirected			0.61635		Chr01	G1145	PF04430	Protein of unknown function (DUF498/DUF598)
	G4ZP64	G4ZP64		G4ZP64	NLP		G5A456	G5A920	Undirected			0.54		Chr01	G1146	PF00383	Cytidine and deoxycytidylate deaminase zinc-binding region
	G4ZP64	G4ZP64		G4ZP64	NLP		G5A456	G5AFH6	Undirected			0.61075		Chr01	G1147	PF01728	FtsJ-like methyltransferase
	G4ZP64	G4ZP64		G4ZP64	NLP		G5A4H1	G5A4H8	Undirected			0.5264		Chr01	G1149	PF00069	Protein kinase domain
	G4ZP64	G4ZP64		G4ZP64	NLP		G5A4K9	G5A818	Undirected			0.81815		Chr01	G1150	PF01148	Cytidylyltransferase family
	G4ZP64	G4ZP64		G4ZP64	NLP		G5A4K9	G5AE80	Undirected			0.9183		Chr01	G1151	PF01965	DJ-1/PfpI family
	G4ZP64	G4ZP64		G4ZP64	NLP		G5A4K9	G5AE91	Undirected			0.70835		Chr01	G1152	PF01965	DJ-1/PfpI family
	G4ZP64	G4ZP64		G4ZP64	NLP		G5A4S7	G5A4S9	Undirected			0.6032		Chr01	G1155	PF00400	WD domain, G-beta repeat
	G4ZP64	G4ZP64		G4ZP64	NLP		G5A4S9	G5A4T3	Undirected			0.5095		Chr01	G1163	PF00132	Bacterial transferase hexapeptide (six repeats)
	G4ZP64	G4ZP64		G4ZP64	NLP		G5A572	G5A7M6	Undirected			0.6564		Chr01	G1163	PF00483	Nucleotidyl transferase
	G4ZP64	G4ZP64		G4ZP64	NLP		G5A572	G5A7U9	Undirected			0.54925		Chr01	G1164	PF16979	SAPK-interacting protein 1 (Sin1), Pleckstrin-homology
	G4ZP64	G4ZP64		G4ZP64	NLP		G5A5T6	G5AC25	Undirected			0.9759		Chr01	G1164	PF16978	SAPK-interacting protein 1 (Sin1), middle CRIM domain
	G4ZP64	G4ZP64		G4ZP64	NLP		G5A5Y1	G5AG39	Undirected			0.54815		Chr01	G1165	PF00132	Bacterial transferase hexapeptide (six repeats)
	G4ZP64	G4ZP64		G4ZP64	NLP		G5A5Y1	G5AG40	Undirected			0.52035		Chr01	G1165	PF00483	Nucleotidyl transferase
	G4ZP64	G4ZP64		G4ZP64	NLP		G5A5Y1	G5AG50	Undirected			0.5791		Chr01	G1166	PF16978	SAPK-interacting protein 1 (Sin1), middle CRIM domain
	G4ZP64	G4ZP64		G4ZP64	NLP		G5A5Y1	H3GNI9	Undirected			0.5681		Chr01	G1166	PF16979	SAPK-interacting protein 1 (Sin1), Pleckstrin-homology
	G4ZP64	G4ZP64		G4ZP64	NLP		G5A6B4	G5AJB1	Undirected			0.6885		Chr01	G1167	PF17135	Ribosomal protein 60S L18 and 50S L18e
	G4ZP64	G4ZP64		G4ZP64	NLP		G5A6E5	G5A6E7	Undirected			0.60995		Chr01	G1168	PF00685	Sulfotransferase domain
	G4ZP64	G4ZP64		G4ZP64	NLP		G5A701	G5A702	Undirected			0.92375		Chr01	G1168	PF05118	Aspartyl/Asparaginyl beta-hydroxylase
	G4ZP64	G4ZP64		G4ZP64	NLP		G5A7M6	G5A7U9	Undirected			0.5795		Chr01	G1170	PF00027	Cyclic nucleotide-binding domain
	G4ZP64	G4ZP64		G4ZP64	NLP		G5A7M6	G5AAY2	Undirected			0.59405		Chr01	G1170	PF00027	Cyclic nucleotide-binding domain
	G4ZP64	G4ZP64		G4ZP64	NLP		G5A7Z2	G5A8N9	Undirected			0.87945		Chr01	G1170	PF00027	Cyclic nucleotide-binding domain
	G4ZP64	G4ZP64		G4ZP64	NLP		G5A7Z2	G5A8P0	Undirected			0.79715		Chr01	G1170	PF00069	Protein kinase domain
	G4ZP64	G4ZP64		G4ZP64	NLP		G5A7Z2	G5A8P1	Undirected			0.88		Chr01	G1171	PF12796	Ankyrin repeats (3 copies)
	G4ZP64	G4ZP64		G4ZP64	NLP		G5A7Z2	G5A8P2	Undirected			0.8884		Chr01	G1171	PF12796	Ankyrin repeats (3 copies)
	G4ZP64	G4ZP64		G4ZP64	NLP		G5A7Z2	G5A8Q3	Undirected			0.8787		Chr01	G1172	PF14858	Domain of unknown function (DUF4486)
	G4ZP64	G4ZP64		G4ZP64	NLP		G5A7Z2	G5A8R9	Undirected			0.84915		Chr01	G1173	PF04130	Gamma tubulin complex component C-terminal
	G4ZP64	G4ZP64		G4ZP64	NLP		G5A7Z2	G5A8S1	Undirected			0.8627		Chr01	G1173	PF17681	Gamma tubulin complex component N-terminal
	G4ZP64	G4ZP64		G4ZP64	NLP		G5A7Z2	G5A8S2	Undirected			0.8926		Chr01	G1174	PF00133	tRNA synthetases class I (I, L, M and V)
	G4ZP64	G4ZP64		G4ZP64	NLP		G5A7Z2	G5A8S5	Undirected			0.84955		Chr01	G1174	PF00133	tRNA synthetases class I (I, L, M and V)
	G4ZP65	G4ZP65		G4ZP65	NLP		G5A7Z2	G5AJ40	Undirected			0.91485		Chr01	G1174	PF08264	Anticodon-binding domain of tRNA ligase
	G4ZP65	G4ZP65		G4ZP65	NLP		G5A7Z2	H3GJB6	Undirected			0.7761		Chr01	G1175	PF00009	Elongation factor Tu GTP binding domain
	G4ZP65	G4ZP65		G4ZP65	NLP		G5A818	G5AE80	Undirected			0.8325		Chr01	G1175	PF09173	Initiation factor eIF2 gamma, C terminal
	G4ZP65	G4ZP65		G4ZP65	NLP		G5A818	G5AE91	Undirected			0.65675		Chr01	G1175	PF03144	Elongation factor Tu domain 2
	G4ZP65	G4ZP65		G4ZP65	NLP		G5A859	G5A914	Undirected			0.5621		Chr01	G1176	PF00400	WD domain, G-beta repeat
	G4ZP65	G4ZP65		G4ZP65	NLP		G5A859	G5A920	Undirected			0.5895		Chr01	G1177	PF01423	LSM domain
	G4ZP65	G4ZP65		G4ZP65	NLP		G5A8K9	G5ABL6	Undirected			0.5073		Chr01	G1178	PF03221	Tc5 transposase DNA-binding domain
	G4ZP65	G4ZP65		G4ZP65	NLP		G5A8N9	G5A8P0	Undirected			0.856		Chr01	G1181	PF00208	Glutamate/Leucine/Phenylalanine/Valine dehydrogenase
	G4ZP65	G4ZP65		G4ZP65	NLP		G5A8N9	G5A8P1	Undirected			0.9499		Chr01	G1183	PF09753	Membrane fusion protein Use1
	G4ZP65	G4ZP65		G4ZP65	NLP		G5A8N9	G5A8P2	Undirected			0.9248		Chr01	G1186	PF11894	Nuclear pore complex scaffold, nucleoporins 186/192/205
	G4ZP65	G4ZP65		G4ZP65	NLP		G5A8N9	G5A8Q3	Undirected			0.94765		Chr01	G1186	PF11894	Nuclear pore complex scaffold, nucleoporins 186/192/205
	G4ZP65	G4ZP65		G4ZP65	NLP		G5A8N9	G5A8R9	Undirected			0.87325		Chr01	G1187	PF07946	Protein of unknown function (DUF1682)
	G4ZP65	G4ZP65		G4ZP65	NLP		G5A8N9	G5A8S1	Undirected			0.8869		Chr01	G1188	PF10607	CTLH/CRA C-terminal to LisH motif domain
	G4ZP65	G4ZP65		G4ZP65	NLP		G5A8N9	G5A8S2	Undirected			0.9236		Chr01	G1189	PF09404	KICSTOR complex C12orf66 like
	G4ZP65	G4ZP65		G4ZP65	NLP		G5A8N9	G5A8S5	Undirected			0.868		Chr01	G1189	PF09404	KICSTOR complex C12orf66 like
	G4ZP65	G4ZP65		G4ZP65	NLP		G5A8N9	G5AJ40	Undirected			0.87075		Chr01	G1190	PF04970	Lecithin retinol acyltransferase
	G4ZP65	G4ZP65		G4ZP65	NLP		G5A8N9	H3GJB6	Undirected			0.77905		Chr01	G1190	PF13920	Zinc finger, C3HC4 type (RING finger)
	G4ZP65	G4ZP65		G4ZP65	NLP		G5A8P0	G5A8P1	Undirected			0.8859		Chr01	G1191	PF00005	ABC transporter
	G4ZP65	G4ZP65		G4ZP65	NLP		G5A8P0	G5A8P2	Undirected			0.8636		Chr01	G1191	PF00664	ABC transporter transmembrane region
	G4ZP65	G4ZP65		G4ZP65	NLP		G5A8P0	G5A8Q3	Undirected			0.88605		Chr01	G1191	PF00664	ABC transporter transmembrane region
	G4ZP65	G4ZP65		G4ZP65	NLP		G5A8P0	G5A8R9	Undirected			0.78825		Chr01	G1191	PF00005	ABC transporter
	G4ZP65	G4ZP65		G4ZP65	NLP		G5A8P0	G5A8S1	Undirected			0.82585		Chr01	G1192	PF00149	Calcineurin-like phosphoesterase
	G4ZP65	G4ZP65		G4ZP65	NLP		G5A8P0	G5A8S2	Undirected			0.87245		Chr01	G1194	PF14634	zinc-RING finger domain
	G4ZP65	G4ZP65		G4ZP65	NLP		G5A8P0	G5A8S5	Undirected			0.82235		Chr01	G1196	PF00514	Armadillo/beta-catenin-like repeat
	G4ZP65	G4ZP65		G4ZP65	NLP		G5A8P0	G5AJ40	Undirected			0.80945		Chr01	G1196	PF00514	Armadillo/beta-catenin-like repeat
	G4ZP65	G4ZP65		G4ZP65	NLP		G5A8P0	H3GJB6	Undirected			0.73915		Chr01	G1197	PF00928	Adaptor complexes medium subunit family
	G4ZP65	G4ZP65		G4ZP65	NLP		G5A8P1	G5A8P2	Undirected			0.95625		Chr01	G1199	PF00246	Zinc carboxypeptidase
	G4ZP65	G4ZP65		G4ZP65	NLP		G5A8P1	G5A8Q3	Undirected			0.9973		Chr01	G1201	PF03914	CBF/Mak21 family
	G4ZP65	G4ZP65		G4ZP65	NLP		G5A8P1	G5A8R9	Undirected			0.87675		Chr01	G1202	PF00639	PPIC-type PPIASE domain
	G4ZP65	G4ZP65		G4ZP65	NLP		G5A8P1	G5A8S1	Undirected			0.9155		Chr01	G1203	PF13520	Amino acid permease
	G4ZP65	G4ZP65		G4ZP65	NLP		G5A8P1	G5A8S2	Undirected			0.9528		Chr01	G1203	PF13906	C-terminus of AA_permease
	G4ZP73	G4ZP73		G4ZP73	RxLR		G5A8P1	G5A8S5	Undirected			0.89675		Chr01	G1204	PF04218	CENP-B N-terminal DNA-binding domain
	G4ZP73	G4ZP73		G4ZP73	RxLR		G5A8P1	G5AJ40	Undirected			0.8809		Chr01	G1208	PF01590	GAF domain
	G4ZP73	G4ZP73		G4ZP73	RxLR		G5A8P1	H3GJB6	Undirected			0.79855		Chr01	G1209	PF08389	Exportin 1-like protein
	G4ZP73	G4ZP73		G4ZP73	RxLR		G5A8P2	G5A8Q3	Undirected			0.95705		Chr01	G1210	PF15630	CENP-S protein
	G4ZP73	G4ZP73		G4ZP73	RxLR		G5A8P2	G5A8R9	Undirected			0.8654		Chr01	G1214	PF13246	Cation transport ATPase (P-type)
	G4ZP73	G4ZP73		G4ZP73	RxLR		G5A8P2	G5A8S1	Undirected			0.907		Chr01	G1214	PF00890	FAD binding domain
	G4ZP73	G4ZP73		G4ZP73	RxLR		G5A8P2	G5A8S2	Undirected			0.9413		Chr01	G1214	PF00122	E1-E2 ATPase
	G4ZP73	G4ZP73		G4ZP73	RxLR		G5A8P2	G5A8S5	Undirected			0.8935		Chr01	G1214	PF00690	Cation transporter/ATPase, N-terminus
	G4ZP73	G4ZP73		G4ZP73	RxLR		G5A8P2	G5AJ40	Undirected			0.89065		Chr01	G1214	PF00689	Cation transporting ATPase, C-terminus
	G4ZP76	G4ZP76		G4ZP76	RxLR		G5A8P2	H3GJB6	Undirected			0.8059		Chr01	G1215	PF03732	Retrotransposon gag protein
	G4ZP76	G4ZP76		G4ZP76	RxLR		G5A8P3	G5ADV3	Undirected			0.5558		Chr01	G1217	PF00078	Reverse transcriptase (RNA-dependent DNA polymerase)
	G4ZP76	G4ZP76		G4ZP76	RxLR		G5A8P3	G5ADV4	Undirected			0.5686		Chr01	G1217	PF17921	Integrase zinc binding domain
	G4ZP76	G4ZP76		G4ZP76	RxLR		G5A8Q3	G5A8R9	Undirected			0.87585		Chr01	G1217	PF17917	RNase H-like domain found in reverse transcriptase
	G4ZP77	G4ZP77		G4ZP77	RxLR		G5A8Q3	G5A8S1	Undirected			0.9136		Chr01	G1217	PF00385	Chromo (CHRromatin Organisation MOdifier) domain
	G4ZP77	G4ZP77		G4ZP77	RxLR		G5A8Q3	G5A8S2	Undirected			0.9527		Chr01	G1220	PF17921	Integrase zinc binding domain
	G4ZP77	G4ZP77		G4ZP77	RxLR		G5A8Q3	G5A8S5	Undirected			0.8944		Chr01	G1220	PF17917	RNase H-like domain found in reverse transcriptase
	G4ZP77	G4ZP77		G4ZP77	RxLR		G5A8Q3	G5AJ40	Undirected			0.88175		Chr01	G1220	PF00385	Chromo (CHRromatin Organisation MOdifier) domain
	G4ZP77	G4ZP77		G4ZP77	RxLR		G5A8Q3	H3GJB6	Undirected			0.79825		Chr01	G1220	PF00078	Reverse transcriptase (RNA-dependent DNA polymerase)
	G4ZP77	G4ZP77		G4ZP77	RxLR		G5A8R9	G5A8S1	Undirected			0.84635		Chr01	G1222	PF02690	Na+/Pi-cotransporter
	G4ZP77	G4ZP77		G4ZP77	RxLR		G5A8R9	G5A8S2	Undirected			0.8902		Chr01	G1222	PF02690	Na+/Pi-cotransporter
	G4ZP77	G4ZP77		G4ZP77	RxLR		G5A8R9	G5A8S5	Undirected			0.83305		Chr01	G1223	PF00689	Cation transporting ATPase, C-terminus
	G4ZP77	G4ZP77		G4ZP77	RxLR		G5A8R9	G5AJ40	Undirected			0.83645		Chr01	G1223	PF00690	Cation transporter/ATPase, N-terminus
	G4ZPD3	G4ZPD3		G4ZPD3	Uncharacterized		G5A8R9	H3GJB6	Undirected			0.75415		Chr01	G1223	PF12424	Plasma membrane calcium transporter ATPase C terminal
	G4ZPD3	G4ZPD3		G4ZPD3	Uncharacterized		G5A8S1	G5A8S2	Undirected			0.94375		Chr01	G1223	PF13246	Cation transport ATPase (P-type)
	G4ZPD4	G4ZPD4		G4ZPD4	Uncharacterized		G5A8S1	G5A8S5	Undirected			0.9557		Chr01	G1223	PF00122	E1-E2 ATPase
	G4ZPD4	G4ZPD4		G4ZPD4	Uncharacterized		G5A8S1	G5AJ40	Undirected			0.87035		Chr01	G1223	PF00122	E1-E2 ATPase
	G4ZPE1	G4ZPE1		G4ZPE1	Uncharacterized		G5A8S1	H3GJB6	Undirected			0.7924		Chr01	G1224	PF02690	Na+/Pi-cotransporter
	G4ZPE1	G4ZPE1		G4ZPE1	Uncharacterized		G5A8S2	G5A8S5	Undirected			0.9209		Chr01	G1224	PF02690	Na+/Pi-cotransporter
	G4ZPZ8	G4ZPZ8		G4ZPZ8	Protein kinase-containing		G5A8S2	G5AJ40	Undirected			0.8981		Chr01	G1225	PF01025	GrpE
	G4ZPZ8	G4ZPZ8		G4ZPZ8	Protein kinase-containing		G5A8S2	H3GJB6	Undirected			0.8066		Chr01	G1226	PF01239	Protein prenyltransferase alpha subunit repeat
	G4ZQ36	G4ZQ36		G4ZQ36	Elicitin-like		G5A8S5	G5AJ40	Undirected			0.85945		Chr01	G1226	PF01239	Protein prenyltransferase alpha subunit repeat
	G4ZQ36	G4ZQ36		G4ZQ36	Elicitin-like		G5A8S5	H3GJB6	Undirected			0.78375		Chr01	G1226	PF01239	Protein prenyltransferase alpha subunit repeat
	G4ZQ73	G4ZQ73		G4ZQ73	Uncharacterized		G5A914	G5A920	Undirected			0.709		Chr01	G1226	PF01239	Protein prenyltransferase alpha subunit repeat
	G4ZQ73	G4ZQ73		G4ZQ73	Uncharacterized		G5A914	G5AFH6	Undirected			0.555		Chr01	G1227	PF02883	Adaptin C-terminal domain
	G4ZQ73	G4ZQ73		G4ZQ73	Uncharacterized		G5A920	G5AFH6	Undirected			0.58695		Chr01	G1227	PF01602	Adaptin N terminal region
	G4ZQ73	G4ZQ73		G4ZQ73	Uncharacterized		G5A9P8	G5A9R5	Undirected			0.75755		Chr01	G1228	PF00443	Ubiquitin carboxyl-terminal hydrolase
	G4ZQ73	G4ZQ73		G4ZQ73	Uncharacterized		G5A9P8	G5A9S4	Undirected			0.744		Chr01	G1229	PF18360	Heterogeneous nuclear ribonucleoprotein Q acidic domain
	G4ZQ74	G4ZQ74		G4ZQ74	Neutral zinc metallopeptidase		G5A9R5	G5A9S4	Undirected			0.9578		Chr01	G1229	PF18360	Heterogeneous nuclear ribonucleoprotein Q acidic domain
	G4ZQ74	G4ZQ74		G4ZQ74	Neutral zinc metallopeptidase		G5AAV1	G5AAV2	Undirected			0.83515		Chr01	G1234	PF00581	Rhodanese-like domain
	G4ZQ74	G4ZQ74		G4ZQ74	Neutral zinc metallopeptidase		G5AAV1	H3H183	Undirected			0.6786		Chr01	G1234	PF12368	Rhodanase C-terminal
	G4ZQ74	G4ZQ74		G4ZQ74	Neutral zinc metallopeptidase		G5AAV2	H3H183	Undirected			0.6615		Chr01	G1234	PF17773	UPF0176 acylphosphatase like domain
	G4ZQ74	G4ZQ74		G4ZQ74	Neutral zinc metallopeptidase		G5AAY2	G5AIN7	Undirected			0.5423		Chr01	G1235	PF06602	Myotubularin-like phosphatase domain
	G4ZQA0	G4ZQA0		G4ZQA0	glucose-6-phosphate 1-epimerase		G5ABI8	G5AID1	Undirected			0.56865		Chr01	G1236	PF05843	Suppressor of forked protein (Suf)
	G4ZQA0	G4ZQA0		G4ZQA0	glucose-6-phosphate 1-epimerase		G5ADT1	G5AG39	Undirected			0.69355		Chr01	G1237	PF00122	E1-E2 ATPase
	G4ZQA0	G4ZQA0		G4ZQA0	glucose-6-phosphate 1-epimerase		G5ADT1	G5AG40	Undirected			0.6462		Chr01	G1237	PF13246	Cation transport ATPase (P-type)
	G4ZQA0	G4ZQA0		G4ZQA0	glucose-6-phosphate 1-epimerase		G5ADT1	G5AG44	Undirected			0.60135		Chr01	G1237	PF16212	Phospholipid-translocating P-type ATPase C-terminal
	G4ZQA3	G4ZQA3		G4ZQA3	glucose-6-phosphate 1-epimerase		G5ADT1	G5AG48	Undirected			0.7798		Chr01	G1237	PF16209	Phospholipid-translocating ATPase N-terminal
	G4ZQA3	G4ZQA3		G4ZQA3	glucose-6-phosphate 1-epimerase		G5ADT1	G5AG50	Undirected			0.75505		Chr01	G1238	PF00787	PX domain
	G4ZQA3	G4ZQA3		G4ZQA3	glucose-6-phosphate 1-epimerase		G5ADT1	H3GNI9	Undirected			0.6349		Chr01	G1239	PF00188	Cysteine-rich secretory protein family
	G4ZQB7	G4ZQB7		G4ZQB7	RxLR		G5ADV3	G5ADV4	Undirected			0.96435		Chr01	G1240	PF00188	Cysteine-rich secretory protein family
	G4ZQB7	G4ZQB7		G4ZQB7	RxLR		G5AE80	G5AE91	Undirected			0.73135		Chr01	G1241	PF04133	Vacuolar protein sorting 55
	G4ZQB7	G4ZQB7		G4ZQB7	RxLR		G5AER2	H3GCN5	Undirected			0.5311		Chr01	G1242	PF00400	WD domain, G-beta repeat
	G4ZQB7	G4ZQB7		G4ZQB7	RxLR		G5AER2	H3GXX7	Undirected			0.53965		Chr01	G1242	PF00400	WD domain, G-beta repeat
	G4ZQB7	G4ZQB7		G4ZQB7	RxLR		G5AER2	W2QC88	Undirected			0.53095		Chr01	G1242	PF00400	WD domain, G-beta repeat
	G4ZQB7	G4ZQB7		G4ZQB7	RxLR		G5AER2	W2QE82	Undirected			0.5314		Chr01	G1242	PF00400	WD domain, G-beta repeat
	G4ZQB7	G4ZQB7		G4ZQB7	RxLR		G5AER2	W2QG41	Undirected			0.5231		Chr01	G1242	PF12265	Histone-binding protein RBBP4 or subunit C of CAF1 complex
	G4ZQB7	G4ZQB7		G4ZQB7	RxLR		G5AER2	W2QG46	Undirected			0.53755		Chr01	G1243	PF00400	WD domain, G-beta repeat
	G4ZQC1	G4ZQC1		G4ZQC1	RxLR		G5AF70	G5AF72	Undirected			0.9994		Chr01	G1243	PF00400	WD domain, G-beta repeat
	G4ZQC1	G4ZQC1		G4ZQC1	RxLR		G5AF70	G5AF74	Undirected			0.9834		Chr01	G1243	PF00400	WD domain, G-beta repeat
	G4ZQC1	G4ZQC1		G4ZQC1	RxLR		G5AF70	G5AF76	Undirected			0.9973		Chr01	G1243	PF00400	WD domain, G-beta repeat
	G4ZQC1	G4ZQC1		G4ZQC1	RxLR		G5AF70	G5AF77	Undirected			0.983		Chr01	G1243	PF12265	Histone-binding protein RBBP4 or subunit C of CAF1 complex
	G4ZQC2	G4ZQC2		G4ZQC2	RxLR		G5AF72	G5AF74	Undirected			0.981		Chr01	G1244	PF13419	Haloacid dehalogenase-like hydrolase
	G4ZQC2	G4ZQC2		G4ZQC2	RxLR		G5AF72	G5AF76	Undirected			0.9976		Chr01	G1245	PF00676	Dehydrogenase E1 component
	G4ZQC2	G4ZQC2		G4ZQC2	RxLR		G5AF72	G5AF77	Undirected			0.9805		Chr01	G1246	PF10338	Protein of unknown function (DUF2423)
	G4ZQC2	G4ZQC2		G4ZQC2	RxLR		G5AF74	G5AF76	Undirected			0.9806		Chr01	G1247	PF02391	MoaE protein
	G4ZQC2	G4ZQC2		G4ZQC2	RxLR		G5AF74	G5AF77	Undirected			0.9995		Chr01	G1247	PF14933	CEP19-like protein
	G4ZQC2	G4ZQC2		G4ZQC2	RxLR		G5AF76	G5AF77	Undirected			0.9796		Chr01	G1248	PF00076	RNA recognition motif. (a.k.a. RRM, RBD, or RNP domain)
	G4ZQC2	G4ZQC2		G4ZQC2	RxLR		G5AG28	G5AG37	Undirected			0.6431		Chr01	G1248	PF14237	GYF domain 2
	G4ZQC2	G4ZQC2		G4ZQC2	RxLR		G5AG28	G5AG79	Undirected			0.58435		Chr01	G1248	PF14237	GYF domain 2
	G4ZQC2	G4ZQC2		G4ZQC2	RxLR		G5AG28	G5AG81	Undirected			0.6489		Chr01	G1250	PF00169	PH domain
	G4ZQC2	G4ZQC2		G4ZQC2	RxLR		G5AG28	W2PIB4	Undirected			0.696		Chr01	G1254	PF00176	SNF2 family N-terminal domain
	G4ZQC2	G4ZQC2		G4ZQC2	RxLR		G5AG28	W2Q2B1	Undirected			0.5864		Chr01	G1254	PF00271	Helicase conserved C-terminal domain
	G4ZQD7	G4ZQD7		G4ZQD7	Uncharacterized		G5AG35	G5AG37	Undirected			0.5633		Chr01	G1254	PF00176	SNF2 family N-terminal domain
	G4ZQD7	G4ZQD7		G4ZQD7	Uncharacterized		G5AG35	W2PIB4	Undirected			0.55085		Chr01	G1256	PF00397	WW domain
	G4ZQD7	G4ZQD7		G4ZQD7	Uncharacterized		G5AG37	G5AG79	Undirected			0.58605		Chr01	G1256	PF00397	WW domain
	G4ZQD7	G4ZQD7		G4ZQD7	Uncharacterized		G5AG37	G5AG81	Undirected			0.67165		Chr01	G1256	PF01846	FF domain
	G4ZQD7	G4ZQD7		G4ZQD7	Uncharacterized		G5AG37	W2PIB4	Undirected			0.68555		Chr01	G1257	PF01274	Malate synthase
	G4ZQL7	G4ZQL7		G4ZQL7	Uncharacterized		G5AG37	W2Q2B1	Undirected			0.7322		Chr01	G1257	PF01274	Malate synthase
	G4ZR97	G4ZR97		G4ZR97	Uncharacterized		G5AG39	G5AG40	Undirected			0.7879		Chr01	G1258	PF15862	Coilin N-terminus
	G4ZRA8	G4ZRA8		G4ZRA8	Protein kinase		G5AG39	G5AG44	Undirected			0.63865		Chr01	G1261	PF08240	Alcohol dehydrogenase GroES-like domain
	G4ZRA8	G4ZRA8		G4ZRA8	Protein kinase		G5AG39	G5AG48	Undirected			0.8769		Chr01	G1261	PF00107	Zinc-binding dehydrogenase
	G4ZRA8	G4ZRA8		G4ZRA8	Protein kinase		G5AG39	G5AG50	Undirected			0.8826		Chr01	G1262	PF15906	Zinc-finger of nitric oxide synthase-interacting protein
	G4ZRA8	G4ZRA8		G4ZRA8	Protein kinase		G5AG39	H3GNI9	Undirected			0.6343		Chr01	G1263	PF17917	RNase H-like domain found in reverse transcriptase
	G4ZRA8	G4ZRA8		G4ZRA8	Protein kinase		G5AG40	G5AG48	Undirected			0.8173		Chr01	G1263	PF00078	Reverse transcriptase (RNA-dependent DNA polymerase)
	G4ZRA8	G4ZRA8		G4ZRA8	Protein kinase		G5AG40	G5AG50	Undirected			0.79995		Chr01	G1264	PF08284	Retroviral aspartyl protease
	G4ZRA8	G4ZRA8		G4ZRA8	Protein kinase		G5AG40	H3GNI9	Undirected			0.5832		Chr01	G1264	PF03732	Retrotransposon gag protein
	G4ZRD4	G4ZRD4		G4ZRD4	RxLR		G5AG44	G5AG48	Undirected			0.7337		Chr01	G1264	PF00078	Reverse transcriptase (RNA-dependent DNA polymerase)
	G4ZRF4	G4ZRF4		G4ZRF4	Cytochrome P450		G5AG44	G5AG50	Undirected			0.67865		Chr01	G1264	PF17921	Integrase zinc binding domain
	G4ZRF4	G4ZRF4		G4ZRF4	Cytochrome P450		G5AG48	G5AG50	Undirected			0.94265		Chr01	G1264	PF17919	RNase H-like domain found in reverse transcriptase
	G4ZRT3	G4ZRT3		G4ZRT3	glycosyl hydrolase family 7		G5AG48	H3GNI9	Undirected			0.68655		Chr01	G1266	PF15906	Zinc-finger of nitric oxide synthase-interacting protein
	G4ZSB1	G4ZSB1		G4ZSB1	MtN3-like		G5AG50	H3GNI9	Undirected			0.6769		Chr01	G1267	PF02487	CLN3 protein
	G4ZSD9	G4ZSD9		G4ZSD9	Protein kinase		G5AG81	W2PIB4	Undirected			0.76895		Chr01	G1268	PF01293	Phosphoenolpyruvate carboxykinase
	G4ZSE0	G4ZSE0		G4ZSE0	Protein kinase		G5AG81	W2Q2B1	Undirected			0.6044		Chr01	G1270	PF01293	Phosphoenolpyruvate carboxykinase
	G4ZSE0	G4ZSE0		G4ZSE0	Protein kinase		G5AGM4	G5AHF9	Undirected			0.7306		Chr01	G1271	PF01293	Phosphoenolpyruvate carboxykinase
	G4ZSE0	G4ZSE0		G4ZSE0	Protein kinase		G5AGM4	G5AII1	Undirected			0.6891		Chr01	G1273	PF02037	SAP domain
	G4ZSE0	G4ZSE0		G4ZSE0	Protein kinase		G5AHF9	G5AII1	Undirected			0.7522		Chr01	G1273	PF16294	RNSP1-SAP18 binding (RSB) motif
	G4ZSL1	G4ZSL1		G4ZSL1	DUF676		G5AI06	G5AIK6	Undirected			0.7807		Chr01	G1274	PF13251	Domain of unknown function (DUF4042)
	G4ZSL1	G4ZSL1		G4ZSL1	DUF676		G5AI06	W2R1N3	Undirected			0.6241		Chr01	G1279	PF06858	Nucleolar GTP-binding protein 1 (NOG1)
	G4ZSL1	G4ZSL1		G4ZSL1	DUF676		G5AIK6	W2R1N3	Undirected			0.758		Chr01	G1279	PF17835	NOG1 N-terminal helical domain
	G4ZSL1	G4ZSL1		G4ZSL1	DUF676		G5AJ40	H3GJB6	Undirected			0.78355		Chr01	G1279	PF08155	NOGCT (NUC087) domain
	G4ZSL1	G4ZSL1		G4ZSL1	DUF676		H3GAH6	H3GB36	Undirected			0.8029		Chr01	G1282	PF04547	Calcium-activated chloride channel
	G4ZSL1	G4ZSL1		G4ZSL1	DUF676		H3GAH6	H3H4R3	Undirected			0.88715		Chr01	G1284	PF01363	FYVE zinc finger
	G4ZSL1	G4ZSL1		G4ZSL1	DUF676		H3GB36	H3H4R3	Undirected			0.73435		Chr01	G1284	PF06337	DUSP domain
	G4ZSM5	G4ZSM5		G4ZSM5	GPI inositol-deacylase		H3GCN5	H3GXX7	Undirected			0.53505		Chr01	G1287	PF02201	SWIB/MDM2 domain
	G4ZSM5	G4ZSM5		G4ZSM5	GPI inositol-deacylase		H3GCN5	W2QC88	Undirected			0.55165		Chr01	G1288	PF00071	Ras family
	G4ZSM5	G4ZSM5		G4ZSM5	GPI inositol-deacylase		H3GCN5	W2QE82	Undirected			0.61965		Chr01	G1289	PF00069	Protein kinase domain
	G4ZSM5	G4ZSM5		G4ZSM5	GPI inositol-deacylase		H3GCN5	W2QG41	Undirected			0.52145		Chr01	G1291	PF04547	Calcium-activated chloride channel
	G4ZSM5	G4ZSM5		G4ZSM5	GPI inositol-deacylase		H3GCN5	W2QG46	Undirected			0.5568		Chr01	G1295	PF03732	Retrotransposon gag protein
	G4ZSM5	G4ZSM5		G4ZSM5	GPI inositol-deacylase		H3GW28	W2RE11	Undirected			0.55145		Chr01	G1298	PF07727	Reverse transcriptase (RNA-dependent DNA polymerase)
	G4ZSV6	G4ZSV6		G4ZSV6	RxLR		H3GW28	W2RG08	Undirected			0.5432		Chr01	G1298	PF14223	gag-polypeptide of LTR copia-type
	G4ZT21	G4ZT21		G4ZT21	NLP		H3GXX7	W2QC88	Undirected			0.5724		Chr01	G1299	PF14559	Tetratricopeptide repeat
	G4ZT21	G4ZT21		G4ZT21	NLP		H3GXX7	W2QE82	Undirected			0.56395		Chr01	G1299	PF00226	DnaJ domain
	G4ZT21	G4ZT21		G4ZT21	NLP		H3GXX7	W2QG41	Undirected			0.5398		Chr01	G1299	PF00515	Tetratricopeptide repeat
	G4ZT21	G4ZT21		G4ZT21	NLP		H3GXX7	W2QG46	Undirected			0.57985		Chr01	G1299	PF13621	Cupin-like domain
	G4ZT21	G4ZT21		G4ZT21	NLP		H3HDT0	W2PD60	Undirected			0.6574		Chr01	G1299	PF13432	Tetratricopeptide repeat
	G4ZT21	G4ZT21		G4ZT21	NLP		W2PIB4	W2Q2B1	Undirected			0.67705		Chr01	G1299	PF13181	Tetratricopeptide repeat
	G4ZT21	G4ZT21		G4ZT21	NLP		W2QC88	W2QE82	Undirected			0.6107		Chr01	G1300	PF06241	Castor and Pollux, part of voltage-gated ion channel
	G4ZT21	G4ZT21		G4ZT21	NLP		W2QC88	W2QG41	Undirected			0.5195		Chr01	G1300	PF06241	Castor and Pollux, part of voltage-gated ion channel
	G4ZT21	G4ZT21		G4ZT21	NLP		W2QC88	W2QG46	Undirected			0.5475		Chr01	G1301	PF12796	Ankyrin repeats (3 copies)
	G4ZT21	G4ZT21		G4ZT21	NLP		W2QE82	W2QG41	Undirected			0.56895		Chr01	G1301	PF12796	Ankyrin repeats (3 copies)
	G4ZT21	G4ZT21		G4ZT21	NLP		W2QE82	W2QG46	Undirected			0.5802		Chr01	G1301	PF12796	Ankyrin repeats (3 copies)
	G4ZT21	G4ZT21		G4ZT21	NLP		W2QG41	W2QG46	Undirected			0.56015		Chr01	G1301	PF13637	Ankyrin repeats (many copies)
	G4ZT21	G4ZT21		G4ZT21	NLP		W2QT97	W2RBI5	Undirected			0.82995		Chr01	G1302	PF07534	TLD
	G4ZT21	G4ZT21		G4ZT21	NLP		W2RE11	W2RG08	Undirected			0.81425		Chr01	G1304	PF00249	Myb-like DNA-binding domain
	G4ZT21	G4ZT21		G4ZT21	NLP									Chr01	G1305	PF00690	Cation transporter/ATPase, N-terminus
	G4ZT21	G4ZT21		G4ZT21	NLP									Chr01	G1305	PF00122	E1-E2 ATPase
	G4ZT21	G4ZT21		G4ZT21	NLP									Chr01	G1306	PF00249	Myb-like DNA-binding domain
	G4ZT21	G4ZT21		G4ZT21	NLP									Chr01	G1308	PF01909	Nucleotidyltransferase domain
	G4ZT21	G4ZT21		G4ZT21	NLP									Chr01	G1308	PF08507	COPI associated protein
	G4ZT21	G4ZT21		G4ZT21	NLP									Chr01	G1308	PF03828	Cid1 family poly A polymerase
	G4ZT21	G4ZT21		G4ZT21	NLP									Chr01	G1309	PF00171	Aldehyde dehydrogenase family
	G4ZT21	G4ZT21		G4ZT21	NLP									Chr01	G1310	PF00249	Myb-like DNA-binding domain
	G4ZT21	G4ZT21		G4ZT21	NLP									Chr01	G1312	PF00169	PH domain
	G4ZT21	G4ZT21		G4ZT21	NLP									Chr01	G1312	PF00169	PH domain
	G4ZT21	G4ZT21		G4ZT21	NLP									Chr01	G1314	PF00135	Carboxylesterase family
	G4ZT21	G4ZT21		G4ZT21	NLP									Chr01	G1314	PF00135	Carboxylesterase family
	G4ZT21	G4ZT21		G4ZT21	NLP									Chr01	G1315	PF00583	Acetyltransferase (GNAT) family
	G4ZT21	G4ZT21		G4ZT21	NLP									Chr01	G1315	PF04072	Leucine carboxyl methyltransferase
	G4ZT21	G4ZT21		G4ZT21	NLP									Chr01	G1315	PF13855	Leucine rich repeat
	G4ZT21	G4ZT21		G4ZT21	NLP									Chr01	G1316	PF00069	Protein kinase domain
	G4ZT21	G4ZT21		G4ZT21	NLP									Chr01	G1317	PF03031	NLI interacting factor-like phosphatase
	G4ZT42	G4ZT42		G4ZT42	RxLR									Chr01	G1318	PF03031	NLI interacting factor-like phosphatase
	G4ZT42	G4ZT42		G4ZT42	RxLR									Chr01	G1319	PF07727	Reverse transcriptase (RNA-dependent DNA polymerase)
	G4ZT42	G4ZT42		G4ZT42	RxLR									Chr01	G1319	PF07727	Reverse transcriptase (RNA-dependent DNA polymerase)
	G4ZT42	G4ZT42		G4ZT42	RxLR									Chr01	G1320	PF00098	Zinc knuckle
	G4ZT42	G4ZT42		G4ZT42	RxLR									Chr01	G1321	PF03031	NLI interacting factor-like phosphatase
	G4ZT42	G4ZT42		G4ZT42	RxLR									Chr01	G1322	PF13923	Zinc finger, C3HC4 type (RING finger)
	G4ZT42	G4ZT42		G4ZT42	RxLR									Chr01	G1323	PF14295	PAN domain
	G4ZT42	G4ZT42		G4ZT42	RxLR									Chr01	G1323	PF14295	PAN domain
	G4ZT42	G4ZT42		G4ZT42	RxLR									Chr01	G1323	PF14295	PAN domain
	G4ZT42	G4ZT42		G4ZT42	RxLR									Chr01	G1323	PF14295	PAN domain
	G4ZT42	G4ZT42		G4ZT42	RxLR									Chr01	G1324	PF00012	Hsp70 protein
	G4ZTM5	G4ZTM5		G4ZTM5	Uncharacterized									Chr01	G1325	PF05225	helix-turn-helix, Psq domain
	G4ZTM5	G4ZTM5		G4ZTM5	Uncharacterized									Chr01	G1326	PF00012	Hsp70 protein
	G4ZTM5	G4ZTM5		G4ZTM5	Uncharacterized									Chr01	G1327	PF00012	Hsp70 protein
	G4ZTP0	G4ZTP0		G4ZTP0	Uncharacterized									Chr01	G1329	PF00012	Hsp70 protein
	G4ZTP0	G4ZTP0		G4ZTP0	Uncharacterized									Chr01	G1331	PF00012	Hsp70 protein
	G4ZTY2	G4ZTY2		G4ZTY2	pectine lyase									Chr01	G1332	PF00620	RhoGAP domain
	G4ZTY2	G4ZTY2		G4ZTY2	pectine lyase									Chr01	G1332	PF00069	Protein kinase domain
	G4ZTY2	G4ZTY2		G4ZTY2	pectine lyase									Chr01	G1333	PF08700	Vps51/Vps67
	G4ZTY2	G4ZTY2		G4ZTY2	pectine lyase									Chr01	G1333	PF04091	Exocyst complex subunit Sec15-like
	G4ZTY2	G4ZTY2		G4ZTY2	pectine lyase									Chr01	G1335	PF01266	FAD dependent oxidoreductase
	G4ZTY2	G4ZTY2		G4ZTY2	pectine lyase									Chr01	G1338	PF01266	FAD dependent oxidoreductase
	G4ZTY2	G4ZTY2		G4ZTY2	pectine lyase									Chr01	G1340	PF00078	Reverse transcriptase (RNA-dependent DNA polymerase)
	G4ZTY2	G4ZTY2		G4ZTY2	pectine lyase									Chr01	G1340	PF17917	RNase H-like domain found in reverse transcriptase
	G4ZTY2	G4ZTY2		G4ZTY2	pectine lyase									Chr01	G1350	PF14811	Protein of unknown function TPD sequence-motif
	G4ZTY2	G4ZTY2		G4ZTY2	pectine lyase									Chr01	G1352	PF03094	Mlo family
	G4ZTY2	G4ZTY2		G4ZTY2	pectine lyase									Chr01	G1354	PF03094	Mlo family
	G4ZU54	G4ZU54		G4ZU54	Pectate lyase									Chr01	G1358	PF08429	PLU-1-like protein
	G4ZU54	G4ZU54		G4ZU54	Pectate lyase									Chr01	G1358	PF00628	PHD-finger
	G4ZU54	G4ZU54		G4ZU54	Pectate lyase									Chr01	G1358	PF00628	PHD-finger
	G4ZU54	G4ZU54		G4ZU54	Pectate lyase									Chr01	G1358	PF02928	C5HC2 zinc finger
	G4ZU54	G4ZU54		G4ZU54	Pectate lyase									Chr01	G1358	PF02373	JmjC domain, hydroxylase
	G4ZU54	G4ZU54		G4ZU54	Pectate lyase									Chr01	G1358	PF02375	jmjN domain
	G4ZU55	G4ZU55		G4ZU55	Pectate lyase									Chr01	G1358	PF01388	ARID/BRIGHT DNA binding domain
	G4ZU55	G4ZU55		G4ZU55	Pectate lyase									Chr01	G1359	PF12436	ICP0-binding domain of Ubiquitin-specific protease 7
	G4ZU55	G4ZU55		G4ZU55	Pectate lyase									Chr01	G1359	PF14533	Ubiquitin-specific protease C-terminal
	G4ZU55	G4ZU55		G4ZU55	Pectate lyase									Chr01	G1359	PF00443	Ubiquitin carboxyl-terminal hydrolase
	G4ZU55	G4ZU55		G4ZU55	Pectate lyase									Chr01	G1360	PF00501	AMP-binding enzyme
	G4ZU55	G4ZU55		G4ZU55	Pectate lyase									Chr01	G1364	PF01490	Transmembrane amino acid transporter protein
	G4ZU55	G4ZU55		G4ZU55	Pectate lyase									Chr01	G1364	PF01490	Transmembrane amino acid transporter protein
	G4ZU55	G4ZU55		G4ZU55	Pectate lyase									Chr01	G1365	PF01490	Transmembrane amino acid transporter protein
	G4ZU55	G4ZU55		G4ZU55	Pectate lyase									Chr01	G1365	PF01490	Transmembrane amino acid transporter protein
	G4ZU55	G4ZU55		G4ZU55	Pectate lyase									Chr01	G1372	PF00083	Sugar (and other) transporter
	G4ZU55	G4ZU55		G4ZU55	Pectate lyase									Chr01	G1372	PF00107	Zinc-binding dehydrogenase
	G4ZU55	G4ZU55		G4ZU55	Pectate lyase									Chr01	G1372	PF08240	Alcohol dehydrogenase GroES-like domain
	G4ZU55	G4ZU55		G4ZU55	Pectate lyase									Chr01	G1373	PF00107	Zinc-binding dehydrogenase
	G4ZU55	G4ZU55		G4ZU55	Pectate lyase									Chr01	G1373	PF08240	Alcohol dehydrogenase GroES-like domain
	G4ZUB8	G4ZUB8		G4ZUB8	Zygote-specific									Chr01	G1374	PF08240	Alcohol dehydrogenase GroES-like domain
	G4ZUE7	G4ZUE7		G4ZUE7	Uncharacterized									Chr01	G1374	PF00107	Zinc-binding dehydrogenase
	G4ZUG0	G4ZUG0		G4ZUG0	Uncharacterized									Chr01	G1375	PF07732	Multicopper oxidase
	G4ZUG4	G4ZUG4		G4ZUG4	NLP									Chr01	G1375	PF00394	Multicopper oxidase
	G4ZUG4	G4ZUG4		G4ZUG4	NLP									Chr01	G1375	PF07731	Multicopper oxidase
	G4ZUG4	G4ZUG4		G4ZUG4	NLP									Chr01	G1376	PF01624	MutS domain I
	G4ZUG4	G4ZUG4		G4ZUG4	NLP									Chr01	G1376	PF05188	MutS domain II
	G4ZUG4	G4ZUG4		G4ZUG4	NLP									Chr01	G1376	PF05192	MutS domain III
	G4ZUG4	G4ZUG4		G4ZUG4	NLP									Chr01	G1388	PF01399	PCI domain
	G4ZUG4	G4ZUG4		G4ZUG4	NLP									Chr01	G1390	PF05225	helix-turn-helix, Psq domain
	G4ZUG4	G4ZUG4		G4ZUG4	NLP									Chr01	G1391	PF05225	helix-turn-helix, Psq domain
	G4ZUG4	G4ZUG4		G4ZUG4	NLP									Chr01	G1396	PF05630	Necrosis inducing protein (NPP1)
	G4ZUG4	G4ZUG4		G4ZUG4	NLP									Chr01	G1397	PF14223	gag-polypeptide of LTR copia-type
	G4ZUG4	G4ZUG4		G4ZUG4	NLP									Chr01	G1399	PF03732	Retrotransposon gag protein
	G4ZUG4	G4ZUG4		G4ZUG4	NLP									Chr01	G1400	PF00169	PH domain
	G4ZUG4	G4ZUG4		G4ZUG4	NLP									Chr01	G1400	PF00169	PH domain
	G4ZUG4	G4ZUG4		G4ZUG4	NLP									Chr01	G1400	PF00169	PH domain
	G4ZUG4	G4ZUG4		G4ZUG4	NLP									Chr01	G1400	PF00169	PH domain
	G4ZUG4	G4ZUG4		G4ZUG4	NLP									Chr01	G1400	PF00169	PH domain
	G4ZUG4	G4ZUG4		G4ZUG4	NLP									Chr01	G1400	PF00169	PH domain
	G4ZUG4	G4ZUG4		G4ZUG4	NLP									Chr01	G1401	PF01554	MatE
	G4ZUG4	G4ZUG4		G4ZUG4	NLP									Chr01	G1401	PF01554	MatE
	G4ZUG4	G4ZUG4		G4ZUG4	NLP									Chr01	G1402	PF01554	MatE
	G4ZUG4	G4ZUG4		G4ZUG4	NLP									Chr01	G1402	PF01554	MatE
	G4ZUG4	G4ZUG4		G4ZUG4	NLP									Chr01	G1403	PF00153	Mitochondrial carrier protein
	G4ZUG4	G4ZUG4		G4ZUG4	NLP									Chr01	G1403	PF00153	Mitochondrial carrier protein
	G4ZUG4	G4ZUG4		G4ZUG4	NLP									Chr01	G1403	PF00153	Mitochondrial carrier protein
	G4ZUG4	G4ZUG4		G4ZUG4	NLP									Chr01	G1405	PF13639	Ring finger domain
	G4ZUG4	G4ZUG4		G4ZUG4	NLP									Chr01	G1406	PF12796	Ankyrin repeats (3 copies)
	G4ZUG4	G4ZUG4		G4ZUG4	NLP									Chr01	G1407	PF01205	Uncharacterized protein family UPF0029
	G4ZUG4	G4ZUG4		G4ZUG4	NLP									Chr01	G1407	PF09186	Domain of unknown function (DUF1949)
	G4ZUG4	G4ZUG4		G4ZUG4	NLP									Chr01	G1408	PF07687	Peptidase dimerisation domain
	G4ZUG4	G4ZUG4		G4ZUG4	NLP									Chr01	G1408	PF01546	Peptidase family M20/M25/M40
	G4ZUG4	G4ZUG4		G4ZUG4	NLP									Chr01	G1409	PF01546	Peptidase family M20/M25/M40
	G4ZUL1	G4ZUL1		G4ZUL1	Pectate lyase									Chr01	G1409	PF01546	Peptidase family M20/M25/M40
	G4ZUL1	G4ZUL1		G4ZUL1	Pectate lyase									Chr01	G1409	PF07687	Peptidase dimerisation domain
	G4ZUL1	G4ZUL1		G4ZUL1	Pectate lyase									Chr01	G1409	PF07687	Peptidase dimerisation domain
	G4ZUL1	G4ZUL1		G4ZUL1	Pectate lyase									Chr01	G1410	PF04005	Hus1-like protein
	G4ZUL1	G4ZUL1		G4ZUL1	Pectate lyase									Chr01	G1411	PF00929	Exonuclease
	G4ZUL1	G4ZUL1		G4ZUL1	Pectate lyase									Chr01	G1414	PF00171	Aldehyde dehydrogenase family
	G4ZUM7	G4ZUM7		G4ZUM7	arabinan endo-1,5-alpha-L-arabinosidase									Chr01	G1415	PF04981	NMD3 family
	G4ZUM8	G4ZUM8		G4ZUM8	arabinan endo-1,5-alpha-L-arabinosidase									Chr01	G1416	PF03604	DNA directed RNA polymerase, 7 kDa subunit
	G4ZUS8	G4ZUS8		G4ZUS8	Uncharacterized									Chr01	G1417	PF08640	U3 small nucleolar RNA-associated protein 6
	G4ZUS8	G4ZUS8		G4ZUS8	Uncharacterized									Chr01	G1418	PF17171	Glutathione S-transferase, C-terminal domain
	G4ZUZ7	G4ZUZ7		G4ZUZ7	RxLR									Chr01	G1418	PF10568	Outer mitochondrial membrane transport complex protein
	G4ZUZ7	G4ZUZ7		G4ZUZ7	RxLR									Chr01	G1419	PF00249	Myb-like DNA-binding domain
	G4ZV66	G4ZV66		G4ZV66	RxLR									Chr01	G1419	PF13921	Myb-like DNA-binding domain
	G4ZV66	G4ZV66		G4ZV66	RxLR									Chr01	G1420	PF10193	Telomere length regulation protein
	G4ZV66	G4ZV66		G4ZV66	RxLR									Chr01	G1422	PF02585	GlcNAc-PI de-N-acetylase
	G4ZV66	G4ZV66		G4ZV66	RxLR									Chr01	G1423	PF13359	DDE superfamily endonuclease
	G4ZV66	G4ZV66		G4ZV66	RxLR									Chr01	G1425	PF14223	gag-polypeptide of LTR copia-type
	G4ZV66	G4ZV66		G4ZV66	RxLR									Chr01	G1427	PF08284	Retroviral aspartyl protease
	G4ZV66	G4ZV66		G4ZV66	RxLR									Chr01	G1427	PF00078	Reverse transcriptase (RNA-dependent DNA polymerase)
	G4ZV66	G4ZV66		G4ZV66	RxLR									Chr01	G1427	PF17921	Integrase zinc binding domain
	G4ZV66	G4ZV66		G4ZV66	RxLR									Chr01	G1427	PF03732	Retrotransposon gag protein
	G4ZV66	G4ZV66		G4ZV66	RxLR									Chr01	G1427	PF17917	RNase H-like domain found in reverse transcriptase
	G4ZV66	G4ZV66		G4ZV66	RxLR									Chr01	G1430	PF00069	Protein kinase domain
	G4ZV78	G4ZV78		G4ZV78	Uncharacterized									Chr01	G1431	PF00069	Protein kinase domain
	G4ZV78	G4ZV78		G4ZV78	Uncharacterized									Chr01	G1432	PF04495	GRASP55/65 PDZ-like domain
	G4ZV78	G4ZV78		G4ZV78	Uncharacterized									Chr01	G1433	PF19055	ABC-2 type transporter
	G4ZV78	G4ZV78		G4ZV78	Uncharacterized									Chr01	G1433	PF19055	ABC-2 type transporter
	G4ZV78	G4ZV78		G4ZV78	Uncharacterized									Chr01	G1433	PF00005	ABC transporter
	G4ZVG7	G4ZVG7		G4ZVG7	CRN									Chr01	G1433	PF00005	ABC transporter
	G4ZVG7	G4ZVG7		G4ZVG7	CRN									Chr01	G1433	PF06422	CDR ABC transporter
	G4ZVG7	G4ZVG7		G4ZVG7	CRN									Chr01	G1433	PF01061	ABC-2 type transporter
	G4ZVG7	G4ZVG7		G4ZVG7	CRN									Chr01	G1433	PF01061	ABC-2 type transporter
	G4ZVG7	G4ZVG7		G4ZVG7	CRN									Chr01	G1437	PF00069	Protein kinase domain
	G4ZVJ7	G4ZVJ7		G4ZVJ7	GPI inositol-deacylase									Chr01	G1440	PF16076	Acyltransferase C-terminus
	G4ZVJ7	G4ZVJ7		G4ZVJ7	GPI inositol-deacylase									Chr01	G1440	PF01553	Acyltransferase
	G4ZVJ7	G4ZVJ7		G4ZVJ7	GPI inositol-deacylase									Chr01	G1441	PF13833	EF-hand domain pair
	G4ZVJ7	G4ZVJ7		G4ZVJ7	GPI inositol-deacylase									Chr01	G1441	PF13833	EF-hand domain pair
	G4ZVJ7	G4ZVJ7		G4ZVJ7	GPI inositol-deacylase									Chr01	G1442	PF00514	Armadillo/beta-catenin-like repeat
	G4ZVR6	G4ZVR6		G4ZVR6	DDE Tnp4									Chr01	G1443	PF00069	Protein kinase domain
	G4ZW20	G4ZW20		G4ZW20	NLP									Chr01	G1444	PF06220	U1 zinc finger
	G4ZW20	G4ZW20		G4ZW20	NLP									Chr01	G1445	PF04157	EAP30/Vps36 family
	G4ZW20	G4ZW20		G4ZW20	NLP									Chr01	G1446	PF00025	ADP-ribosylation factor family
	G4ZW20	G4ZW20		G4ZW20	NLP									Chr01	G1447	PF03133	Tubulin-tyrosine ligase family
	G4ZW20	G4ZW20		G4ZW20	NLP									Chr01	G1448	PF00169	PH domain
	G4ZW20	G4ZW20		G4ZW20	NLP									Chr01	G1448	PF00454	Phosphatidylinositol 3- and 4-kinase
	G4ZW20	G4ZW20		G4ZW20	NLP									Chr01	G1449	PF01388	ARID/BRIGHT DNA binding domain
	G4ZW20	G4ZW20		G4ZW20	NLP									Chr01	G1450	PF05046	Mitochondrial large subunit ribosomal protein (Img2)
	G4ZW20	G4ZW20		G4ZW20	NLP									Chr01	G1452	PF16131	Torus domain
	G4ZW20	G4ZW20		G4ZW20	NLP									Chr01	G1452	PF00076	RNA recognition motif. (a.k.a. RRM, RBD, or RNP domain)
	G4ZW20	G4ZW20		G4ZW20	NLP									Chr01	G1452	PF00397	WW domain
	G4ZW20	G4ZW20		G4ZW20	NLP									Chr01	G1454	PF06966	Protein of unknown function (DUF1295)
	G4ZW20	G4ZW20		G4ZW20	NLP									Chr01	G1455	PF00999	Sodium/hydrogen exchanger family
	G4ZW20	G4ZW20		G4ZW20	NLP									Chr01	G1456	PF00069	Protein kinase domain
	G4ZW20	G4ZW20		G4ZW20	NLP									Chr01	G1456	PF07985	SRR1
	G4ZW20	G4ZW20		G4ZW20	NLP									Chr01	G1459	PF00225	Kinesin motor domain
	G4ZW20	G4ZW20		G4ZW20	NLP									Chr01	G1461	PF06337	DUSP domain
	G4ZW20	G4ZW20		G4ZW20	NLP									Chr01	G1464	PF05129	Transcription elongation factor Elf1 like
	G4ZW20	G4ZW20		G4ZW20	NLP									Chr01	G1465	PF05405	Mitochondrial ATP synthase B chain precursor (ATP-synt_B)
	G4ZW20	G4ZW20		G4ZW20	NLP									Chr01	G1468	PF05916	GINS complex protein
	G4ZW20	G4ZW20		G4ZW20	NLP									Chr01	G1470	PF12810	Glycine rich protein
	G4ZW20	G4ZW20		G4ZW20	NLP									Chr01	G1471	PF00069	Protein kinase domain
	G4ZW20	G4ZW20		G4ZW20	NLP									Chr01	G1472	PF01363	FYVE zinc finger
	G4ZW20	G4ZW20		G4ZW20	NLP									Chr01	G1473	PF01363	FYVE zinc finger
	G4ZW20	G4ZW20		G4ZW20	NLP									Chr01	G1477	PF08167	rRNA processing/ribosome biogenesis
	G4ZW20	G4ZW20		G4ZW20	NLP									Chr01	G1478	PF05653	Magnesium transporter NIPA
	G4ZW20	G4ZW20		G4ZW20	NLP									Chr01	G1478	PF05653	Magnesium transporter NIPA
	G4ZW20	G4ZW20		G4ZW20	NLP									Chr01	G1479	PF00069	Protein kinase domain
	G4ZW20	G4ZW20		G4ZW20	NLP									Chr01	G1480	PF02953	Tim10/DDP family zinc finger
	G4ZW20	G4ZW20		G4ZW20	NLP									Chr01	G1486	PF00149	Calcineurin-like phosphoesterase
	G4ZW20	G4ZW20		G4ZW20	NLP									Chr01	G1489	PF03732	Retrotransposon gag protein
	G4ZWE9	G4ZWE9		G4ZWE9	RxLR									Chr01	G1489	PF17921	Integrase zinc binding domain
	G4ZWE9	G4ZWE9		G4ZWE9	RxLR									Chr01	G1489	PF08284	Retroviral aspartyl protease
	G4ZWE9	G4ZWE9		G4ZWE9	RxLR									Chr01	G1489	PF17917	RNase H-like domain found in reverse transcriptase
	G4ZWE9	G4ZWE9		G4ZWE9	RxLR									Chr01	G1489	PF00078	Reverse transcriptase (RNA-dependent DNA polymerase)
	G4ZWE9	G4ZWE9		G4ZWE9	RxLR									Chr01	G1495	PF00612	IQ calmodulin-binding motif
	G4ZWE9	G4ZWE9		G4ZWE9	RxLR									Chr01	G1496	PF00515	Tetratricopeptide repeat
	G4ZWU7	G4ZWU7		G4ZWU7	Cutin hydrolase									Chr01	G1497	PF00400	WD domain, G-beta repeat
	G4ZWU7	G4ZWU7		G4ZWU7	Cutin hydrolase									Chr01	G1497	PF00400	WD domain, G-beta repeat
	G4ZWU7	G4ZWU7		G4ZWU7	Cutin hydrolase									Chr01	G1497	PF00400	WD domain, G-beta repeat
	G4ZWU7	G4ZWU7		G4ZWU7	Cutin hydrolase									Chr01	G1497	PF00400	WD domain, G-beta repeat
	G4ZWU7	G4ZWU7		G4ZWU7	Cutin hydrolase									Chr01	G1497	PF00400	WD domain, G-beta repeat
	G4ZWU7	G4ZWU7		G4ZWU7	Cutin hydrolase									Chr01	G1497	PF00400	WD domain, G-beta repeat
	G4ZWU7	G4ZWU7		G4ZWU7	Cutin hydrolase									Chr01	G1497	PF00400	WD domain, G-beta repeat
	G4ZWU8	G4ZWU8		G4ZWU8	Cutin hydrolase									Chr01	G1498	PF00400	WD domain, G-beta repeat
	G4ZWU8	G4ZWU8		G4ZWU8	Cutin hydrolase									Chr01	G1498	PF00400	WD domain, G-beta repeat
	G4ZWU8	G4ZWU8		G4ZWU8	Cutin hydrolase									Chr01	G1498	PF00400	WD domain, G-beta repeat
	G4ZWU8	G4ZWU8		G4ZWU8	Cutin hydrolase									Chr01	G1498	PF00400	WD domain, G-beta repeat
	G4ZWU8	G4ZWU8		G4ZWU8	Cutin hydrolase									Chr01	G1498	PF00400	WD domain, G-beta repeat
	G4ZWU8	G4ZWU8		G4ZWU8	Cutin hydrolase									Chr01	G1498	PF04003	Dip2/Utp12 Family
	G4ZWU8	G4ZWU8		G4ZWU8	Cutin hydrolase									Chr01	G1499	PF05158	RNA polymerase Rpc34 subunit
	G4ZWV0	G4ZWV0		G4ZWV0	Cutin hydrolase									Chr01	G1499	PF05158	RNA polymerase Rpc34 subunit
	G4ZWV0	G4ZWV0		G4ZWV0	Cutin hydrolase									Chr01	G1499	PF00096	Zinc finger, C2H2 type
	G4ZWV0	G4ZWV0		G4ZWV0	Cutin hydrolase									Chr01	G1500	PF09786	Cytochrome B561, N terminal
	G4ZWV0	G4ZWV0		G4ZWV0	Cutin hydrolase									Chr01	G1501	PF03372	Endonuclease/Exonuclease/phosphatase family
	G4ZWV0	G4ZWV0		G4ZWV0	Cutin hydrolase									Chr01	G1502	PF00052	Laminin B (Domain IV)
	G4ZWV0	G4ZWV0		G4ZWV0	Cutin hydrolase									Chr01	G1502	PF08238	Sel1 repeat
	G4ZWV0	G4ZWV0		G4ZWV0	Cutin hydrolase									Chr01	G1502	PF08238	Sel1 repeat
	G4ZWV1	G4ZWV1		G4ZWV1	Cutin hydrolase									Chr01	G1502	PF08238	Sel1 repeat
	G4ZWV1	G4ZWV1		G4ZWV1	Cutin hydrolase									Chr01	G1502	PF08238	Sel1 repeat
	G4ZWV1	G4ZWV1		G4ZWV1	Cutin hydrolase									Chr01	G1502	PF08238	Sel1 repeat
	G4ZWV1	G4ZWV1		G4ZWV1	Cutin hydrolase									Chr01	G1502	PF08238	Sel1 repeat
	G4ZWV1	G4ZWV1		G4ZWV1	Cutin hydrolase									Chr01	G1504	PF12796	Ankyrin repeats (3 copies)
	G4ZWV1	G4ZWV1		G4ZWV1	Cutin hydrolase									Chr01	G1504	PF12796	Ankyrin repeats (3 copies)
	G4ZWV1	G4ZWV1		G4ZWV1	Cutin hydrolase									Chr01	G1504	PF00612	IQ calmodulin-binding motif
	G4ZWV3	G4ZWV3		G4ZWV3	Cutin hydrolase									Chr01	G1504	PF00612	IQ calmodulin-binding motif
	G4ZWV3	G4ZWV3		G4ZWV3	Cutin hydrolase									Chr01	G1504	PF00063	Myosin head (motor domain)
	G4ZWV3	G4ZWV3		G4ZWV3	Cutin hydrolase									Chr01	G1504	PF01363	FYVE zinc finger
	G4ZWV3	G4ZWV3		G4ZWV3	Cutin hydrolase									Chr01	G1509	PF06422	CDR ABC transporter
	G4ZWV3	G4ZWV3		G4ZWV3	Cutin hydrolase									Chr01	G1511	PF01061	ABC-2 type transporter
	G4ZWV3	G4ZWV3		G4ZWV3	Cutin hydrolase									Chr01	G1511	PF01061	ABC-2 type transporter
	G4ZWV3	G4ZWV3		G4ZWV3	Cutin hydrolase									Chr01	G1511	PF00005	ABC transporter
	G4ZWV4	G4ZWV4		G4ZWV4	Cutin hydrolase									Chr01	G1511	PF19055	ABC-2 type transporter
	G4ZWV4	G4ZWV4		G4ZWV4	Cutin hydrolase									Chr01	G1511	PF19055	ABC-2 type transporter
	G4ZWV4	G4ZWV4		G4ZWV4	Cutin hydrolase									Chr01	G1511	PF06422	CDR ABC transporter
	G4ZWV4	G4ZWV4		G4ZWV4	Cutin hydrolase									Chr01	G1511	PF00005	ABC transporter
	G4ZWV4	G4ZWV4		G4ZWV4	Cutin hydrolase									Chr01	G1512	PF17917	RNase H-like domain found in reverse transcriptase
	G4ZWV4	G4ZWV4		G4ZWV4	Cutin hydrolase									Chr01	G1512	PF17921	Integrase zinc binding domain
	G4ZWV4	G4ZWV4		G4ZWV4	Cutin hydrolase									Chr01	G1512	PF17919	RNase H-like domain found in reverse transcriptase
	G4ZWV6	G4ZWV6		G4ZWV6	Cutin hydrolase									Chr01	G1514	PF17975	Ribonucleotide reductase alpha domain
	G4ZWV6	G4ZWV6		G4ZWV6	Cutin hydrolase									Chr01	G1516	PF00076	RNA recognition motif. (a.k.a. RRM, RBD, or RNP domain)
	G4ZWV6	G4ZWV6		G4ZWV6	Cutin hydrolase									Chr01	G1517	PF13489	Methyltransferase domain
	G4ZWV6	G4ZWV6		G4ZWV6	Cutin hydrolase									Chr01	G1518	PF03092	BT1 family
	G4ZWV6	G4ZWV6		G4ZWV6	Cutin hydrolase									Chr01	G1519	PF07969	Amidohydrolase family
	G4ZWV6	G4ZWV6		G4ZWV6	Cutin hydrolase									Chr01	G1520	PF05187	Electron transfer flavoprotein-ubiquinone oxidoreductase, 4Fe-4S
	G4ZWV6	G4ZWV6		G4ZWV6	Cutin hydrolase									Chr01	G1521	PF09334	tRNA synthetases class I (M)
	G4ZWV7	G4ZWV7		G4ZWV7	Cutin hydrolase									Chr01	G1522	PF01556	DnaJ C terminal domain
	G4ZWV7	G4ZWV7		G4ZWV7	Cutin hydrolase									Chr01	G1522	PF00226	DnaJ domain
	G4ZWV7	G4ZWV7		G4ZWV7	Cutin hydrolase									Chr01	G1523	PF05645	RNA polymerase III subunit RPC82
	G4ZWV7	G4ZWV7		G4ZWV7	Cutin hydrolase									Chr01	G1523	PF08221	RNA polymerase III subunit RPC82 helix-turn-helix domain
	G4ZWV7	G4ZWV7		G4ZWV7	Cutin hydrolase									Chr01	G1524	PF00856	SET domain
	G4ZWV7	G4ZWV7		G4ZWV7	Cutin hydrolase									Chr01	G1525	PF01915	Glycosyl hydrolase family 3 C-terminal domain
	G4ZWV7	G4ZWV7		G4ZWV7	Cutin hydrolase									Chr01	G1525	PF00933	Glycosyl hydrolase family 3 N terminal domain
	G4ZX76	G4ZX76		G4ZX76	Uncharacterized									Chr01	G1525	PF00933	Glycosyl hydrolase family 3 N terminal domain
	G4ZX76	G4ZX76		G4ZX76	Uncharacterized									Chr01	G1526	PF14310	Fibronectin type III-like domain
	G4ZXS2	G4ZXS2		G4ZXS2	Abhydrolase_4									Chr01	G1526	PF01915	Glycosyl hydrolase family 3 C-terminal domain
	G4ZXS2	G4ZXS2		G4ZXS2	Abhydrolase_4									Chr01	G1526	PF00933	Glycosyl hydrolase family 3 N terminal domain
	G4ZXS2	G4ZXS2		G4ZXS2	Abhydrolase_4									Chr01	G1529	PF17919	RNase H-like domain found in reverse transcriptase
	G4ZXS2	G4ZXS2		G4ZXS2	Abhydrolase_4									Chr01	G1529	PF03732	Retrotransposon gag protein
	G4ZXS2	G4ZXS2		G4ZXS2	Abhydrolase_4									Chr01	G1529	PF13650	Aspartyl protease
	G4ZY00	G4ZY00		G4ZY00	Uncharacterized									Chr01	G1530	PF00933	Glycosyl hydrolase family 3 N terminal domain
	G4ZY00	G4ZY00		G4ZY00	Uncharacterized									Chr01	G1530	PF01915	Glycosyl hydrolase family 3 C-terminal domain
	G4ZY00	G4ZY00		G4ZY00	Uncharacterized									Chr01	G1531	PF14681	Uracil phosphoribosyltransferase
	G4ZY17	G4ZY17		G4ZY17	Alpha-carbonic anhydrase									Chr01	G1532	PF14681	Uracil phosphoribosyltransferase
	G4ZY94	G4ZY94		G4ZY94	Uncharacterized									Chr01	G1534	PF00169	PH domain
	G4ZY94	G4ZY94		G4ZY94	Uncharacterized									Chr01	G1534	PF00169	PH domain
	G4ZY94	G4ZY94		G4ZY94	Uncharacterized									Chr01	G1534	PF00169	PH domain
	G4ZY94	G4ZY94		G4ZY94	Uncharacterized									Chr01	G1534	PF00169	PH domain
	G4ZY94	G4ZY94		G4ZY94	Uncharacterized									Chr01	G1534	PF00169	PH domain
	G4ZYG9	G4ZYG9		G4ZYG9	NLP									Chr01	G1535	PF03645	Tctex-1 family
	G4ZYG9	G4ZYG9		G4ZYG9	NLP									Chr01	G1536	PF00169	PH domain
	G4ZYG9	G4ZYG9		G4ZYG9	NLP									Chr01	G1536	PF00169	PH domain
	G4ZYG9	G4ZYG9		G4ZYG9	NLP									Chr01	G1537	PF00169	PH domain
	G4ZYG9	G4ZYG9		G4ZYG9	NLP									Chr01	G1537	PF00169	PH domain
	G4ZYG9	G4ZYG9		G4ZYG9	NLP									Chr01	G1538	PF00027	Cyclic nucleotide-binding domain
	G4ZYG9	G4ZYG9		G4ZYG9	NLP									Chr01	G1538	PF00027	Cyclic nucleotide-binding domain
	G4ZYG9	G4ZYG9		G4ZYG9	NLP									Chr01	G1538	PF00027	Cyclic nucleotide-binding domain
	G4ZYG9	G4ZYG9		G4ZYG9	NLP									Chr01	G1538	PF00069	Protein kinase domain
	G4ZYG9	G4ZYG9		G4ZYG9	NLP									Chr01	G1540	PF16113	Enoyl-CoA hydratase/isomerase
	G4ZYG9	G4ZYG9		G4ZYG9	NLP									Chr01	G1542	PF02127	Aminopeptidase I zinc metalloprotease (M18)
	G4ZYG9	G4ZYG9		G4ZYG9	NLP									Chr01	G1543	PF01039	Carboxyl transferase domain
	G4ZYG9	G4ZYG9		G4ZYG9	NLP									Chr01	G1544	PF00069	Protein kinase domain
	G4ZYG9	G4ZYG9		G4ZYG9	NLP									Chr01	G1545	PF00069	Protein kinase domain
	G4ZYG9	G4ZYG9		G4ZYG9	NLP									Chr01	G1546	PF03092	BT1 family
	G4ZYG9	G4ZYG9		G4ZYG9	NLP									Chr01	G1548	PF00295	Glycosyl hydrolases family 28
	G4ZYG9	G4ZYG9		G4ZYG9	NLP									Chr01	G1549	PF00295	Glycosyl hydrolases family 28
	G4ZYG9	G4ZYG9		G4ZYG9	NLP									Chr01	G1550	PF12799	Leucine Rich repeats (2 copies)
	G4ZYG9	G4ZYG9		G4ZYG9	NLP									Chr01	G1550	PF07714	Protein tyrosine and serine/threonine kinase
	G4ZYG9	G4ZYG9		G4ZYG9	NLP									Chr01	G1550	PF00069	Protein kinase domain
	G4ZYG9	G4ZYG9		G4ZYG9	NLP									Chr01	G1551	PF13522	Glutamine amidotransferase domain
	G4ZYG9	G4ZYG9		G4ZYG9	NLP									Chr01	G1551	PF01380	SIS domain
	G4ZYG9	G4ZYG9		G4ZYG9	NLP									Chr01	G1551	PF01380	SIS domain
	G4ZYG9	G4ZYG9		G4ZYG9	NLP									Chr01	G1552	PF03083	Sugar efflux transporter for intercellular exchange
	G4ZYG9	G4ZYG9		G4ZYG9	NLP									Chr01	G1552	PF03083	Sugar efflux transporter for intercellular exchange
	G4ZYG9	G4ZYG9		G4ZYG9	NLP									Chr01	G1554	PF00665	Integrase core domain
	G4ZYG9	G4ZYG9		G4ZYG9	NLP									Chr01	G1554	PF00078	Reverse transcriptase (RNA-dependent DNA polymerase)
	G4ZYG9	G4ZYG9		G4ZYG9	NLP									Chr01	G1554	PF17921	Integrase zinc binding domain
	G4ZYG9	G4ZYG9		G4ZYG9	NLP									Chr01	G1554	PF17919	RNase H-like domain found in reverse transcriptase
	G4ZYG9	G4ZYG9		G4ZYG9	NLP									Chr01	G1555	PF00078	Reverse transcriptase (RNA-dependent DNA polymerase)
	G4ZYG9	G4ZYG9		G4ZYG9	NLP									Chr01	G1555	PF00098	Zinc knuckle
	G4ZYJ4	G4ZYJ4		G4ZYJ4	NLP									Chr01	G1555	PF17919	RNase H-like domain found in reverse transcriptase
	G4ZYJ4	G4ZYJ4		G4ZYJ4	NLP									Chr01	G1556	PF00295	Glycosyl hydrolases family 28
	G4ZYJ4	G4ZYJ4		G4ZYJ4	NLP									Chr01	G1557	PF00169	PH domain
	G4ZYJ4	G4ZYJ4		G4ZYJ4	NLP									Chr01	G1557	PF07059	Protein of unknown function (DUF1336)
	G4ZYJ4	G4ZYJ4		G4ZYJ4	NLP									Chr01	G1558	PF13499	EF-hand domain pair
	G4ZYJ4	G4ZYJ4		G4ZYJ4	NLP									Chr01	G1563	PF00169	PH domain
	G4ZYJ4	G4ZYJ4		G4ZYJ4	NLP									Chr01	G1563	PF00520	Ion transport protein
	G4ZYJ4	G4ZYJ4		G4ZYJ4	NLP									Chr01	G1563	PF00027	Cyclic nucleotide-binding domain
	G4ZYJ4	G4ZYJ4		G4ZYJ4	NLP									Chr01	G1569	PF03184	DDE superfamily endonuclease
	G4ZYJ4	G4ZYJ4		G4ZYJ4	NLP									Chr01	G1571	PF17921	Integrase zinc binding domain
	G4ZYJ4	G4ZYJ4		G4ZYJ4	NLP									Chr01	G1571	PF03732	Retrotransposon gag protein
	G4ZYJ4	G4ZYJ4		G4ZYJ4	NLP									Chr01	G1571	PF17919	RNase H-like domain found in reverse transcriptase
	G4ZYJ4	G4ZYJ4		G4ZYJ4	NLP									Chr01	G1573	PF00400	WD domain, G-beta repeat
	G4ZYJ4	G4ZYJ4		G4ZYJ4	NLP									Chr01	G1573	PF00400	WD domain, G-beta repeat
	G4ZYJ4	G4ZYJ4		G4ZYJ4	NLP									Chr01	G1573	PF00400	WD domain, G-beta repeat
	G4ZYJ4	G4ZYJ4		G4ZYJ4	NLP									Chr01	G1574	PF01833	IPT/TIG domain
	G4ZYJ4	G4ZYJ4		G4ZYJ4	NLP									Chr01	G1574	PF01833	IPT/TIG domain
	G4ZYJ4	G4ZYJ4		G4ZYJ4	NLP									Chr01	G1574	PF01833	IPT/TIG domain
	G4ZYJ4	G4ZYJ4		G4ZYJ4	NLP									Chr01	G1574	PF01833	IPT/TIG domain
	G4ZYJ4	G4ZYJ4		G4ZYJ4	NLP									Chr01	G1574	PF01833	IPT/TIG domain
	G4ZYJ4	G4ZYJ4		G4ZYJ4	NLP									Chr01	G1574	PF01833	IPT/TIG domain
	G4ZYJ4	G4ZYJ4		G4ZYJ4	NLP									Chr01	G1574	PF01833	IPT/TIG domain
	G4ZYJ4	G4ZYJ4		G4ZYJ4	NLP									Chr01	G1574	PF01833	IPT/TIG domain
	G4ZYJ4	G4ZYJ4		G4ZYJ4	NLP									Chr01	G1574	PF01833	IPT/TIG domain
	G4ZYJ4	G4ZYJ4		G4ZYJ4	NLP									Chr01	G1574	PF01833	IPT/TIG domain
	G4ZYJ4	G4ZYJ4		G4ZYJ4	NLP									Chr01	G1574	PF01833	IPT/TIG domain
	G4ZYJ4	G4ZYJ4		G4ZYJ4	NLP									Chr01	G1574	PF01833	IPT/TIG domain
	G4ZYJ4	G4ZYJ4		G4ZYJ4	NLP									Chr01	G1574	PF01833	IPT/TIG domain
	G4ZYJ4	G4ZYJ4		G4ZYJ4	NLP									Chr01	G1574	PF01833	IPT/TIG domain
	G4ZYJ4	G4ZYJ4		G4ZYJ4	NLP									Chr01	G1574	PF01833	IPT/TIG domain
	G4ZYJ4	G4ZYJ4		G4ZYJ4	NLP									Chr01	G1574	PF01833	IPT/TIG domain
	G4ZZA8	G4ZZA8		G4ZZA8	CRN									Chr01	G1574	PF01833	IPT/TIG domain
	G4ZZA8	G4ZZA8		G4ZZA8	CRN									Chr01	G1574	PF01833	IPT/TIG domain
	G4ZZA8	G4ZZA8		G4ZZA8	CRN									Chr01	G1574	PF01833	IPT/TIG domain
	G4ZZA8	G4ZZA8		G4ZZA8	CRN									Chr01	G1574	PF01833	IPT/TIG domain
	G4ZZC4	G4ZZC4		G4ZZC4	MULE transposase									Chr01	G1574	PF01833	IPT/TIG domain
	G4ZZC4	G4ZZC4		G4ZZC4	MULE transposase									Chr01	G1574	PF01833	IPT/TIG domain
	G4ZZC4	G4ZZC4		G4ZZC4	MULE transposase									Chr01	G1574	PF01833	IPT/TIG domain
	G4ZZD9	G4ZZD9		G4ZZD9	CRN									Chr01	G1574	PF01833	IPT/TIG domain
	G4ZZD9	G4ZZD9		G4ZZD9	CRN									Chr01	G1574	PF01833	IPT/TIG domain
	G4ZZD9	G4ZZD9		G4ZZD9	CRN									Chr01	G1574	PF13385	Concanavalin A-like lectin/glucanases superfamily
	G4ZZD9	G4ZZD9		G4ZZD9	CRN									Chr01	G1575	PF13936	Helix-turn-helix domain
	G4ZZD9	G4ZZD9		G4ZZD9	CRN									Chr01	G1575	PF13358	DDE superfamily endonuclease
	G4ZZD9	G4ZZD9		G4ZZD9	CRN									Chr01	G1576	PF01174	SNO glutamine amidotransferase family
	G4ZZD9	G4ZZD9		G4ZZD9	CRN									Chr01	G1577	PF02985	HEAT repeat
	G4ZZD9	G4ZZD9		G4ZZD9	CRN									Chr01	G1578	PF09418	Protein of unknown function (DUF2009)
	G4ZZD9	G4ZZD9		G4ZZD9	CRN									Chr01	G1579	PF00249	Myb-like DNA-binding domain
	G4ZZK3	G4ZZK3		G4ZZK3	Protein kinase									Chr01	G1580	PF00249	Myb-like DNA-binding domain
	G4ZZK3	G4ZZK3		G4ZZK3	Protein kinase									Chr01	G1581	PF01465	GRIP domain
	G4ZZK3	G4ZZK3		G4ZZK3	Protein kinase									Chr01	G1582	PF00169	PH domain
	G4ZZK3	G4ZZK3		G4ZZK3	Protein kinase									Chr01	G1582	PF00169	PH domain
	G4ZZK3	G4ZZK3		G4ZZK3	Protein kinase									Chr01	G1582	PF00595	PDZ domain
	G4ZZK3	G4ZZK3		G4ZZK3	Protein kinase									Chr01	G1584	PF03083	Sugar efflux transporter for intercellular exchange
	G4ZZK4	G4ZZK4		G4ZZK4	Protein kinase									Chr01	G1584	PF03083	Sugar efflux transporter for intercellular exchange
	G4ZZK4	G4ZZK4		G4ZZK4	Protein kinase									Chr01	G1585	PF03083	Sugar efflux transporter for intercellular exchange
	G4ZZK4	G4ZZK4		G4ZZK4	Protein kinase									Chr01	G1585	PF03083	Sugar efflux transporter for intercellular exchange
	G4ZZK4	G4ZZK4		G4ZZK4	Protein kinase									Chr01	G1586	PF07724	AAA domain (Cdc48 subfamily)
	G4ZZK4	G4ZZK4		G4ZZK4	Protein kinase									Chr01	G1586	PF10431	C-terminal, D2-small domain, of ClpB protein
	G4ZZK7	G4ZZK7		G4ZZK7	Protein kinase									Chr01	G1587	PF05914	RIB43A
	G4ZZK7	G4ZZK7		G4ZZK7	Protein kinase									Chr01	G1589	PF00933	Glycosyl hydrolase family 3 N terminal domain
	G4ZZK7	G4ZZK7		G4ZZK7	Protein kinase									Chr01	G1589	PF01915	Glycosyl hydrolase family 3 C-terminal domain
	G4ZZK7	G4ZZK7		G4ZZK7	Protein kinase									Chr01	G1589	PF14310	Fibronectin type III-like domain
	G4ZZK7	G4ZZK7		G4ZZK7	Protein kinase									Chr01	G1589	PF01915	Glycosyl hydrolase family 3 C-terminal domain
	G4ZZK7	G4ZZK7		G4ZZK7	Protein kinase									Chr01	G1590	PF00909	Ammonium Transporter Family
	G4ZZK7	G4ZZK7		G4ZZK7	Protein kinase									Chr01	G1591	PF00909	Ammonium Transporter Family
	G4ZZK7	G4ZZK7		G4ZZK7	Protein kinase									Chr01	G1592	PF00909	Ammonium Transporter Family
	G4ZZK7	G4ZZK7		G4ZZK7	Protein kinase									Chr01	G1593	PF00909	Ammonium Transporter Family
	G4ZZK7	G4ZZK7		G4ZZK7	Protein kinase									Chr01	G1594	PF01344	Kelch motif
	G4ZZL2	G4ZZL2		G4ZZL2	Protein kinase									Chr01	G1594	PF01435	Peptidase family M48
	G4ZZL2	G4ZZL2		G4ZZL2	Protein kinase									Chr01	G1594	PF00076	RNA recognition motif. (a.k.a. RRM, RBD, or RNP domain)
	G4ZZL2	G4ZZL2		G4ZZL2	Protein kinase									Chr01	G1594	PF00076	RNA recognition motif. (a.k.a. RRM, RBD, or RNP domain)
	G4ZZL2	G4ZZL2		G4ZZL2	Protein kinase									Chr01	G1596	PF00078	Reverse transcriptase (RNA-dependent DNA polymerase)
	G4ZZL2	G4ZZL2		G4ZZL2	Protein kinase									Chr01	G1599	PF03447	Homoserine dehydrogenase, NAD binding domain
	G4ZZL2	G4ZZL2		G4ZZL2	Protein kinase									Chr01	G1599	PF00742	Homoserine dehydrogenase
	G4ZZL2	G4ZZL2		G4ZZL2	Protein kinase									Chr01	G1600	PF13532	2OG-Fe(II) oxygenase superfamily
	G4ZZL2	G4ZZL2		G4ZZL2	Protein kinase									Chr01	G1602	PF00254	FKBP-type peptidyl-prolyl cis-trans isomerase
	G4ZZS2	G4ZZS2		G4ZZS2	CRN									Chr01	G1605	PF00909	Ammonium Transporter Family
	G4ZZS2	G4ZZS2		G4ZZS2	CRN									Chr01	G1606	PF00909	Ammonium Transporter Family
	G4ZZS2	G4ZZS2		G4ZZS2	CRN									Chr01	G1607	PF00909	Ammonium Transporter Family
	G4ZZS2	G4ZZS2		G4ZZS2	CRN									Chr01	G1607	PF00909	Ammonium Transporter Family
	G4ZZS2	G4ZZS2		G4ZZS2	CRN									Chr01	G1622	PF00107	Zinc-binding dehydrogenase
	G4ZZS2	G4ZZS2		G4ZZS2	CRN									Chr01	G1623	PF08240	Alcohol dehydrogenase GroES-like domain
	G4ZZS2	G4ZZS2		G4ZZS2	CRN									Chr01	G1629	PF00004	ATPase family associated with various cellular activities (AAA)
	G4ZZS3	G4ZZS3		G4ZZS3	CRN									Chr01	G1629	PF00004	ATPase family associated with various cellular activities (AAA)
	G4ZZS3	G4ZZS3		G4ZZS3	CRN									Chr01	G1630	PF00227	Proteasome subunit
	G4ZZS3	G4ZZS3		G4ZZS3	CRN									Chr01	G1631	PF14027	Questin oxidase-like
	G4ZZS3	G4ZZS3		G4ZZS3	CRN									Chr01	G1632	PF13181	Tetratricopeptide repeat
	G4ZZS3	G4ZZS3		G4ZZS3	CRN									Chr01	G1632	PF13374	Tetratricopeptide repeat
	G4ZZS3	G4ZZS3		G4ZZS3	CRN									Chr01	G1632	PF13374	Tetratricopeptide repeat
	G4ZZS3	G4ZZS3		G4ZZS3	CRN									Chr01	G1634	PF01176	Translation initiation factor 1A / IF-1
	G4ZZS3	G4ZZS3		G4ZZS3	CRN									Chr01	G1638	PF00004	ATPase family associated with various cellular activities (AAA)
	G4ZZS3	G4ZZS3		G4ZZS3	CRN									Chr01	G1638	PF00004	ATPase family associated with various cellular activities (AAA)
	G4ZZU0	G4ZZU0		G4ZZU0	Protein kinase									Chr01	G1638	PF17862	AAA+ lid domain
	G4ZZU0	G4ZZU0		G4ZZU0	Protein kinase									Chr01	G1638	PF17862	AAA+ lid domain
	G4ZZU0	G4ZZU0		G4ZZU0	Protein kinase									Chr01	G1639	PF03221	Tc5 transposase DNA-binding domain
	G4ZZU0	G4ZZU0		G4ZZU0	Protein kinase									Chr01	G1640	PF00248	Aldo/keto reductase family
	G4ZZU0	G4ZZU0		G4ZZU0	Protein kinase									Chr01	G1641	PF00248	Aldo/keto reductase family
	G4ZZU2	G4ZZU2		G4ZZU2	Protein kinase									Chr01	G1642	PF00248	Aldo/keto reductase family
	G4ZZU2	G4ZZU2		G4ZZU2	Protein kinase									Chr01	G1643	PF04937	Protein of unknown function (DUF 659)
	G4ZZU2	G4ZZU2		G4ZZU2	Protein kinase									Chr01	G1643	PF05699	hAT family C-terminal dimerisation region
	G4ZZU2	G4ZZU2		G4ZZU2	Protein kinase									Chr01	G1645	PF00248	Aldo/keto reductase family
	G4ZZU2	G4ZZU2		G4ZZU2	Protein kinase									Chr01	G1645	PF00248	Aldo/keto reductase family
	G4ZZU2	G4ZZU2		G4ZZU2	Protein kinase									Chr01	G1646	PF00248	Aldo/keto reductase family
	G4ZZW1	G4ZZW1		G4ZZW1	Transglutaminase elicitor									Chr01	G1647	PF02230	Phospholipase/Carboxylesterase
	G4ZZW1	G4ZZW1		G4ZZW1	Transglutaminase elicitor									Chr01	G1648	PF02230	Phospholipase/Carboxylesterase
	G4ZZW2	G4ZZW2		G4ZZW2	Transglutaminase elicitor									Chr01	G1649	PF00248	Aldo/keto reductase family
	G4ZZW2	G4ZZW2		G4ZZW2	Transglutaminase elicitor									Chr01	G1649	PF02230	Phospholipase/Carboxylesterase
	G4ZZW9	G4ZZW9		G4ZZW9	Fibronectin type III-like									Chr01	G1651	PF13358	DDE superfamily endonuclease
	G4ZZW9	G4ZZW9		G4ZZW9	Fibronectin type III-like									Chr01	G1652	PF13439	Glycosyltransferase Family 4
	G4ZZW9	G4ZZW9		G4ZZW9	Fibronectin type III-like									Chr01	G1652	PF00534	Glycosyl transferases group 1
	G4ZZW9	G4ZZW9		G4ZZW9	Fibronectin type III-like									Chr01	G1653	PF00249	Myb-like DNA-binding domain
	G4ZZW9	G4ZZW9		G4ZZW9	Fibronectin type III-like									Chr01	G1656	PF00225	Kinesin motor domain
	G4ZZX1	G4ZZX1		G4ZZX1	Family 3 glycosyl hydrolase									Chr01	G1657	PF00013	KH domain
	G4ZZX1	G4ZZX1		G4ZZX1	Family 3 glycosyl hydrolase									Chr01	G1657	PF00013	KH domain
	G4ZZX1	G4ZZX1		G4ZZX1	Family 3 glycosyl hydrolase									Chr01	G1657	PF00013	KH domain
	G4ZZX1	G4ZZX1		G4ZZX1	Family 3 glycosyl hydrolase									Chr01	G1657	PF00013	KH domain
	G4ZZX1	G4ZZX1		G4ZZX1	Family 3 glycosyl hydrolase									Chr01	G1657	PF00013	KH domain
	G4ZZX5	G4ZZX5		G4ZZX5	Uncharacterized									Chr01	G1657	PF00013	KH domain
	G5A053	G5A053		G5A053	glycosyl hydrolase family 5									Chr01	G1657	PF00013	KH domain
	G5A053	G5A053		G5A053	glycosyl hydrolase family 5									Chr01	G1659	PF13193	AMP-binding enzyme C-terminal domain
	G5A053	G5A053		G5A053	glycosyl hydrolase family 5									Chr01	G1659	PF00501	AMP-binding enzyme
	G5A053	G5A053		G5A053	glycosyl hydrolase family 5									Chr01	G1661	PF00501	AMP-binding enzyme
	G5A053	G5A053		G5A053	glycosyl hydrolase family 5									Chr01	G1665	PF12796	Ankyrin repeats (3 copies)
	G5A053	G5A053		G5A053	glycosyl hydrolase family 5									Chr01	G1665	PF13676	TIR domain
	G5A053	G5A053		G5A053	glycosyl hydrolase family 5									Chr01	G1665	PF13676	TIR domain
	G5A053	G5A053		G5A053	glycosyl hydrolase family 5									Chr01	G1668	PF13676	TIR domain
	G5A062	G5A062		G5A062	glycosyl hydrolase family 5									Chr01	G1668	PF13676	TIR domain
	G5A062	G5A062		G5A062	glycosyl hydrolase family 5									Chr01	G1668	PF12796	Ankyrin repeats (3 copies)
	G5A062	G5A062		G5A062	glycosyl hydrolase family 5									Chr01	G1672	PF00078	Reverse transcriptase (RNA-dependent DNA polymerase)
	G5A062	G5A062		G5A062	glycosyl hydrolase family 5									Chr01	G1672	PF17919	RNase H-like domain found in reverse transcriptase
	G5A062	G5A062		G5A062	glycosyl hydrolase family 5									Chr01	G1674	PF18995	Proteolysis_6 C-terminal
	G5A062	G5A062		G5A062	glycosyl hydrolase family 5									Chr01	G1674	PF02207	Putative zinc finger in N-recognin (UBR box)
	G5A063	G5A063		G5A063	Glycoside hydrolase family 5									Chr01	G1676	PF03982	Diacylglycerol acyltransferase
	G5A063	G5A063		G5A063	Glycoside hydrolase family 5									Chr01	G1677	PF03982	Diacylglycerol acyltransferase
	G5A063	G5A063		G5A063	Glycoside hydrolase family 5									Chr01	G1678	PF03982	Diacylglycerol acyltransferase
	G5A063	G5A063		G5A063	Glycoside hydrolase family 5									Chr01	G1682	PF00734	Fungal cellulose binding domain
	G5A063	G5A063		G5A063	Glycoside hydrolase family 5									Chr01	G1682	PF00734	Fungal cellulose binding domain
	G5A065	G5A065		G5A065	Ricin B lectin-like									Chr01	G1684	PF06140	Interferon-induced 6-16 family
	G5A065	G5A065		G5A065	Ricin B lectin-like									Chr01	G1686	PF06140	Interferon-induced 6-16 family
	G5A065	G5A065		G5A065	Ricin B lectin-like									Chr01	G1687	PF12222	Peptide N-acetyl-beta-D-glucosaminyl asparaginase amidase A
	G5A065	G5A065		G5A065	Ricin B lectin-like									Chr01	G1691	PF00249	Myb-like DNA-binding domain
	G5A065	G5A065		G5A065	Ricin B lectin-like									Chr01	G1695	PF13516	Leucine Rich repeat
	G5A065	G5A065		G5A065	Ricin B lectin-like									Chr01	G1695	PF13516	Leucine Rich repeat
	G5A065	G5A065		G5A065	Ricin B lectin-like									Chr01	G1695	PF13516	Leucine Rich repeat
	G5A0E1	G5A0E1		G5A0E1	CRN									Chr01	G1695	PF13516	Leucine Rich repeat
	G5A0E1	G5A0E1		G5A0E1	CRN									Chr01	G1695	PF13516	Leucine Rich repeat
	G5A0E1	G5A0E1		G5A0E1	CRN									Chr01	G1695	PF05602	Cleft lip and palate transmembrane protein 1 (CLPTM1)
	G5A0E1	G5A0E1		G5A0E1	CRN									Chr01	G1696	PF00595	PDZ domain
	G5A0E1	G5A0E1		G5A0E1	CRN									Chr01	G1697	PF03388	Legume-like lectin family
	G5A0E1	G5A0E1		G5A0E1	CRN									Chr01	G1698	PF03388	Legume-like lectin family
	G5A0E1	G5A0E1		G5A0E1	CRN									Chr01	G1699	PF13640	2OG-Fe(II) oxygenase superfamily
	G5A0E1	G5A0E1		G5A0E1	CRN									Chr01	G1700	PF00076	RNA recognition motif. (a.k.a. RRM, RBD, or RNP domain)
	G5A0E8	G5A0E8		G5A0E8	NLP									Chr01	G1701	PF00249	Myb-like DNA-binding domain
	G5A0E8	G5A0E8		G5A0E8	NLP									Chr01	G1702	PF00249	Myb-like DNA-binding domain
	G5A0E8	G5A0E8		G5A0E8	NLP									Chr01	G1703	PF00249	Myb-like DNA-binding domain
	G5A0E8	G5A0E8		G5A0E8	NLP									Chr01	G1706	PF01055	Glycosyl hydrolases family 31
	G5A0E8	G5A0E8		G5A0E8	NLP									Chr01	G1706	PF13802	Galactose mutarotase-like
	G5A0E8	G5A0E8		G5A0E8	NLP									Chr01	G1708	PF00071	Ras family
	G5A0E8	G5A0E8		G5A0E8	NLP									Chr01	G1709	PF01764	Lipase (class 3)
	G5A0E8	G5A0E8		G5A0E8	NLP									Chr01	G1710	PF17919	RNase H-like domain found in reverse transcriptase
	G5A0E8	G5A0E8		G5A0E8	NLP									Chr01	G1711	PF13976	GAG-pre-integrase domain
	G5A0E8	G5A0E8		G5A0E8	NLP									Chr01	G1711	PF13961	Domain of unknown function (DUF4219)
	G5A0E8	G5A0E8		G5A0E8	NLP									Chr01	G1711	PF00665	Integrase core domain
	G5A0E8	G5A0E8		G5A0E8	NLP									Chr01	G1711	PF14223	gag-polypeptide of LTR copia-type
	G5A0E8	G5A0E8		G5A0E8	NLP									Chr01	G1711	PF07727	Reverse transcriptase (RNA-dependent DNA polymerase)
	G5A0E8	G5A0E8		G5A0E8	NLP									Chr01	G1712	PF14223	gag-polypeptide of LTR copia-type
	G5A0E8	G5A0E8		G5A0E8	NLP									Chr01	G1712	PF07727	Reverse transcriptase (RNA-dependent DNA polymerase)
	G5A0E8	G5A0E8		G5A0E8	NLP									Chr01	G1716	PF00006	ATP synthase alpha/beta family, nucleotide-binding domain
	G5A0E8	G5A0E8		G5A0E8	NLP									Chr01	G1717	PF03982	Diacylglycerol acyltransferase
	G5A0E8	G5A0E8		G5A0E8	NLP									Chr01	G1720	PF13843	Transposase IS4
	G5A0E8	G5A0E8		G5A0E8	NLP									Chr01	G1721	PF01764	Lipase (class 3)
	G5A0E8	G5A0E8		G5A0E8	NLP									Chr01	G1723	PF00903	Glyoxalase/Bleomycin resistance protein/Dioxygenase superfamily
	G5A0E8	G5A0E8		G5A0E8	NLP									Chr01	G1724	PF03908	Sec20
	G5A0E8	G5A0E8		G5A0E8	NLP									Chr01	G1725	PF16908	Vacuolar sorting-associated protein 13, N-terminal
	G5A0E8	G5A0E8		G5A0E8	NLP									Chr01	G1725	PF16908	Vacuolar sorting-associated protein 13, N-terminal
	G5A0E8	G5A0E8		G5A0E8	NLP									Chr01	G1725	PF12624	N-terminal region of Chorein or VPS13
	G5A0E8	G5A0E8		G5A0E8	NLP									Chr01	G1726	PF00787	PX domain
	G5A0E8	G5A0E8		G5A0E8	NLP									Chr01	G1726	PF16909	Vacuolar-sorting-associated 13 protein C-terminal
	G5A0E8	G5A0E8		G5A0E8	NLP									Chr01	G1727	PF00249	Myb-like DNA-binding domain
	G5A0E8	G5A0E8		G5A0E8	NLP									Chr01	G1728	PF00249	Myb-like DNA-binding domain
	G5A0E8	G5A0E8		G5A0E8	NLP									Chr01	G1730	PF10032	Phosphate transport (Pho88)
	G5A0E8	G5A0E8		G5A0E8	NLP									Chr01	G1730	PF12796	Ankyrin repeats (3 copies)
	G5A0E8	G5A0E8		G5A0E8	NLP									Chr01	G1733	PF00106	short chain dehydrogenase
	G5A0F0	G5A0F0		G5A0F0	Uncharacterized									Chr01	G1734	PF00933	Glycosyl hydrolase family 3 N terminal domain
	G5A118	G5A118		G5A118	glycosyl hydrolase family 10									Chr01	G1734	PF00933	Glycosyl hydrolase family 3 N terminal domain
	G5A118	G5A118		G5A118	glycosyl hydrolase family 10									Chr01	G1734	PF14310	Fibronectin type III-like domain
	G5A118	G5A118		G5A118	glycosyl hydrolase family 10									Chr01	G1734	PF01915	Glycosyl hydrolase family 3 C-terminal domain
	G5A118	G5A118		G5A118	glycosyl hydrolase family 10									Chr01	G1735	PF01011	PQQ enzyme repeat
	G5A118	G5A118		G5A118	glycosyl hydrolase family 10									Chr01	G1735	PF00069	Protein kinase domain
	G5A118	G5A118		G5A118	glycosyl hydrolase family 10									Chr01	G1735	PF00069	Protein kinase domain
	G5A118	G5A118		G5A118	glycosyl hydrolase family 10									Chr01	G1736	PF00106	short chain dehydrogenase
	G5A118	G5A118		G5A118	glycosyl hydrolase family 10									Chr01	G1739	PF00169	PH domain
	G5A1C9	G5A1C9		G5A1C9	Protein kinase									Chr01	G1740	PF04096	Nucleoporin autopeptidase
	G5A1E3	G5A1E3		G5A1E3	Uncharacterized									Chr01	G1741	PF04096	Nucleoporin autopeptidase
	G5A1E3	G5A1E3		G5A1E3	Uncharacterized									Chr01	G1741	PF12110	Nuclear protein 96
	G5A1E3	G5A1E3		G5A1E3	Uncharacterized									Chr01	G1743	PF03732	Retrotransposon gag protein
	G5A1E5	G5A1E5		G5A1E5	Uncharacterized									Chr01	G1743	PF17921	Integrase zinc binding domain
	G5A1E5	G5A1E5		G5A1E5	Uncharacterized									Chr01	G1743	PF17919	RNase H-like domain found in reverse transcriptase
	G5A1E5	G5A1E5		G5A1E5	Uncharacterized									Chr01	G1743	PF00078	Reverse transcriptase (RNA-dependent DNA polymerase)
	G5A1E5	G5A1E5		G5A1E5	Uncharacterized									Chr01	G1743	PF08284	Retroviral aspartyl protease
	G5A1F4	G5A1F4		G5A1F4	Uncharacterized									Chr01	G1744	PF09445	RNA cap guanine-N2 methyltransferase
	G5A1F4	G5A1F4		G5A1F4	Uncharacterized									Chr01	G1745	PF00083	Sugar (and other) transporter
	G5A1F4	G5A1F4		G5A1F4	Uncharacterized									Chr01	G1747	PF00169	PH domain
	G5A1F4	G5A1F4		G5A1F4	Uncharacterized									Chr01	G1747	PF01603	Protein phosphatase 2A regulatory B subunit (B56 family)
	G5A1G4	G5A1G4		G5A1G4	Pectinesterase									Chr01	G1750	PF00481	Protein phosphatase 2C
	G5A1G4	G5A1G4		G5A1G4	Pectinesterase									Chr01	G1750	PF00069	Protein kinase domain
	G5A1G4	G5A1G4		G5A1G4	Pectinesterase									Chr01	G1751	PF13419	Haloacid dehalogenase-like hydrolase
	G5A1G4	G5A1G4		G5A1G4	Pectinesterase									Chr01	G1753	PF03630	Fumble
	G5A1G4	G5A1G4		G5A1G4	Pectinesterase									Chr01	G1757	PF13359	DDE superfamily endonuclease
	G5A1G4	G5A1G4		G5A1G4	Pectinesterase									Chr01	G1758	PF10551	MULE transposase domain
	G5A1G4	G5A1G4		G5A1G4	Pectinesterase									Chr01	G1759	PF13359	DDE superfamily endonuclease
	G5A1G4	G5A1G4		G5A1G4	Pectinesterase									Chr01	G1761	PF00297	Ribosomal protein L3
	G5A1G4	G5A1G4		G5A1G4	Pectinesterase									Chr01	G1762	PF02194	PXA domain
	G5A1G4	G5A1G4		G5A1G4	Pectinesterase									Chr01	G1762	PF08628	Sorting nexin C terminal
	G5A1G4	G5A1G4		G5A1G4	Pectinesterase									Chr01	G1765	PF17917	RNase H-like domain found in reverse transcriptase
	G5A1G4	G5A1G4		G5A1G4	Pectinesterase									Chr01	G1765	PF00665	Integrase core domain
	G5A1G4	G5A1G4		G5A1G4	Pectinesterase									Chr01	G1766	PF07727	Reverse transcriptase (RNA-dependent DNA polymerase)
	G5A1G4	G5A1G4		G5A1G4	Pectinesterase									Chr01	G1766	PF14223	gag-polypeptide of LTR copia-type
	G5A1G4	G5A1G4		G5A1G4	Pectinesterase									Chr01	G1767	PF00098	Zinc knuckle
	G5A1J6	G5A1J6		G5A1J6	Pectinesterase									Chr01	G1767	PF00665	Integrase core domain
	G5A1J6	G5A1J6		G5A1J6	Pectinesterase									Chr01	G1767	PF14223	gag-polypeptide of LTR copia-type
	G5A1J6	G5A1J6		G5A1J6	Pectinesterase									Chr01	G1767	PF07727	Reverse transcriptase (RNA-dependent DNA polymerase)
	G5A1J6	G5A1J6		G5A1J6	Pectinesterase									Chr01	G1767	PF07727	Reverse transcriptase (RNA-dependent DNA polymerase)
	G5A1J6	G5A1J6		G5A1J6	Pectinesterase									Chr01	G1769	PF00027	Cyclic nucleotide-binding domain
	G5A1J6	G5A1J6		G5A1J6	Pectinesterase									Chr01	G1769	PF00027	Cyclic nucleotide-binding domain
	G5A1J6	G5A1J6		G5A1J6	Pectinesterase									Chr01	G1769	PF00520	Ion transport protein
	G5A1J6	G5A1J6		G5A1J6	Pectinesterase									Chr01	G1769	PF00520	Ion transport protein
	G5A1J6	G5A1J6		G5A1J6	Pectinesterase									Chr01	G1770	PF00481	Protein phosphatase 2C
	G5A1J6	G5A1J6		G5A1J6	Pectinesterase									Chr01	G1772	PF00447	HSF-type DNA-binding
	G5A1J6	G5A1J6		G5A1J6	Pectinesterase									Chr01	G1773	PF07001	BAT2 N-terminus
	G5A1J6	G5A1J6		G5A1J6	Pectinesterase									Chr01	G1774	PF14360	PAP2 superfamily C-terminal
	G5A1J6	G5A1J6		G5A1J6	Pectinesterase									Chr01	G1776	PF01015	Ribosomal S3Ae family
	G5A1J6	G5A1J6		G5A1J6	Pectinesterase									Chr01	G1778	PF03221	Tc5 transposase DNA-binding domain
	G5A1J6	G5A1J6		G5A1J6	Pectinesterase									Chr01	G1778	PF12348	CLASP N terminal
	G5A1R2	G5A1R2		G5A1R2	Uncharacterized									Chr01	G1778	PF01302	CAP-Gly domain
	G5A1R9	G5A1R9		G5A1R9	Uncharacterized									Chr01	G1779	PF13516	Leucine Rich repeat
	G5A2A0	G5A2A0		G5A2A0	FAD-binding PCMH-type									Chr01	G1779	PF13516	Leucine Rich repeat
	G5A2A0	G5A2A0		G5A2A0	FAD-binding PCMH-type									Chr01	G1779	PF13516	Leucine Rich repeat
	G5A2A0	G5A2A0		G5A2A0	FAD-binding PCMH-type									Chr01	G1779	PF13516	Leucine Rich repeat
	G5A2A0	G5A2A0		G5A2A0	FAD-binding PCMH-type									Chr01	G1779	PF13516	Leucine Rich repeat
	G5A2A0	G5A2A0		G5A2A0	FAD-binding PCMH-type									Chr01	G1780	PF02880	Phosphoglucomutase/phosphomannomutase, alpha/beta/alpha domain III
	G5A2B5	G5A2B5		G5A2B5	Protein kinase									Chr01	G1780	PF02878	Phosphoglucomutase/phosphomannomutase, alpha/beta/alpha domain I
	G5A2B5	G5A2B5		G5A2B5	Protein kinase									Chr01	G1780	PF02878	Phosphoglucomutase/phosphomannomutase, alpha/beta/alpha domain I
	G5A2B5	G5A2B5		G5A2B5	Protein kinase									Chr01	G1780	PF00408	Phosphoglucomutase/phosphomannomutase, C-terminal domain
	G5A2B5	G5A2B5		G5A2B5	Protein kinase									Chr01	G1781	PF04366	Las17-binding protein actin regulator
	G5A2B8	G5A2B8		G5A2B8	RxLR									Chr01	G1781	PF01363	FYVE zinc finger
	G5A2C6	G5A2C6		G5A2C6	Pectinesterase									Chr01	G1782	PF01758	Sodium Bile acid symporter family
	G5A2C6	G5A2C6		G5A2C6	Pectinesterase									Chr01	G1783	PF04756	OST3 / OST6 family, transporter family
	G5A2C6	G5A2C6		G5A2C6	Pectinesterase									Chr01	G1784	PF00004	ATPase family associated with various cellular activities (AAA)
	G5A2C6	G5A2C6		G5A2C6	Pectinesterase									Chr01	G1785	PF00004	ATPase family associated with various cellular activities (AAA)
	G5A2C6	G5A2C6		G5A2C6	Pectinesterase									Chr01	G1786	PF00004	ATPase family associated with various cellular activities (AAA)
	G5A2C6	G5A2C6		G5A2C6	Pectinesterase									Chr01	G1787	PF00004	ATPase family associated with various cellular activities (AAA)
	G5A2C6	G5A2C6		G5A2C6	Pectinesterase									Chr01	G1791	PF00085	Thioredoxin
	G5A2C6	G5A2C6		G5A2C6	Pectinesterase									Chr01	G1794	PF00010	Helix-loop-helix DNA-binding domain
	G5A2C6	G5A2C6		G5A2C6	Pectinesterase									Chr01	G1795	PF06098	Radial spoke protein 3
	G5A2C6	G5A2C6		G5A2C6	Pectinesterase									Chr01	G1797	PF00078	Reverse transcriptase (RNA-dependent DNA polymerase)
	G5A2C6	G5A2C6		G5A2C6	Pectinesterase									Chr01	G1797	PF03732	Retrotransposon gag protein
	G5A2C6	G5A2C6		G5A2C6	Pectinesterase									Chr01	G1797	PF17919	RNase H-like domain found in reverse transcriptase
	G5A2C6	G5A2C6		G5A2C6	Pectinesterase									Chr01	G1798	PF00118	TCP-1/cpn60 chaperonin family
	G5A2C6	G5A2C6		G5A2C6	Pectinesterase									Chr01	G1798	PF00069	Protein kinase domain
	G5A2C7	G5A2C7		G5A2C7	Pectinesterase									Chr01	G1799	PF00069	Protein kinase domain
	G5A2C7	G5A2C7		G5A2C7	Pectinesterase									Chr01	G1800	PF00964	Elicitin
	G5A2C7	G5A2C7		G5A2C7	Pectinesterase									Chr01	G1800	PF00069	Protein kinase domain
	G5A2C7	G5A2C7		G5A2C7	Pectinesterase									Chr01	G1801	PF00964	Elicitin
[truncated: 20,242 more rows]

## Sheet: Supplementary Fig. 2
	Supplementary Fig. 2a				Supplementary Fig. 2a,b								Supplementary Fig. 2c
	Type	id	Repeat length		Chr	Start	End	Width	Anno	Gene id	Distance to TSS		Annotation	Number	P-value
	RxLR	G9886/JsAvh135	4770		Chr01	239853	240862	1010	LTR/Gypsy	G60/JsAvh008	-380		Secreted protein	774	8.80453e-92
	RxLR	G9856/JsAvh120	4877		Chr01	241578	241979	402	Unknown	G60/JsAvh008	-2105		Pectate lyase	60	2.73941e-28
	RxLR	G9746/JsAvh108	23		Chr01	242271	242307	37	LINE/L1	G60/JsAvh008	-2798		Protein kinase domain	59	0.0525988
	RxLR	G9714/JsAvh109	1774		Chr01	248515	248545	31	Unknown	G64/JsAvh009	-180		RxLR	57	0.00273973
	RxLR	G9687/JsAvh111	383		Chr01	249689	249904	216	Unknown	G64/JsAvh009	964		Elicitin	39	3.67636e-16
	RxLR	G9686/JsAvh134	1694		Chr01	249917	249978	62	Unknown	G64/JsAvh009	1192		Sugar (and other) transporter	35	4.84661e-09
	RxLR	G9575/JsAvh112	2649		Chr01	250112	250240	129	Unknown	G64/JsAvh009	1387		Transmembrane amino acid transporter protein	27	1.2857e-07
	RxLR	G9572/JsAvh115	30		Chr01	250402	250636	235	RC/Helitron	G64/JsAvh009	1677		Major intrinsic protein	26	1.00302e-12
	RxLR	G9540/JsAvh132	1226		Chr01	250917	252177	1261	Unknown	G64/JsAvh009	2192		Crinker	26	0.0792552
	RxLR	G92/JsAvh013	1201		Chr01	267177	267629	453	DNA/hAT-Ac	G68/JsAvh010	-2269		Cysteine-rich secretory protein family	25	1.15979e-10
	RxLR	G9117/JsAvh131	296		Chr01	268120	268160	41	Simple_repeat	G68/JsAvh010	-1738		Sugar efflux transporter for intercellular exchange	25	2.89034e-08
	RxLR	G9101/JsAvh130	422		Chr01	269003	269128	126	Unknown	G68/JsAvh010	-770		BT1 family	22	0.000164963
	RxLR	G91/JsAvh012	1518		Chr01	269194	269246	53	Unknown	G68/JsAvh010	-652		Protein tyrosine and serine/threonine kinase	22	0.0855483
	RxLR	G9097/JsAvh129	1578		Chr01	269256	269372	117	Unknown	G68/JsAvh010	-526		ABC transporter	21	0.033807
	RxLR	G9049/JsAvh117	1823		Chr01	271003	271563	561	DNA/TcMar-ISRm11	G69/JsAvh011	-259		MULE transposase domain	21	0.000170045
	RxLR	G9042/JsAvh128	437		Chr01	384278	384462	185	Unknown	G91/JsAvh012	-2352		Ankyrin repeats (3 copies)	20	0.00248755
	RxLR	G9038/JsAvh127	130		Chr01	385373	386089	717	Unknown	G91/JsAvh012	-725		Glycosyl hydrolases family 28	20	1.3509e-11
	RxLR	G9003/JsAvh126	488		Chr01	386087	386468	382	Unknown	G91/JsAvh012	-346		HSF-type DNA-binding	20	8.67833e-10
	RxLR	G9000/JsAvh118	415		Chr01	386408	386527	120	Unknown	G91/JsAvh012	-287		Major Facilitator Superfamily	20	3.9263e-05
	RxLR	G8999/JsAvh125	1646		Chr01	386464	386577	114	Unknown	G91/JsAvh012	-237		Mannosyltransferase putative	20	6.41035e-06
	RxLR	G8993/JsAvh124	1572		Chr01	387036	388236	1201	Unknown	G92/JsAvh013	0		ABC-2 type transporter	19	0.0651606
	RxLR	G8972/JsAvh119	2075		Chr01	1287895	1288093	199	DNA/TcMar-ISRm11	G277/JsAvh015	-2935		short chain dehydrogenase	19	0.00218326
	RxLR	G8951/JsAvh123	188		Chr01	1288101	1288988	888	LTR/Copia	G277/JsAvh015	-2040		Trypsin	19	2.49208e-07
	RxLR	G8950/JsAvh116	1927		Chr01	1288303	1290533	2231	Unspecified	G277/JsAvh015	-495		Myb-like DNA-binding domain	17	0.00637968
	RxLR	G8722/JsAvh121	1012		Chr01	1290535	1293042	2508	LTR/Copia	G277/JsAvh015	0		alpha/beta hydrolase fold	16	0.00424917
	RxLR	G8052/JsAvh081	1084		Chr01	1293044	1293301	258	Unspecified	G277/JsAvh015	2016		Cutinase	16	3.47511e-12
	RxLR	G8049/JsAvh083	1084		Chr01	1293050	1293506	457	LTR/Copia	G277/JsAvh015	2022		Amino acid permease	15	0.000392233
	RxLR	G8018/JsAvh107	1047		Chr01	1293512	1293664	153	DNA/TcMar-ISRm11	G277/JsAvh015	2484		Aldo/keto reductase family	14	0.000259551
	RxLR	G8014/JsAvh105	3626		Chr01	1293642	1293776	135	Unknown	G277/JsAvh015	2614		Sulfatase	14	5.84743e-06
	RxLR	G7968/JsAvh093	1083		Chr01	1793367	1794150	784	Unknown	G360/JsAvh007	1464		Alcohol dehydrogenase GroES-like domain	13	0.0190601
	RxLR	G7959/JsAvh092	1084		Chr01	1794594	1794634	41	Unspecified	G360/JsAvh007	980		Cytochrome P450	13	0.00168754
	RxLR	G715/JsAvh004	35		Chr01	1794636	1794888	253	Unspecified	G360/JsAvh007	726		D-isomer specific 2-hydroxyacid dehydrogenase, NAD binding domain	13	2.79502e-06
	RxLR	G69/JsAvh011	561		Chr01	1794834	1794898	65	Unspecified	G360/JsAvh007	716		Necrosis inducing protein (NPP1)	13	0.0649105
	RxLR	G6832/JsAvh085	2269		Chr01	1795840	1795899	60	Unknown	G360/JsAvh007	-226		Beta-glucan synthesis-associated protein (SKN1)	12	6.69991e-05
	RxLR	G68/JsAvh010	790		Chr01	1796051	1796337	287	DNA/MULE-MuDR	G360/JsAvh007	-437		Glutathione S-transferase, N-terminal domain	12	0.00384975
	RxLR	G6580/JsAvh100	139		Chr01	1796863	1796889	27	Simple_repeat	G360/JsAvh007	-1249		MAPEG family	12	2.22907e-08
	RxLR	G64/JsAvh009	1934		Chr01	1796891	1797333	443	DNA/TcMar-ISRm11	G360/JsAvh007	-1277		Zinc-binding dehydrogenase	11	0.0676308
	RxLR	G6206/JsAvh099	2763		Chr01	1797827	1797858	32	Unknown	G360/JsAvh007	-2213		Calcineurin-like phosphoesterase	10	0.131535
	RxLR	G6190/JsAvh098	1077		Chr01	1797881	1797975	95	Unknown	G360/JsAvh007	-2267		Cellulase (glycosyl hydrolase family 5)	10	0.0140211
	RxLR	G6182/JsAvh086	1343		Chr01	1797960	1798039	80	Unknown	G360/JsAvh007	-2346		Jacalin-like lectin domain	10	0.000246446
	RxLR	G6173/JsAvh097	835		Chr01	1798096	1798199	104	Unknown	G360/JsAvh007	-2482		PAN domain	10	0.0054306
	RxLR	G6144/JsAvh087	1430		Chr01	1894425	1894484	60	Unknown	G379/JsAvh006	-201		Papain family cysteine protease	10	0.00101229
	RxLR	G6097/JsAvh088	1494		Chr01	1894492	1894664	173	RC/Helitron	G379/JsAvh006	-268		Transglutaminase elicitor	10	0.000246446
	RxLR	G6070/JsAvh096	1438		Chr01	1894626	1894684	59	Unspecified	G379/JsAvh006	-402
	RxLR	G6008/JsAvh089	444		Chr01	1894669	1894778	110	Unknown	G379/JsAvh006	-445
	RxLR	G6007/JsAvh095	412		Chr01	1894773	1895151	379	Unknown	G379/JsAvh006	-549
	RxLR	G60/JsAvh008	1449		Chr01	1894787	1895378	592	LTR/Gypsy	G379/JsAvh006	-563
	RxLR	G5982/JsAvh090	1111		Chr01	1895125	1895380	256	Unknown	G379/JsAvh006	-901
	RxLR	G5975/JsAvh091	4737		Chr01	1895384	1895573	190	LTR/Gypsy	G379/JsAvh006	-1160
	RxLR	G5588/JsAvh080	607		Chr01	1895549	1895964	416	RC/Helitron	G379/JsAvh006	-1325
	RxLR	G548/JsAvh005	887		Chr01	1895754	1896035	282	Unknown	G379/JsAvh006	-1530
	RxLR	G5419/JsAvh078	723		Chr01	1896026	1896303	278	Unspecified	G379/JsAvh006	-1802
	RxLR	G5413/JsAvh024	187		Chr01	1924491	1924599	109	Unknown	G387/JsAvh016	-2791
	RxLR	G5396/JsAvh025	53		Chr01	1924601	1924727	127	DNA/TcMar-Cweed	G387/JsAvh016	-2663
	RxLR	G5371/JsAvh026	2568		Chr01	1924985	1925127	143	Unknown	G387/JsAvh016	-2263
	RxLR	G5289/JsAvh077	540		Chr01	1925308	1925398	91	Unknown	G387/JsAvh016	-1992
	RxLR	G5281/JsAvh076	426		Chr01	1925579	1926146	568	DNA/TcMar-Pogo	G387/JsAvh016	-1244
	RxLR	G5258/JsAvh027	791		Chr01	1926145	1926433	289	DNA/TcMar-Pogo	G387/JsAvh016	-957
	RxLR	G5240/JsAvh028	751		Chr01	1926634	1927145	512	LINE/L1	G387/JsAvh016	-245
	RxLR	G5032/JsAvh074	2148		Chr01	1927136	1927406	271	LINE/L1	G387/JsAvh016	0
	RxLR	G5025/JsAvh029	677		Chr01	1927967	1928288	322	Unspecified	G387/JsAvh016	577
	RxLR	G4947/JsAvh030	1325		Chr01	1928458	1928503	46	Unknown	G387/JsAvh016	1068
	RxLR	G4946/JsAvh031	396		Chr01	2556797	2556984	188	Unknown	G548/JsAvh005	873
	RxLR	G4765/JsAvh072	522		Chr01	2556985	2557104	120	Unknown	G548/JsAvh005	753
	RxLR	G4764/JsAvh032	797		Chr01	2557098	2557149	52	Unknown	G548/JsAvh005	708
	RxLR	G4289/JsAvh033	1676		Chr01	2557104	2557329	226	Unknown	G548/JsAvh005	528
	RxLR	G4240/JsAvh034	1520		Chr01	2558064	2558097	34	Simple_repeat	G548/JsAvh005	-207
	RxLR	G4198/JsAvh035	328		Chr01	2558216	2558285	70	Unknown	G548/JsAvh005	-359
	RxLR	G4049/JsAvh036	1432		Chr01	2558979	2559018	40	Simple_repeat	G548/JsAvh005	-1122
	RxLR	G4029/JsAvh037	4137		Chr01	2559345	2559420	76	Simple_repeat	G548/JsAvh005	-1488
	RxLR	G4026/JsAvh038	1342		Chr01	2559450	2559530	81	Unspecified	G548/JsAvh005	-1593
	RxLR	G4023/JsAvh069	213		Chr01	3173367	3173401	35	Simple_repeat	G715/JsAvh004	175
	RxLR	G4010/JsAvh068	324		Chr01	8563804	8563942	139	Unknown	G2087/JsAvh017	2297
	RxLR	G387/JsAvh016	2478		Chr01	9207115	9207602	488	Unknown	G2210/JsAvh019	-2356
	RxLR	G3832/JsAvh039	255		Chr01	9207932	9207967	36	Simple_repeat	G2210/JsAvh019	-1991
	RxLR	G3812/JsAvh040	718		Chr01	9208623	9208823	201	Unknown	G2210/JsAvh019	-1135
	RxLR	G379/JsAvh006	2795		Chr01	9208709	9208902	194	Unknown	G2210/JsAvh019	-1056
	RxLR	G360/JsAvh007	2271		Chr01	9208858	9208968	111	Unknown	G2210/JsAvh019	-990
	RxLR	G3596/JsAvh066	2938		Chr01	9208955	9209168	214	Unknown	G2210/JsAvh019	-790
	RxLR	G3591/JsAvh065	3491		Chr01	9209171	9209248	78	Unknown	G2210/JsAvh019	-710
	RxLR	G3586/JsAvh064	3495		Chr01	9209985	9210029	45	Simple_repeat	G2210/JsAvh019	27
	RxLR	G3581/JsAvh063	3583		Chr01	9210214	9210408	195	Low_complexity	G2210/JsAvh019	256
	RxLR	G3524/JsAvh062	4701		Chr01	9210434	9210643	210	LTR/Gypsy	G2210/JsAvh019	476
	RxLR	G3493/JsAvh041	2910		Chr01	9210641	9210663	23	LTR/Gypsy	G2210/JsAvh019	683
	RxLR	G3478/JsAvh042	105		Chr01	9210665	9210963	299	Unspecified	G2210/JsAvh019	707
	RxLR	G3476/JsAvh043	746		Chr01	9210965	9211015	51	Simple_repeat	G2210/JsAvh019	1007
	RxLR	G3401/JsAvh044	457		Chr01	9211017	9211094	78	Unspecified	G2210/JsAvh019	1059
	RxLR	G3265/JsAvh045	2177		Chr01	9211019	9211122	104	LTR/Gypsy	G2210/JsAvh019	1061
	RxLR	G3239/JsAvh046	1896		Chr01	9211096	9212065	970	Unspecified	G2210/JsAvh019	1138
	RxLR	G3230/JsAvh047	5110		Chr01	9212825	9213321	497	Unknown	G2210/JsAvh019	2867
	RxLR	G3225/JsAvh048	5126		Chr01	9356578	9356860	283	Unknown	G2249/JsAvh020	-1014
	RxLR	G3219/JsAvh049	2081		Chr01	9356611	9357034	424	Unknown	G2249/JsAvh020	-840
	RxLR	G3218/JsAvh061	1894		Chr01	9357149	9357194	46	Simple_repeat	G2249/JsAvh020	-680
	RxLR	G3217/JsAvh060	365		Chr01	9699040	9699258	219	Unknown	G2349/JsAvh002	721
	RxLR	G3216/JsAvh059	119		Chr01	9700184	9700494	311	Unknown	G2349/JsAvh002	-205
	RxLR	G3210/JsAvh058	1018		Chr01	9700451	9700695	245	Unknown	G2349/JsAvh002	-472
	RxLR	G3099/JsAvh051	1610		Chr01	9701688	9701908	221	Unknown	G2349/JsAvh002	-1709
	RxLR	G3097/JsAvh052	846		Chr01	9701993	9702043	51	Unknown	G2349/JsAvh002	-2014
	RxLR	G3070/JsAvh054	5497		Chr01	9702042	9702166	125	Unknown	G2349/JsAvh002	-2063
	RxLR	G3058/JsAvh055	2284		Chr01	9702140	9702196	57	Unknown	G2349/JsAvh002	-2161
	RxLR	G3057/JsAvh053	3500		Chr01	9702454	9702585	132	DNA/PIF-Harbinger	G2349/JsAvh002	-2475
	RxLR	G3050/JsAvh056	2975		Chr01	9702610	9705453	2844	DNA/CMC-EnSpm	G2349/JsAvh002	-2631
	RxLR	G277/JsAvh015	6829		Chr01	9712611	9713546	936	Unknown	G2351/JsAvh021	0
	RxLR	G2653/JsAvh001	1632		Chr01	9713174	9713784	611	Unknown	G2351/JsAvh021	0
	RxLR	G2614/JsAvh022	960		Chr01	11000657	11000932	276	Unknown	G2614/JsAvh022	-388
	RxLR	G2351/JsAvh021	1547		Chr01	11001972	11002426	455	Unknown	G2614/JsAvh022	652
	RxLR	G2349/JsAvh002	4205		Chr01	11002698	11002795	98	Unknown	G2614/JsAvh022	1378
	RxLR	G2249/JsAvh020	753		Chr01	11003226	11003356	131	Unknown	G2614/JsAvh022	1906
	RxLR	G2210/JsAvh019	3794		Chr01	11153456	11154927	1472	DNA/CMC-EnSpm	G2653/JsAvh001	527
	RxLR	G2087/JsAvh017	139		Chr01	11155111	11155130	20	Simple_repeat	G2653/JsAvh001	324
	RxLR	G20304/JsAvh462	565		Chr01	11155177	11155251	75	Unspecified	G2653/JsAvh001	203
	RxLR	G20277/JsAvh461	232		Chr01	11155195	11155259	65	Unspecified	G2653/JsAvh001	195
	RxLR	G20263/JsAvh459	565		Chr02	294890	294922	33	Simple_repeat	G3050/JsAvh056	556
	RxLR	G20237/JsAvh458	232		Chr02	296083	296939	857	LTR/Copia	G3050/JsAvh056	-605
	RxLR	G20220/JsAvh460	232		Chr02	296960	297013	54	Unspecified	G3050/JsAvh056	-1482
	RxLR	G20184/JsAvh457	232		Chr02	297041	297706	666	Unspecified	G3050/JsAvh056	-1563
	RxLR	G20035/JsAvh456	1694		Chr02	297708	297731	24	Simple_repeat	G3050/JsAvh056	-2230
	RxLR	G20021/JsAvh435	787		Chr02	297733	299073	1341	Unspecified	G3050/JsAvh056	-2255
	RxLR	G19968/JsAvh455	689		Chr02	324117	326543	2427	Unspecified	G3057/JsAvh053	2
	RxLR	G19882/JsAvh436	1778		Chr02	325872	326944	1073	DNA/MULE-MuDR	G3057/JsAvh053	0
	RxLR	G19881/JsAvh454	2095		Chr02	326967	329250	2284	DNA/Sola-3	G3058/JsAvh055	0
	RxLR	G19880/JsAvh437	544		Chr02	377627	377933	307	LTR/Gypsy	G3070/JsAvh054	827
	RxLR	G19835/JsAvh438	2154		Chr02	377982	379309	1328	LTR/Gypsy	G3070/JsAvh054	0
	RxLR	G19828/JsAvh439	241		Chr02	379297	379970	674	LTR/Gypsy	G3070/JsAvh054	-537
	RxLR	G19816/JsAvh453	1394		Chr02	379972	380250	279	LTR/Gypsy	G3070/JsAvh054	-1212
	RxLR	G19779/JsAvh452	777		Chr02	380287	381744	1458	LTR/Gypsy	G3070/JsAvh054	-1527
	RxLR	G19762/JsAvh451	153		Chr02	381135	382585	1451	Unspecified	G3070/JsAvh054	-2375
	RxLR	G19630/JsAvh441	560		Chr02	580034	580879	846	DNA/MULE-MuDR	G3097/JsAvh052	0
	RxLR	G19609/JsAvh442	945		Chr02	582616	584145	1530	Unknown	G3099/JsAvh051	0
	RxLR	G19603/JsAvh449	41		Chr02	584146	584198	53	Unknown	G3099/JsAvh051	-766
	RxLR	G19126/JsAvh443	109		Chr02	584181	584207	27	Unknown	G3099/JsAvh051	-801
	RxLR	G19125/JsAvh444	1844		Chr02	1064018	1064045	28	Unknown	G3210/JsAvh058	-1571
	RxLR	G19068/JsAvh448	3400		Chr02	1064075	1064232	158	Unknown	G3210/JsAvh058	-1384
	RxLR	G19014/JsAvh447	60		Chr02	1064474	1064654	181	RC/Helitron	G3210/JsAvh058	-962
	RxLR	G18993/JsAvh445	3087		Chr02	1064662	1064753	92	Unknown	G3210/JsAvh058	-863
	RxLR	G18879/JsAvh434	638		Chr02	1064756	1065314	559	Unknown	G3210/JsAvh058	-302
	RxLR	G18869/JsAvh386	2881		Chr02	1087660	1087778	119	Unknown	G3216/JsAvh059	-912
	RxLR	G18831/JsAvh387	1616		Chr02	1089491	1089544	54	Unknown	G3217/JsAvh060	400
	RxLR	G18826/JsAvh388	1451		Chr02	1089522	1089832	311	Unknown	G3217/JsAvh060	431
	RxLR	G18791/JsAvh390	624		Chr02	1090765	1092658	1894	Unknown	G3218/JsAvh061	0
	RxLR	G18790/JsAvh433	1129		Chr02	1093493	1093640	148	Unspecified	G3219/JsAvh049	1576
	RxLR	G18787/JsAvh432	2746		Chr02	1093716	1094093	378	DNA/Sola-1	G3219/JsAvh049	1123
	RxLR	G18773/JsAvh431	3220		Chr02	1094094	1094141	48	Unknown	G3219/JsAvh049	1075
	RxLR	G18768/JsAvh391	369		Chr02	1094148	1094235	88	DNA/Sola-1	G3219/JsAvh049	981
	RxLR	G18731/JsAvh430	398		Chr02	1095677	1095930	254	DNA/MULE-MuDR	G3219/JsAvh049	-461
	RxLR	G18617/JsAvh429	2400		Chr02	1096351	1097165	815	Unknown	G3219/JsAvh049	-1135
	RxLR	G18616/JsAvh392	2127		Chr02	1097001	1097350	350	DNA/MULE-MuDR	G3219/JsAvh049	-1785
	RxLR	G18609/JsAvh428	808		Chr02	1127562	1128012	451	Unknown	G3225/JsAvh048	1820
	RxLR	G18569/JsAvh427	882		Chr02	1128147	1130016	1870	Unknown	G3225/JsAvh048	0
	RxLR	G18566/JsAvh393	950		Chr02	1130041	1130158	118	Unknown	G3225/JsAvh048	-209
	RxLR	G18561/JsAvh426	3605		Chr02	1130152	1130502	351	DNA/MULE-MuDR	G3225/JsAvh048	-320
	RxLR	G18490/JsAvh425	3623		Chr02	1130344	1131128	785	Unknown	G3225/JsAvh048	-512
	RxLR	G18487/JsAvh394	781		Chr02	1131129	1131373	245	Unknown	G3225/JsAvh048	-1297
	RxLR	G18482/JsAvh424	1021		Chr02	1131434	1132121	688	Unknown	G3225/JsAvh048	-1602
	RxLR	G18481/JsAvh423	822		Chr02	1132107	1132166	60	Unknown	G3225/JsAvh048	-2275
	RxLR	G18480/JsAvh395	2194		Chr02	1132121	1132334	214	Unknown	G3225/JsAvh048	-2289
	RxLR	G18474/JsAvh396	1749		Chr02	1132584	1132927	344	Unknown	G3225/JsAvh048	-2752
	RxLR	G18472/JsAvh397	2179		Chr02	1158869	1159317	449	Unknown	G3230/JsAvh047	1822
	RxLR	G18469/JsAvh398	971		Chr02	1159454	1161323	1870	Unknown	G3230/JsAvh047	0
	RxLR	G18468/JsAvh399	1522		Chr02	1161348	1161461	114	Unknown	G3230/JsAvh047	-209
	RxLR	G18445/JsAvh400	1466		Chr02	1161459	1161799	341	DNA/MULE-MuDR	G3230/JsAvh047	-320
	RxLR	G18440/JsAvh422	943		Chr02	1161641	1162435	795	Unknown	G3230/JsAvh047	-502
	RxLR	G18437/JsAvh401	3025		Chr02	1162436	1162680	245	Unknown	G3230/JsAvh047	-1297
	RxLR	G18435/JsAvh402	1708		Chr02	1162741	1163418	678	Unknown	G3230/JsAvh047	-1602
	RxLR	G18430/JsAvh420	40		Chr02	1163404	1163463	60	Unknown	G3230/JsAvh047	-2265
	RxLR	G18429/JsAvh419	3334		Chr02	1163418	1163631	214	Unknown	G3230/JsAvh047	-2279
	RxLR	G18423/JsAvh409	835		Chr02	1163881	1164224	344	Unknown	G3230/JsAvh047	-2742
	RxLR	G18399/JsAvh418	1081		Chr02	1204157	1204182	26	Simple_repeat	G3239/JsAvh046	210
	RxLR	G18374/JsAvh417	2620		Chr02	1204191	1204214	24	Simple_repeat	G3239/JsAvh046	178
	RxLR	G18369/JsAvh416	423		Chr02	1206016	1206195	180	Unknown	G3239/JsAvh046	-1624
	RxLR	G18368/JsAvh403	85		Chr02	1206198	1206257	60	LINE/L1	G3239/JsAvh046	-1806
	RxLR	G18367/JsAvh404	1099		Chr02	1206252	1206846	595	Unknown	G3239/JsAvh046	-1860
	RxLR	G18363/JsAvh405	93		Chr02	1206866	1207876	1011	Unknown	G3239/JsAvh046	-2474
	RxLR	G18362/JsAvh415	2291		Chr02	1299172	1299630	459	LTR/Gypsy	G3265/JsAvh045	2375
	RxLR	G18354/JsAvh406	260		Chr02	1299632	1300976	1345	Unspecified	G3265/JsAvh045	1029
	RxLR	G18352/JsAvh407	861		Chr02	1300950	1301322	373	DNA/MULE-MuDR	G3265/JsAvh045	683
	RxLR	G18351/JsAvh408	1423		Chr02	1871027	1871379	353	Unknown	G3401/JsAvh044	1362
	RxLR	G18317/JsAvh414	289		Chr02	1873474	1873540	67	Unknown	G3401/JsAvh044	-733
	RxLR	G18313/JsAvh413	1138		Chr02	1873531	1873567	37	Unknown	G3401/JsAvh044	-790
	RxLR	G18283/JsAvh412	1701		Chr02	2206475	2207144	670	DNA/MULE-MuDR	G3476/JsAvh043	-1225
	RxLR	G18282/JsAvh411	1129		Chr02	2207146	2207221	76	Unspecified	G3476/JsAvh043	-1896
	RxLR	G18280/JsAvh410	570		Chr02	2217320	2217424	105	Unknown	G3478/JsAvh042	-1087
	RxLR	G18101/JsAvh344	2872		Chr02	2282160	2282217	58	Unknown	G3493/JsAvh041	2964
	RxLR	G18098/JsAvh345	592		Chr02	2282770	2282803	34	Unknown	G3493/JsAvh041	2378
	RxLR	G18030/JsAvh346	980		Chr02	2282805	2283651	847	DNA/MULE-MuDR	G3493/JsAvh041	1530
	RxLR	G18025/JsAvh347	39		Chr02	2283638	2283803	166	Unknown	G3493/JsAvh041	1378
	RxLR	G18020/JsAvh348	190		Chr02	2283802	2283860	59	Unknown	G3493/JsAvh041	1321
	RxLR	G18015/JsAvh385	2023		Chr02	2283856	2284127	272	Unspecified	G3493/JsAvh041	1054
	RxLR	G17985/JsAvh349	2498		Chr02	2284102	2284142	41	DNA/MULE-MuDR	G3493/JsAvh041	1039
	RxLR	G17970/JsAvh350	6139		Chr02	2284144	2284415	272	Unknown	G3493/JsAvh041	766
	RxLR	G17911/JsAvh351	951		Chr02	2284415	2284472	58	Unknown	G3493/JsAvh041	709
	RxLR	G17905/JsAvh352	116		Chr02	2285934	2286509	576	Unknown	G3493/JsAvh041	-753
	RxLR	G17900/JsAvh353	3076		Chr02	2287031	2287253	223	Unknown	G3493/JsAvh041	-1850
	RxLR	G17890/JsAvh355	1638		Chr02	2287267	2287331	65	Unknown	G3493/JsAvh041	-2086
	RxLR	G17889/JsAvh384	2621		Chr02	2287340	2287439	100	Unknown	G3493/JsAvh041	-2159
	RxLR	G17885/JsAvh356	948		Chr02	2287435	2287484	50	Unknown	G3493/JsAvh041	-2254
	RxLR	G17876/JsAvh383	815		Chr02	2287536	2287624	89	Unknown	G3493/JsAvh041	-2355
	RxLR	G17858/JsAvh357	1750		Chr02	2400247	2401531	1285	DNA/Sola-3	G3524/JsAvh062	-2450
	RxLR	G17839/JsAvh358	394		Chr02	2401533	2403390	1858	Unspecified	G3524/JsAvh062	-591
	RxLR	G17838/JsAvh359	857		Chr02	2404268	2404782	515	Unknown	G3524/JsAvh062	287
	RxLR	G17837/JsAvh360	3002		Chr02	2404791	2405027	237	Unknown	G3524/JsAvh062	810
	RxLR	G17810/JsAvh382	209		Chr02	2404849	2405172	324	Unknown	G3524/JsAvh062	868
	RxLR	G17775/JsAvh361	549		Chr02	2405175	2405608	434	Unknown	G3524/JsAvh062	1194
	RxLR	G17774/JsAvh381	2102		Chr02	2405613	2405660	48	Unknown	G3524/JsAvh062	1632
	RxLR	G17762/JsAvh362	372		Chr02	2561080	2561205	126	Unknown	G3581/JsAvh063	-2826
	RxLR	G17761/JsAvh363	73		Chr02	2561432	2561475	44	Unknown	G3581/JsAvh063	-2556
	RxLR	G17760/JsAvh364	57		Chr02	2561620	2561660	41	Unknown	G3581/JsAvh063	-2371
	RxLR	G17759/JsAvh365	57		Chr02	2561886	2562122	237	Unknown	G3581/JsAvh063	-1909
	RxLR	G17758/JsAvh366	57		Chr02	2562366	2562557	192	Unknown	G3581/JsAvh063	-1474
	RxLR	G17757/JsAvh367	792		Chr02	2563154	2563304	151	Unknown	G3581/JsAvh063	-727
	RxLR	G17715/JsAvh368	5262		Chr02	2563315	2563457	143	DNA/Sola-1	G3581/JsAvh063	-574
	RxLR	G17709/JsAvh369	3087		Chr02	2563468	2563586	119	Unknown	G3581/JsAvh063	-445
	RxLR	G17708/JsAvh370	1620		Chr02	2563478	2563629	152	Unknown	G3581/JsAvh063	-402
	RxLR	G17705/JsAvh371	4143		Chr02	2563645	2563869	225	Unknown	G3581/JsAvh063	-162
	RxLR	G17699/JsAvh372	1613		Chr02	2563722	2563918	197	Unknown	G3581/JsAvh063	-113
	RxLR	G17690/JsAvh380	6332		Chr02	2566370	2566510	141	DNA/MULE-MuDR	G3581/JsAvh063	2339
	RxLR	G17413/JsAvh378	29		Chr02	2566566	2567562	997	Unspecified	G3581/JsAvh063	2535
	RxLR	G17319/JsAvh373	6243		Chr02	2566896	2567713	818	DNA/MULE-MuDR	G3581/JsAvh063	2865
	RxLR	G17273/JsAvh377	617		Chr02	2595042	2595077	36	Unknown	G3586/JsAvh064	-1702
	RxLR	G17248/JsAvh374	859		Chr02	2595086	2595368	283	DNA/PiggyBac	G3586/JsAvh064	-1411
	RxLR	G17247/JsAvh375	2996		Chr02	2595398	2595761	364	Unknown	G3586/JsAvh064	-1018
	RxLR	G17245/JsAvh376	43		Chr02	2596015	2596061	47	Unknown	G3586/JsAvh064	-718
	RxLR	G16978/JsAvh343	461		Chr02	2596067	2596322	256	Unknown	G3586/JsAvh064	-457
[truncated: 1,520 more rows]

## Sheet: Supplementary Fig. 3
		Supplementary Fig. 3
[truncated: 1,709 more rows]

## Sheet: Supplementary Fig. 11
		Supplementary Fig. 11
[truncated: 25 more rows]

## Sheet: Supplementary Fig. 16
	Supplementary Fig. 16d				Supplementary Fig. 16d
[truncated: 23 more rows]

[truncated: 4 more sheets: Supplementary Fig. 17, Supplementary Fig. 18, Supplementary Fig. 19, Supplementary Fig. 20]
